# Supplementary material for: The E3 Ubiquitin Ligase RLIM Safeguards Oligodendrocyte Development and Myelination by Targeting SLC7A11 for Polyubiquitination to Regulate Ferroptotic Resistance
Source: Adv Sci (Weinh). 2026 Jul 23:e76315. Online ahead of print. doi: 10.1002/advs.76315 (PMC13395749; doi:10.1002/advs.76315)
Supplement: Supplementary file 2 — Supporting File 2: advs76315‐sup‐0002‐Data.zip. [file ADVS-9999-e76315-s005.zip]

Archive with 1 entries (1 files):
- Original Western Blot Images.pdf
