# Supplementary material for: The E3 Ubiquitin Ligase RLIM Safeguards Oligodendrocyte Development and Myelination by Targeting SLC7A11 for Polyubiquitination to Regulate Ferroptotic Resistance
Source: Adv Sci (Weinh). 2026 Jul 23:e76315. Online ahead of print. doi: 10.1002/advs.76315 (PMC13395749; doi:10.1002/advs.76315)
Supplement: Supplementary file 3 — Supporting File 3: advs76315‐sup‐0003‐TableS1.xlsx. [file ADVS-9999-e76315-s004.xlsx]

## Sheet: Sheet1
	ID	Rlim KO OPC-3#	Rlim KO OPC-1#	Rlim KO OPC-2#	WT OPC-3#	WT OPC-2#	WT OPC-1#	Log2FoldChange	pvalue	qvalue
	BC051226_1	13.5616	0.033549	27.3391	5.55112e-17	5.55112e-17	5.55112e-17	6.80102	0.000245153	0.00846624
	Stk19	176.346	0.0763638	5.75394	0.0295269	0	3.52371	5.58653	0.000575855	0.0167602
	Tax1bp3	3.15423	263.208	6.87627	2.23384	3.62544	1.57856	5.12485	6.03984e-05	0.00257527
	Guca1a_1	7.69726	222.674	0.387103	2.23384	3.62544	1.57856	4.88078	0.000313499	0.0103163
	Ehmt2	1751.45	2402.64	1480.43	37.0423	91.5418	79.0789	4.75661	1.70157e-48	1.49166e-45
	Hira	466.363	18.3778	927.445	27.339	12.305	15.6041	4.65577	3.39851e-07	2.7505e-05
	Smn1	726.085	13.3037	5.87377	16.349	8.8669	6.37628	4.53214	0.000270592	0.00918001
	Ddx39b	15.8629	894.846	230.398	13.3911	22.5684	13.0701	4.53148	1.39491e-06	9.37927e-05
	Skiv2l_2	3.15652	2.12476	272.881	0.0954034	5.40706	6.83436	4.47394	0.00160638	0.0373732
	Psmb8	23.8009	1084.28	16.5734	12.3586	20.6455	20.0269	4.40345	0.000121175	0.0046347
	Brd2_3	35.1276	2069.67	34.7076	34.3718	26.546	48.6385	4.28578	0.00015904	0.00582864
	Apip	178.61	2.11492	4.6862	2.25917	7.37882	0	4.27434	0.00162463	0.0376379
	H2-Q4_1	206.895	14.2932	4.71115	4.40416	7.33268	0	4.27082	0.000383068	0.0121145
	Lrrc27_1	87.6731	3.13424	117.637	1.21526	7.31365	3.24715	4.10972	1.75293e-05	0.000875109
	Hira_1	564.323	46.7598	35.7367	16.4468	3.27559	17.7739	4.10011	1.24034e-05	0.000647221
	Uqcrc1	197.805	8046	188.09	189.208	201.174	164.812	3.92327	0.00011526	0.00443164
	Yars_1	1120.33	70.0908	2544.86	108.197	102.022	63.2439	3.76731	1.8598e-06	0.00012059
	9130401M01Rik_1	15.8545	874.438	24.0383	20.0068	22.3229	25.0092	3.75728	0.000456515	0.013781
	Gabarap_1	3071.79	123.826	1093.89	101.906	100.858	123.079	3.71865	2.82237e-07	2.34299e-05
	Marchf5_1	58.8802	69.078	1660.06	68.347	47.1813	51.2865	3.41558	0.000288745	0.00964654
	Mrps23_1	299.089	16.3324	7.96168	7.86559	16.3166	8.11002	3.32514	0.000979776	0.0260231
	Hmox1	89910.9	86324	84974.9	9139.63	8399.07	8764.21	3.31212	0	0
	Pgd_1	51.9956	34.5988	646.631	20.0865	28.6839	27.4619	3.265	0.000130153	0.00490107
	Spic	143.152	128.748	103.448	21.76	14.3579	2.81113	3.26467	1.42513e-11	2.06842e-09
	Pld4	126.673	421.866	2873.27	108.581	134.211	113.542	3.26294	1.9718e-05	0.000960309
	B430306N03Rik	16.7886	108.446	149.6	2.46655	12.5811	16.1388	3.13219	1.68174e-05	0.000845346
	Tmem201_2	9.47581	52.5781	5.58661	3.28955	1.74412	2.47433	3.10242	0.000561619	0.0164332
	Sstr5	36.4702	57.7638	54.2516	6.61614	2.53907	8.48885	3.04729	7.849e-10	9.50379e-08
	Dgcr8_1	247.415	14.2998	11.1453	12.1545	7.89732	14.283	2.98969	0.00140445	0.0339332
	Pef1_1	17.9751	307.822	7.96583	16.5133	15.2286	10.5659	2.95871	0.00223858	0.0476318
	Pld2	693.785	28.5161	36.8158	25.673	34.8618	40.9526	2.90985	0.00132393	0.0328735
	Rsbn1_1	15.6463	16.2001	4.41509	1.13402	1.7904	1.65385	2.87548	0.000445857	0.0135526
	Hlcs_1	16.5763	8.11942	4.37777	0.0295892	2.75783	0.782224	2.87175	0.00190052	0.0421061
	Gm41782	6.99835	14.1833	14.8458	3.23895	0	1.65334	2.83628	0.00062363	0.0179739
	Mta1	1349.52	342.751	54.9591	90.621	102.181	54.911	2.81614	0.000161856	0.00588033
	Rxrb_1	33.7377	34.5758	283.982	13.5101	22.3823	25.997	2.51028	0.000524593	0.0154946
	Pum1	47.4417	38.6501	532.809	31.1338	44.8894	33.8823	2.49271	0.00146043	0.0349687
	Hk2_1	48.5747	548.084	34.6705	36.55	35.6876	39.9143	2.48728	0.00168823	0.0384939
	Atp5a1	570.457	5862.63	4266.78	640.752	640.648	642.125	2.47547	1.39657e-06	9.37927e-05
	Treml2	38.449	570.405	68.7112	54.9886	31.0265	38.0274	2.43775	0.00136746	0.0335603
	9930111J21Rik2	10.9342	95.151	39.528	9.92896	4.28168	12.7048	2.41735	0.000644261	0.0184329
	Fam177a2	60.9161	39.662	480.767	29.004	63.2306	22.6195	2.33988	0.00206757	0.0445554
	Gm39141	10.2116	10.1437	12.7417	2.2201	0	4.3293	2.29179	0.00178229	0.0402272
	Slc40a1	3660.7	3658.8	3809.08	897.381	818.403	822.902	2.133	4.43415e-108	1.21474e-104
	Gm40457	33.9031	38.5113	30.9432	14.1041	6.17567	3.88285	2.09159	3.99716e-05	0.00180622
	Cdc45_1	2168.86	1290.64	2461.74	363.41	782.062	320.99	2.01347	3.07786e-10	3.9447e-08
	LOC108167751	31.3379	12.2092	28.6655	5.55689	8.142	4.00199	2.00763	0.000431281	0.0131826
	Rgl2	193.84	253.329	36.7626	32.296	71.4177	18.2828	1.987	0.00140219	0.0339332
	Slc7a11	42296.4	44054.6	44624.1	10967.9	11595.4	10972.6	1.96545	0	2.0382e-305
	Exosc10_1	75.5281	144.013	372.837	54.1632	45.4439	53.1632	1.9521	8.88972e-05	0.00356826
	4930438A08Rik	21.3919	13.2068	24.3963	7.6286	6.3102	1.42478	1.93052	0.00122615	0.0309945
	Gdf15	511.057	362.972	393.021	116.154	124.351	95.9004	1.91225	4.78373e-12	7.18084e-10
	Ifit3	138.351	80.1331	99.0927	21.3035	34.9283	38.4618	1.74079	4.10718e-06	0.000243937
	Mtor_1	81.5374	34.5641	169.678	26.6318	16.6393	43.015	1.72837	0.0016755	0.038331
	Gclm	7187	7235.49	7397.76	2196.68	2208.8	2191.03	1.72584	1.22686e-168	5.37755e-165
	Map1a	513.438	439.992	381.382	135.122	149.252	151.077	1.61471	3.12862e-10	3.98645e-08
	Slc48a1	8163.62	7879.25	7933.43	2756.57	2549.15	2663.11	1.58956	1.24545e-149	4.54922e-146
	Ide_1	7007.27	4673.61	1981.25	1503.04	1766.55	1863.6	1.41221	1.54155e-06	0.000102377
	Il1f9	37.5943	59.7888	54.2664	24.1838	11.355	22.5761	1.37889	0.00128443	0.0322077
	Gm34086	154.924	200.705	172.536	50.1402	81.5087	78.2048	1.32895	2.28318e-05	0.00109493
	Cd1d1	260.884	249.409	289.567	115.002	89.1078	118.865	1.30745	1.66553e-06	0.000109615
	D630024D03Rik	39.7816	48.6665	60.5549	14.5733	24.2556	21.631	1.29337	0.00124324	0.0313182
	Mvd	1527.85	1619.04	1693.12	691.659	691.578	695.227	1.21936	9.02019e-15	1.90083e-12
	Insig1	4627.19	4404.97	4716.36	2013.01	2076.58	2043.37	1.16431	2.26137e-59	2.36001e-56
	Cyp51	5549.82	5969.24	5947.38	2612.77	2657.37	2561	1.15744	9.39088e-69	1.14339e-65
	Gm33171	67.0342	96.3019	109.518	51.7364	42.0244	28.5691	1.15525	0.00192624	0.042479
	Hunk	63.5098	74.0157	94.6018	42.9425	30.2537	31.3692	1.14866	0.0014048	0.0339332
	Eif3j2	785.324	372.15	720.767	362.52	276.934	218.408	1.13009	0.000377014	0.0119749
	Clec4n	245.05	251.42	244.938	103.053	131.576	105.185	1.12427	2.73114e-05	0.00128446
	Kif3c	1602.17	1494.35	1522.81	675.144	737.219	717.648	1.11633	2.45961e-12	3.87805e-10
	Abca8b	628.893	581.934	635.708	294.345	308.369	265.249	1.0889	1.21089e-06	8.2931e-05
	Msmo1	7989.82	7965.42	8396.61	3747.12	4020.06	3738.23	1.08155	2.72718e-73	3.73555e-70
	Marco	824.139	731.976	765.671	374.024	334.015	395.93	1.07217	6.81058e-07	4.95883e-05
	Mfap3l	391.895	400.455	426.972	198.074	201.984	185.7	1.05733	1.02599e-05	0.000551119
	Cox6a2	101.6	100.366	96.9327	47.6008	40.9397	55.0081	1.05573	0.000917536	0.0247036
	Fdft1	4281.65	4117.04	4190.34	2114.71	1903.99	2064.16	1.04962	1.02757e-40	6.82434e-38
	Hmgcs1	8336.46	8632.49	8391.33	3992.79	4166.54	4104.19	1.04797	1.37517e-77	2.00922e-74
	Ifit1	315.769	209.9	267.281	117.435	128.662	138.727	1.0418	0.000203529	0.00720605
	Hmgcr	15076.3	15358	15042.6	7516.26	7362.64	7399.46	1.0296	7.73268e-102	1.69469e-98
	Nsdhl	2452.47	2341.88	2462.01	1166.43	1201.81	1190.52	1.02758	3.84201e-21	1.23826e-18
	Srxn1	6592.98	6339.29	6348.88	3320.93	3166.65	2998.12	1.02391	8.65732e-54	8.24929e-51
	Plk2	9223.93	9060.33	9395.49	4219.74	4543.57	4883.42	1.01952	9.0145e-60	9.87809e-57
	Mdfi	153.474	124.726	158.591	92.5958	62.3725	61.93	1.00939	0.00132979	0.0329078
	Hsd17b7	1756.83	1751.83	1486.71	823.355	838.142	821.299	1.00848	4.95006e-11	6.69664e-09
	Ptgs1	1834.82	1871.47	1715.6	3594.37	3624.14	3638.77	-1.00176	2.82148e-33	1.43803e-30
	Ifnlr1	164.884	179.428	155.541	359.538	322.494	321.78	-1.00514	5.78171e-05	0.00247484
	Adgb	230.317	178.472	269.228	459.248	453	453.785	-1.01038	6.74244e-05	0.00283622
	Tgm2	223.296	203.765	157.785	433.634	385.063	363.153	-1.01439	8.50975e-05	0.00346011
	Tfrc	24022.5	24983	24729.9	49961.3	49882	49662.6	-1.01974	2.78333e-106	6.77771e-103
	D930048N14Rik	42.8526	33.4786	45.7186	80.8259	84.0002	83.8017	-1.02498	0.00209851	0.045001
	Tnfrsf9	1524.18	1409.18	1322.67	2827.5	2954.93	2881.29	-1.02571	5.3789e-24	1.99803e-21
	Nos2	5948.22	5741.14	5514.04	11916.2	11390.6	11795.7	-1.02889	1.20108e-82	1.8802e-79
	F11r	81.1986	79.0703	67.1795	154.938	158.177	151.758	-1.03028	0.00031804	0.0104032
	C1qa	191.635	160.185	138.579	380.472	324.275	308.378	-1.0462	7.59291e-05	0.0031307
	Ephb3	47.5966	66.8765	48.0024	96.4984	100.796	144.145	-1.06954	0.00151469	0.0358685
	Klk1b27	33.8249	33.4514	28.8103	77.2899	58.8105	66.3261	-1.07212	0.00230126	0.0486818
	Bmf	342.33	383.214	407.774	773.598	748.661	866.377	-1.07539	6.4362e-07	4.74935e-05
	Mcam	84.6564	81.1081	82.0073	180.337	152.594	190.202	-1.07719	0.000142537	0.00531267
	Gm20544	209.999	209.854	200.234	473.508	449.48	392.115	-1.08399	6.78205e-06	0.000385066
	Gpr55	73.2137	64.8842	56.5362	124.098	129.462	159.663	-1.08525	0.000364366	0.0116746
	Acp5	63.1462	56.7799	57.5284	125.068	146.78	105.814	-1.08824	0.000452622	0.0137012
	Nfya	276.754	179.52	420.164	465.224	531.383	874.79	-1.09365	0.00138917	0.0339031
	Fxyd2	136.805	173.331	142.75	301.125	343.214	323.549	-1.09499	2.27824e-05	0.00109493
	Dusp27	41.56	31.4397	30.945	76.3372	65.0589	82.3367	-1.1039	0.00137778	0.0337378
	Upp1	113.867	101.383	92.7306	244.412	228.782	193.796	-1.11385	5.74003e-05	0.00247148
	Col4a2	60.6841	40.5781	47.948	104.084	106.297	113.766	-1.11813	0.000529302	0.0156034
	Serpine1	697.832	686.348	723.032	1576.91	1510.03	1504.06	-1.12327	1.2445e-12	2.0507e-10
	Hdac7	73.0546	59.8128	43.8372	129.487	149.442	109.978	-1.13656	0.000539211	0.0158622
	Gm40304	52.9703	38.554	55.2917	112.842	116.239	99.3345	-1.15996	0.000314536	0.0103194
	Gm36213	116.397	114.572	136.21	250.272	312.937	271.208	-1.18373	1.01382e-05	0.000547261
	Epm2a	60.3578	33.4781	27.8682	75.5008	91.1078	110.767	-1.18496	0.00200196	0.0434837
	Gm38250	23.954	37.4881	31.9394	71.9271	81.4888	60.2463	-1.19031	0.0010153	0.0266802
	Siglecf	64.0615	62.8268	30.0823	139.203	111.586	108.454	-1.19273	0.000920956	0.0247652
	Isg20	61.9519	60.8148	43.8058	132.751	101.56	149.731	-1.20338	0.000232812	0.00809891
	P4ha2	172.789	174.375	176.765	449.116	399.371	368.926	-1.21555	6.76519e-07	4.9422e-05
	Aqp8	217.892	207.835	214.044	513.427	472.584	502.78	-1.21808	1.79908e-07	1.54018e-05
	Slc36a2	29.2344	26.3571	21.3794	58.6862	58.9431	62.2815	-1.22167	0.000654827	0.0186621
	Gm44507	73.4359	81.0915	70.3351	189.127	165.198	174.181	-1.2313	1.5812e-05	0.000800315
	Gm35607	35.9618	20.3125	36.1169	59.9781	91.4717	66.177	-1.23296	0.00135053	0.0332192
	Lif	31.7436	36.4946	38.2968	76.485	92.1513	83.7673	-1.24169	0.000205535	0.00726532
	Fgr	26.2948	49.6336	35.1771	86.3555	94.8055	83.6666	-1.24968	0.000402442	0.0125819
	Tmem119	373.795	387.269	382.297	928.443	941.828	865.145	-1.25812	7.34073e-10	8.93774e-08
	Vars_1	1398.37	1071.59	808.527	4864.17	1923.28	1134.3	-1.27289	0.000720698	0.0202238
	Vdr	102.445	67.9599	87.3121	219.06	201.861	211.551	-1.29446	8.08755e-06	0.000447593
	Gm10614	18.3255	26.3567	31.8315	60.92	65.2544	63.8828	-1.30786	0.000397785	0.0124719
	Ero1a	8856.96	8882.91	8828.99	21869.4	22500.8	22644.8	-1.3348	3.27605e-175	1.79495e-171
	Haao	75.7986	90.2144	83.0667	226.742	200.064	204	-1.33892	1.45902e-06	9.74878e-05
	Frat1	41.11	15.2421	17.1714	61.9894	57.0747	68.1967	-1.34316	0.00182328	0.0409416
	Trem1	13.5885	16.212	12.8153	32.2058	34.7983	41.7012	-1.34387	0.00132377	0.0328735
	Rufy4	21.6787	25.3563	37.1081	79.5399	77.8463	56.8352	-1.3442	0.000376856	0.0119749
	Syt16	13.7557	22.2888	20.2088	49.7882	43.6585	53.2413	-1.37591	0.000554317	0.0162658
	Il1b	139.028	164.218	146.979	430.316	361.742	381.55	-1.38113	4.19015e-08	3.95825e-06
	Mpp2	90.2606	76.0553	91.5326	181.795	253.066	239.086	-1.38543	1.78594e-06	0.00011649
	Snai1	18.0803	16.2304	20.1947	67.0426	48.2658	27.5298	-1.38632	0.00197158	0.0430056
	F630040K05Rik	24.6713	23.3051	12.9215	47.7167	44.4775	68.542	-1.39445	0.000737884	0.0205744
	Tnnt2	127.622	140.901	118.281	445.437	286.553	289.966	-1.40061	1.20473e-06	8.27673e-05
	Chd5	75.7162	92.2267	67.2022	194.888	218.977	214.925	-1.41757	7.67894e-07	5.53591e-05
	Dclk1	11.2565	11.1485	8.56613	34.124	26.7658	22.989	-1.42701	0.00200813	0.0435367
	Bnip3	2335.15	2417.91	2534.39	6291.3	6746.18	6593.09	-1.42965	8.63026e-101	1.71946e-97
	Cish	51.8386	47.6499	43.7194	130.598	136.765	125.998	-1.45574	2.1e-06	0.000134572
	Tgfbi	47.1399	34.4812	32.0389	118.261	120.812	80.7673	-1.49001	2.31573e-05	0.0011057
	Gm46418	19.1918	22.2889	14.9906	56.3793	53.6125	49.6445	-1.493	0.000115216	0.00443164
	Gm14320	9.03727	8.11573	9.57225	25.4605	26.8418	23.9731	-1.50163	0.00130509	0.0326511
	Slc2a3	2201.84	2211.1	2239.45	6114.23	6486.15	6384.86	-1.51307	9.34263e-121	2.92505e-117
	Bcar1	128.777	116.61	151.088	419.242	351.918	367.426	-1.52103	5.32767e-09	5.75178e-07
	Acacb	13.6176	15.2068	15.9557	56.1239	37.3866	36.2332	-1.52718	0.000274775	0.00929318
	Phtf1os	4.63009	8.10362	7.44117	21.0063	17.7827	21.6406	-1.5632	0.00199349	0.0433855
	Dmpk	251.7	235.206	228.996	738.057	730.061	653.522	-1.56687	3.65958e-12	5.63875e-10
	Eml1	44.9372	42.5631	24.6811	93.2069	119.81	125.519	-1.59027	8.39651e-06	0.000462357
	Gldc	35.1838	46.6183	41.5306	138.174	94.3688	140.507	-1.59363	2.35342e-06	0.000148639
	Ankrd37	93.8533	83.164	127.568	320.866	290.289	314.468	-1.60249	1.41435e-08	1.41357e-06
	Gipr	55.6112	110.401	39.693	211.363	212.674	204.847	-1.61082	1.61645e-05	0.000816272
	Hipk1_1	79.0835	75.0341	88.3167	64.0368	358.165	321.856	-1.6136	0.00112596	0.029023
	Gm4151	6.99793	17.208	11.7269	43.0086	43.9634	24.3797	-1.62081	0.000712603	0.0200223
	Gm13404	6.8021	6.0896	8.48757	19.9987	23.2568	23.2714	-1.62322	0.00124621	0.0313211
	T2	8.00538	13.1626	8.55789	23.4497	39.5582	29.7943	-1.62923	0.000624117	0.0179739
	F13a1	32.6833	37.4854	21.4497	91.9061	79.2928	114.097	-1.63463	7.04829e-06	0.000397068
	Azin2	11.1654	8.11391	6.44566	29.7991	34.1778	16.9567	-1.64124	0.00140707	0.0339332
	Gm9929	3.50388	7.08927	6.37578	16.6624	21.5559	16.4783	-1.6644	0.00192919	0.042479
	Cxcr2	36.014	17.2835	43.4672	108.413	120.835	85.8699	-1.69981	1.16131e-05	0.00061181
	Gm38832	8.96578	6.09145	7.46027	15.7635	30.5472	28.3617	-1.71544	0.00111219	0.0288118
	Hsd17b2	10.2256	17.2035	6.49989	37.6308	36.6032	38.1786	-1.71576	0.000154947	0.00571688
	Itpr2_1	14.7982	9.15912	28.5025	24.9293	54.4003	96.6909	-1.73094	0.00204179	0.0441301
	Olr1	9.29419	9.15325	28.4466	36.8381	76.4887	43.6592	-1.73191	0.000890486	0.0240937
	Gm35340	20.3331	21.2865	19.195	87.0667	56.0792	60.3397	-1.73664	5.52397e-06	0.000320273
	Spsb1	28.0937	15.2419	29.716	90.6044	64.056	89.8073	-1.73843	8.1568e-06	0.000450288
	C9	4.67162	13.1482	5.3882	26.5624	28.6554	23.9261	-1.74992	0.000660862	0.0187853
	Gm36893	4.53284	4.05966	5.31062	13.3813	19.7913	14.8476	-1.76474	0.00195568	0.0428327
	Il1r2	25.848	18.2664	23.4144	81.8439	53.2118	100.144	-1.79506	5.91117e-06	0.000340024
	Gm36634	6.88012	14.1633	5.4097	35.3039	31.2678	27.1852	-1.80894	0.000257583	0.00882061
	Gm30679	9.05399	8.11753	10.6193	31.0464	26.6271	41.0104	-1.81561	9.08765e-05	0.00362118
	Apln	11.3952	12.1732	16.9614	45.4471	48.2364	51.5357	-1.83199	6.90784e-06	0.000391195
	Sirpb1c_1	21.2818	15.2167	14.959	20.5777	72.56	93.0744	-1.84122	0.000623457	0.0179739
	Rnf180	28.8519	15.2184	8.68959	50.0519	65.2491	75.0105	-1.84157	4.72711e-05	0.00209291
	Selenbp1	1167.42	1066.53	1088.34	3960.66	3826.01	4122.54	-1.84214	1.02625e-94	1.87427e-91
	Gm30373	7.85747	2.0502	10.5469	25.4425	25.9391	23.1307	-1.84991	0.000637857	0.0182736
	Spns3	24.6252	15.2253	18.1318	64.3215	78.7449	72.1734	-1.88736	6.5464e-07	4.81446e-05
	Ypel4	12.8069	24.3314	34.9285	94.0032	96.603	77.6947	-1.88997	2.13513e-06	0.000136424
	Gucy2c	5.6408	3.05465	7.40041	16.7238	21.475	22.5079	-1.89542	0.000462906	0.0138783
	LOC115486128	13.3679	4.0817	11.6672	28.9769	48.5589	33.0072	-1.91277	0.000161641	0.00588033
	Gm33858	12.7728	22.3064	32.8084	87.4383	78.482	97.2909	-1.94779	7.70464e-07	5.53623e-05
	Capn3	4.56763	5.0717	6.36592	14.596	26.0727	22.4549	-1.95638	0.000376086	0.0119749
	Gm52887	106.148	103.413	108.603	415.029	382.258	470.707	-1.99366	1.38355e-14	2.8878e-12
	Gm41254	1.24268	5.06042	4.24495	18.6558	12.429	12.3073	-1.99502	0.00189778	0.042097
	Gm5544	7.68258	2.03881	2.17894	17.6604	15.1447	15.7242	-2.00196	0.00114789	0.0294461
	Mturn	24.6563	20.2757	15.0095	60.0878	96.7482	86.4007	-2.01449	3.30667e-07	2.69401e-05
	Gm32058	2.3316	6.06721	2.17076	17.6027	13.3461	13.172	-2.01783	0.00157136	0.0368714
	Gm39008	8.81695	2.04348	4.2841	10.299	25.1068	30.3051	-2.08812	0.00162054	0.0376225
	Gm40616	14.3732	4.07779	7.48671	35.4752	32.9326	44.2407	-2.10595	1.94589e-05	0.000949801
	Nr4a3	4.55103	0.014939	10.4837	22.1446	15.8767	28.5437	-2.11585	0.00167554	0.038331
	Alas1	1984.95	1888.71	1865.72	8429.22	8212.38	8246.51	-2.11657	8.32588e-229	6.08234e-225
	H2-D1	174.719	158.143	117.335	163.724	149.047	1671.7	-2.13592	0.00228343	0.0483514
	Ltbp3	2.3316	6.06721	2.17076	14.4625	20.7066	13.9478	-2.17174	0.000573769	0.0167217
	Ermap	21.1589	6.11907	16.9901	71.8621	72.4575	58.6324	-2.18937	6.38248e-07	4.72562e-05
	Apoc1	4.53314	1.031	8.40898	18.9411	27.8597	21.4858	-2.26176	0.000123238	0.00468093
	Gm40960	8.86364	0.0168049	8.44562	43.7691	13.9184	26.4735	-2.26261	0.00164437	0.0378551
	Vtcn1	2.36155	8.08601	2.18602	16.744	36.2899	10.2483	-2.28531	0.0014287	0.0343327
	Gm35218	1.25497	8.08305	2.17848	18.8411	11.3516	27.8657	-2.28554	0.000963353	0.0256847
	Ptpru	2.29872	6.06143	0.0408147	14.402	17.9962	11.4131	-2.32073	0.00139792	0.0339332
	Gm33987	0.0958575	2.03706	8.36766	22.0129	15.0686	18.2307	-2.34194	0.000789293	0.0217587
	Spib	1.20223	2.0315	4.21089	9.01836	12.4603	18.5737	-2.36776	0.00113221	0.0291238
	Col14a1	0.077875	6.06141	2.15391	17.6166	19.8409	7.89225	-2.38128	0.00125379	0.0314753
	Tmem169	4.38351	2.02945	0.0312513	11.1013	14.397	9.81742	-2.39018	0.00175478	0.0396881
	Gm39923	2.24248	2.02722	1.0884	13.1679	8.86945	9.02984	-2.46015	0.00184453	0.0412918
	Trmt2a_2	57.644	67.9042	53.3238	296.844	28.4557	729.19	-2.55479	0.000405039	0.0126271
	Nrtn	4.38351	2.02945	0.0312513	12.2333	18.0409	10.5877	-2.59818	0.000599084	0.0173901
	Gck	3.44213	2.04039	7.3651	15.8054	31.3958	33.4916	-2.6158	1.25781e-05	0.000653225
	Casr	2.26241	3.03662	1.09643	26.0816	5.97417	11.436	-2.708	0.00123508	0.0311486
	Gm52212	0.0403895	2.02482	2.11408	15.2902	11.6636	4.62662	-2.79572	0.00112185	0.0289936
	LOC115490354	2.22108	0.00467612	2.11417	17.4228	6.07422	9.00513	-2.82119	0.00189086	0.0419858
	Psmb6_1	95.9412	88.2111	95.823	71.9047	1804.9	109.427	-2.82298	0.00106001	0.0276892
	Gm52315	1.13684	0.00353944	2.1021	8.84243	8.01776	8.27584	-2.83234	0.00107402	0.0279884
	Nrarp	2.221	2.02483	0.021201	6.80327	18.1744	8.0925	-2.84587	0.000807748	0.0221837
	Ctns	19.6639	48.6187	39.3529	251.29	361.625	177.549	-2.87194	1.14513e-12	1.90127e-10
	Rere_1	3.48945	4.06346	8.43328	3.92923	13.6946	112.498	-2.96978	0.00203958	0.0441257
	Glt8d2	1.11698	0.00238282	1.0603	6.64325	7.16979	5.73788	-2.98685	0.0023575	0.049632
	Gm2260	8.83999	6.07955	1.15456	8.36908	108.952	15.6525	-3.00285	0.000947284	0.0253179
	Klhl3	14.5728	6.11091	15.886	98.5253	93.7197	108.858	-3.03166	1.32574e-13	2.52652e-11
	Gm38416	2.22108	0.00467612	2.11417	18.6287	8.74811	14.1151	-3.16767	8.78719e-05	0.0035466
	Tap1_1	15.3909	6.09331	2.24896	128.402	1.07188	87.5652	-3.16928	0.00184291	0.0412918
	Gm40303	2.1977	0.00354125	1.07054	2.47344	20.055	9.86572	-3.17357	0.00194549	0.0426799
	Rimbp3	2.28123	2.03151	3.17964	33.9966	28.7302	11.0026	-3.2433	3.39285e-06	0.000205408
	Xirp1	46.7887	18.2877	23.5314	311.916	258.07	282.878	-3.26225	1.8208e-18	5.05122e-16
	Naip5_1	1.11696	1.01309	0.0108006	5.63636	11.7816	6.51915	-3.27706	0.000876052	0.0237913
	LOC115489410	5.43747	1.02094	0.0312799	15.6957	27.8876	22.4001	-3.27712	4.1702e-06	0.000246346
	Atp7b	13.3868	8.12106	8.55878	105.057	96.4543	96.1559	-3.29501	2.73731e-16	6.31484e-14
	Lmntd2	0.0205605	2.01928	0.0107901	8.8296	7.09816	8.29943	-3.30328	0.000654453	0.0186621
	Gm35768	0.0403895	2.02482	2.11408	21.8899	12.3942	12.25	-3.34509	6.674e-06	0.000379915
	4930428O21Rik	2.17179	0.00238406	0.0108112	6.72505	10.8102	8.25489	-3.37477	0.00041383	0.0128282
	Gm31282	0.0205795	0.00238158	2.08868	7.78994	4.29249	13.6368	-3.3748	0.0011163	0.0288841
	Pbx2_1	3.57047	9.11573	9.53302	215.269	11.7131	5.36237	-3.39362	0.00113757	0.0292274
	Arsi	2.19767	1.01531	0.0160572	13.2984	5.0737	22.1397	-3.50407	9.98689e-05	0.00395792
	Tcf19_1	2.42794	5.07556	10.5222	17.342	197.267	5.37081	-3.57109	0.000529701	0.0156034
	Txnrd2_3	12.2353	10.1302	3.31133	6.34385	300.578	8.55932	-3.5868	0.00141447	0.0340653
	Vps26c_1	9.25948	16.2138	18.0274	14.2094	450.306	79.2277	-3.63004	3.82656e-05	0.00173989
	Meox1	0.0205795	0.00238158	2.08868	15.3022	3.31896	13.4609	-3.69749	0.000416027	0.0128599
	Gm28863	2.17179	0.00238406	0.0108112	12.1547	8.82407	13.3907	-3.78521	1.5771e-05	0.000800085
	Hira_2	13.86	21.2953	31.7576	411.106	14.2041	506.245	-3.7929	7.0948e-06	0.000397672
	Gm34065	0.0103839	0.00120259	1.0487	11.9261	5.2966	3.07804	-3.85471	0.00187273	0.0416254
	Gm4767	0.0500418	2.02721	3.15619	49.0581	33.2721	0	-3.87445	0.000949222	0.0253388
	LOC105243553	0.02057	1.01309	1.06028	4.68473	20.9001	11.535	-3.90231	7.31206e-05	0.00303506
	Cd320_1	4.75701	14.1727	11.6841	11.9704	3.59729	454.225	-3.91387	0.00112526	0.029023
	Gm36402	0.0103839	0.00120259	1.0487	7.74319	9.93547	4.78539	-3.98789	0.000357529	0.011506
	Gm32861	6.51869	1.02258	0.0361792	26.9091	55.7262	44.0171	-3.99931	1.57585e-09	1.84687e-07
	Plaat3	0.0103791	1.01057	0.00544906	4.56521	8.96967	10.0963	-4.06385	0.000250873	0.00861777
	Taf11_1	21.4744	17.2539	26.5297	632.911	503.604	19.9435	-4.14119	4.81035e-07	3.66054e-05
	Pbx2_2	7.79735	5.07373	4.30098	3.00053	8.05208	356.911	-4.37139	0.000380203	0.0120412
	Plekha6	0.0103791	1.01057	0.00544906	8.90104	7.95489	12.6251	-4.37782	1.57228e-05	0.000799493
	Ncbp3_1	18.9101	9.1428	10.7028	519.553	7.98819	288.04	-4.38114	3.17276e-06	0.000196425
	Snrnp40	26.0532	21.3157	37.1096	32.0174	27.5614	1790.82	-4.44181	0.000113554	0.00439691
	Pde6c	1.09456	0.00120323	0.00545451	12.1875	4.18913	20.4662	-4.67854	2.60171e-05	0.00122622
	Mrps18b_2	14.655	12.1749	14.8908	7.57004	1065.41	8.41045	-4.67878	0.000320328	0.0104625
	Derl2_1	13.4598	14.1794	6.50035	376.955	230.133	305.303	-4.7252	5.7585e-32	2.74355e-29
	Arg1	8.07478	9.13805	17.9497	345.115	291.156	308.555	-4.73222	1.58631e-36	8.91424e-34
	Psmb9	8.71262	1.02706	1.125	5.2287	317.74	0.400387	-4.81731	0.00140579	0.0339332
	Csnk2b_2	14.4778	12.1568	4.38889	8.67962	925.976	4.31612	-4.8953	0.000324653	0.0105731
	Nup43_1	24.8544	22.315	27.6408	43.1007	1433	905.52	-4.98402	2.32088e-09	2.67708e-07
	Gm46950	1.11696	1.01309	0.0108006	0.438947	0.365113	97.0378	-5.24681	0.00162838	0.0376451
	Trhr2	5.55112e-17	5.55112e-17	5.55112e-17	3.39352	5.3729	5.86616	-5.33332	0.00122402	0.0309766
	Gm29928	5.55112e-17	5.55112e-17	5.55112e-17	8.68044	1.64942	4.96211	-5.40199	0.00226348	0.0479753
	Lman1l	5.55112e-17	5.55112e-17	5.55112e-17	4.46961	4.42113	6.74042	-5.42545	0.000768087	0.0212812
	Gm32322	5.55112e-17	5.55112e-17	5.55112e-17	3.40488	9.1232	3.15847	-5.42751	0.00160047	0.0373546
	Gm40584	5.55112e-17	5.55112e-17	5.55112e-17	4.48199	8.16036	4.02389	-5.51532	0.000659775	0.0187787
	Gm42377	5.55112e-17	5.55112e-17	5.55112e-17	5.55674	7.20189	4.89184	-5.59723	0.000299629	0.00993445
	Neurog2	5.55112e-17	5.55112e-17	5.55112e-17	4.50445	7.18665	6.6594	-5.65241	0.000296959	0.00986082
	Adm	5.55112e-17	5.55112e-17	5.55112e-17	7.71594	3.4301	9.30339	-5.80344	0.000168155	0.00607132
	Gm35321	5.55112e-17	5.55112e-17	5.55112e-17	8.78963	7.13895	5.69168	-5.88451	5.35182e-05	0.00233182
	Grin1	2.17179	0.00238406	0.0108112	48.7716	70.0926	37.6719	-5.96227	2.25609e-16	5.26006e-14
	Loxl2	5.55112e-17	5.55112e-17	5.55112e-17	6.69094	4.32359	11.9239	-5.96352	8.65125e-05	0.00349817
	Ntn5	5.55112e-17	5.55112e-17	5.55112e-17	7.79145	11.7463	6.47636	-6.1464	1.22184e-05	0.000639087
	Gm33694	5.55112e-17	5.55112e-17	5.55112e-17	14.2422	6.07632	11.6758	-6.44245	1.91388e-06	0.00012373
	Rnf5_2	6.7096	6.07952	3.25194	895.16	744.084	0	-6.64246	1.59746e-06	0.000105451
	Dxo_2	5.55112e-17	5.55112e-17	5.55112e-17	0.473961	0	113.945	-8.21863	0.000309472	0.0102298
	Pitpnm1	5.55112e-17	5.55112e-17	5.55112e-17	134.62	0	0	-8.52518	0.000459564	0.0138441
	Rps28	2.1977	0.00354125	1.07054	0.908085	3500.63	0.178817	-9.90222	6.38217e-05	0.00270022
