# Supplementary material for: The E3 Ubiquitin Ligase RLIM Safeguards Oligodendrocyte Development and Myelination by Targeting SLC7A11 for Polyubiquitination to Regulate Ferroptotic Resistance
Source: Adv Sci (Weinh). 2026 Jul 23:e76315. Online ahead of print. doi: 10.1002/advs.76315 (PMC13395749; doi:10.1002/advs.76315)
Supplement: Supplementary file 4 — Supporting File 4: advs76315‐sup‐0004‐TableS2.xlsx. [file ADVS-9999-e76315-s002.xlsx]

## Sheet: MOPC cells
metab_id	CalcMz	Rt	IonFormula	Lipid	Control-1	Control-2	Control-3	Control-4	siRLIM-1#-1	siRLIM-1#-2	siRLIM-1#-3	siRLIM-1#-4	siRLIM-2#-1	siRLIM-2#-2	siRLIM-2#-3	siRLIM-2#-4	siRLIM-1#+Lip1-1	siRLIM-1#+Lip1-2	siRLIM-1#+Lip1-3	siRLIM-1#+Lip1-4	siRLIM-1#+GSH-1	siRLIM-1#+GSH-2	siRLIM-1#+GSH-3	siRLIM-1#+GSH-4	siRLIM-1#+RLIM-WT-1	siRLIM-1#+RLIM-WT-2	siRLIM-1#+RLIM-WT-3	siRLIM-1#+RLIM-WT-4	siRLIM-1#+RLIM-MUT-1	siRLIM-1#+RLIM-MUT-2	siRLIM-1#+RLIM-MUT-3	siRLIM-1#+RLIM-MUT-4	siRLIM-1#+SLC7A11-WT-1	siRLIM-1#+SLC7A11-WT-2	siRLIM-1#+SLC7A11-WT-3	siRLIM-1#+SLC7A11-WT-4	siRLIM-1#+SLC7A11-KR-1	siRLIM-1#+SLC7A11-KR-2	siRLIM-1#+SLC7A11-KR-3	siRLIM-1#+SLC7A11-KR-4
metab_1668	427.357	3.272	C29 H47 O2	ZyE(2:0)	145786	292437	133622	60286.6	1.03031e+07	9.58011e+06	5.94029e+06	9.12822e+06	8.62566e+06	7.9295e+06	8.42971e+06	7.66301e+06	79594.7	454678	923351	900449	290555	227781	414177	715460	242721	68851	125291	151479	5.02502e+06	5.38811e+06	6.5019e+06	6.32171e+06	148927	513177	10789.8	779998	2.57514e+06	3.28801e+06	6.84648e+06	6.40929e+06
metab_1270	810.635	9.30812	C45 H90 O7 N1 P1 Na1	LPC(37:1)	5.47593e+06	3.62511e+06	1.13955e+07	3.76956e+06	2.38471e+08	2.20227e+08	2.0459e+08	2.16318e+08	2.96616e+06	5.35443e+06	2.12408e+08	2.0459e+08	2.44096e+06	2.1804e+08	4.9411e+06	1.99377e+08	1.55071e+07	1.85043e+08	1.82325e+06	1.68102e+08	4.69352e+06	3.43175e+06	1.58308e+06	2.10054e+06	2.12408e+08	2.0068e+08	1.66167e+06	2.22395e+06	2.8233e+06	2.31502e+06	1.47252e+08	5.16563e+06	2.24136e+08	2.12408e+08	1.99377e+08	2.15015e+08
metab_993	732.554	6.99163	C40 H79 O8 N1 P1	PC(8:0/24:1)	3.01938e+07	2.76699e+07	4.69266e+07	9.90078e+06	7.23529e+08	2.91655e+07	3.81396e+07	8.62814e+08	2.77634e+07	3.93548e+07	5.86449e+06	1.04697e+09	3.7076e+06	1.27132e+07	2.31829e+07	4.33744e+07	2.68525e+07	1.67167e+07	1.07049e+09	1.46763e+08	2.31272e+07	2.70164e+07	2.22829e+07	1.26097e+07	1.3461e+07	2.35568e+07	1.78545e+07	2.41177e+07	9.10955e+06	5.84074e+06	1.36559e+07	1.08151e+08	1.47697e+07	8.25067e+06	1.14045e+09	9.34793e+06
metab_3137	742.584	8.79	C42 H80 O9 N1	Hex1Cer(m17:0/18:1)	1.08668e+06	107680	101417	644080	5.64764e+06	6.69254e+06	1.3282e+06	6.35405e+06	1.70644e+06	6.53002e+06	139569	552043	462909	1.5538e+06	5.2685e+06	209711	4.11948e+06	368022	4.81815e+06	4.91322e+06	2.75963e+06	1.02441e+07	1.46451e+06	220323	7.72517e+06	7.82522e+06	8.91244e+06	1.28947e+06	6.18316e+06	2.7347e+06	3.98024e+06	5.02213e+06	9.88117e+06	9.53875e+06	1.17982e+07	9.629e+06
metab_2763	904.738	12.5111	C51 H103 O9 N1 P1	PC(18:0e/24:0)	55627.2	63063.5	9157.6	17050.5	3197.38	1.21096e+06	28727.6	5208.05	27485.7	23139	14370.8	23776.6	13994.8	57334.3	12005.3	410210	7948.26	14264.9	62766.6	31936.3	41417.5	23393.2	66536.7	8461.68	27242.4	24615.7	14040.1	129828	23520.5	31147.9	116533	17569.1	38401.4	58172.7	605902	13448.1
metab_2216	762.508	5.27679	C43 H73 O8 N1 P1	dMePE(16:1/20:5)	950253	296907	90004.2	40756	389987	966589	947555	7.51611e+06	963802	1.00514e+06	242889	1.49024e+06	774197	998471	286552	448749	572530	503018	1.23413e+06	625005	44548.7	1.06772e+06	749814	278497	371018	1.43201e+06	689668	1.06217e+06	703437	126266	577481	238728	6.25944e+06	462675	1.03896e+06	476228
metab_821	974.817	12.4757	C63 H108 O6 N1	TG(18:1/20:3/22:5)	5.85859e+06	5.77743e+06	4.42048e+06	8.12978e+06	2.24925e+06	5.15179e+06	1.57159e+08	7.71104e+06	7.3519e+06	1.74283e+06	4.66535e+06	2.7667e+06	2.58909e+07	1.61816e+07	1.10356e+07	4.62603e+06	8.0733e+06	1.2478e+07	1.88938e+06	2.86619e+06	3.88615e+06	3.24827e+06	1.34002e+06	4.52323e+06	1.3335e+06	7.57554e+06	2.18821e+06	4.07927e+06	4.53053e+06	3.72516e+06	5.11901e+06	2.36091e+07	808134	2.48489e+06	5.44875e+06	1.05537e+07
metab_1130	834.791	13.3318	C53 H104 O5 N1	TG(16:0e/16:0/18:2)	4.40124e+06	5.05786e+06	6.53433e+06	1.17031e+06	2.90061e+07	4.60137e+07	1.22315e+07	2.71423e+07	2.3541e+06	6.89546e+06	1.31634e+07	2.17837e+07	6.36952e+06	8.35946e+06	1.02468e+07	8.58058e+06	9.13719e+06	6.45176e+06	4.10884e+06	3.77317e+06	3.23436e+06	2.63268e+07	7.43186e+06	5.14479e+06	7.89344e+06	3.86555e+06	6.16234e+07	2.71423e+07	1.00554e+07	1.89067e+06	2.71964e+06	1.08209e+07	3.11029e+07	3.82089e+07	1.8522e+07	5.28769e+06
metab_1625	778.692	11.535	C48 H92 O6 N1	TG(15:0/14:1/16:1)	6.07338e+06	765755	317529	1.17735e+06	975271	4.78821e+07	821321	3.03666e+06	628577	259170	442568	505150	3.22619e+06	5.28427e+06	2.31592e+06	2.33892e+06	846932	1.13582e+06	2.0769e+06	1.36852e+06	931868	264868	898844	1.26243e+06	189741	706664	2.26234e+06	127444	152253	347995	1.96624e+06	1.28451e+06	4.23027e+06	4.43873e+06	991379	668180
metab_2401	768.591	9.17171	C44 H83 O7 N1 P1	PE(18:2e/21:1)	452420	846667	428410	557564	3.96857e+06	102336	5.17939e+06	4.99783e+06	5.54509e+06	858127	1.67817e+06	1.59487e+06	1.07585e+07	2.08849e+06	650412	1.29366e+06	381854	1.06751e+06	7.63885e+06	229223	1.03244e+07	1.44144e+06	497345	375620	466631	2.55082e+06	319362	1.17786e+07	751342	3.91881e+06	252160	1.44014e+06	629779	424320	1.205e+06	1.09992e+06
metab_1498	639.592	9.516	C40 H79 O5	DG(16:0/21:0)	1.08755e+07	1.09762e+07	1.37958e+07	1.11776e+07	6.47496e+07	6.53538e+07	6.13258e+07	6.20307e+07	6.97846e+07	6.73678e+07	6.77706e+07	6.81734e+07	7.49905e+06	1.52056e+07	1.01706e+07	1.58098e+07	1.57091e+07	1.07748e+07	1.22853e+07	6.33136e+06	1.59105e+07	1.36951e+07	6.83312e+06	4.58217e+06	5.04503e+07	5.2565e+07	5.99161e+07	6.2937e+07	8.19361e+06	6.67484e+06	9.50598e+06	1.2386e+07	5.38741e+07	5.73986e+07	6.31384e+07	6.41454e+07
metab_1159	803.606	5.62299	C47 H84 O6 N2 P1	SM(d18:1/24:6)	1.8525e+06	3.27205e+07	1.07574e+07	1.1676e+07	6.66798e+07	7.16966e+07	4.32984e+07	7.24124e+07	4.46675e+07	5.19502e+07	1.667e+07	6.66603e+06	3.81952e+07	4.0444e+07	4.85613e+07	5.32418e+06	4.79475e+07	6.34406e+07	5.89118e+07	4.80681e+07	5.51862e+07	8.65561e+06	1.92595e+07	2.34674e+07	7.47933e+07	5.97033e+07	5.50111e+07	1.03022e+08	3.17438e+06	5.39945e+07	2.05543e+07	6.0373e+06	3.00853e+06	5.44726e+07	4.94857e+07	5.04397e+06
metab_2522	692.451	4.3226	C35 H67 O10 N1 P1	PC(16:0/10:1)	844829	135842	187527	281209	4.88122e+06	306911	640850	197114	886731	3.8142e+06	4.30083e+06	1.27985e+06	719870	127165	893607	476645	764576	685967	1.4743e+06	37304.4	2.65623e+06	2.63986e+06	313704	302796	165820	645146	1.28843e+06	245988	75068.4	294322	2.28307e+06	113400	1.02611e+06	182587	64236.3	4.06859e+06
metab_2782	798.596	8.29708	C91 H170 O17 P2	CL(22:1/18:1/20:1/22:0)	605251	686550	2.77973e+06	280777	3.83609e+06	2.78173e+06	3.89924e+06	6.45387e+06	5.03332e+06	4.83333e+06	812610	490225	711943	1.05589e+06	4.92743e+06	3.34822e+06	1.25106e+06	870136	1.37663e+06	3.09515e+06	5.18341e+06	967794	301395	746012	2.88552e+06	6.32085e+06	6.13725e+06	5.65291e+06	1.90621e+06	2.33951e+06	3.5455e+06	4.61681e+06	3.48804e+06	3.16087e+06	2.37321e+06	679139
metab_3027	844.581	5.99502	C99 H166 O17 P2	CL(22:6/22:0/22:6/24:1)	79407.9	0	32208.4	23014.6	139792	221786	34511.6	122772	112549	53329	185210	93568.4	0	41133.7	0	0	0	0	0	134602	76385	198658	0	118289	193515	294711	171571	293209	91647.2	45463.9	41613.1	134784	74193.9	139296	159207	166767
metab_17	395.367	11.9535	C29 H47 O0	StE(0:0)	1.84853e+07	1.76226e+06	344026	1.8638e+07	4.00539e+07	3.73657e+07	3.15413e+07	3.2527e+07	4.44446e+07	300935	2.03426e+06	2.98388e+07	2.57988e+06	1.62208e+07	1.44117e+06	1.7294e+07	1.74732e+07	1.70749e+06	2.52026e+06	2.54481e+07	1.80108e+07	637369	1.71119e+06	718982	4.23836e+07	3.61112e+07	4.56094e+07	2.54634e+06	407615	211093	1.68459e+07	798929	3.95162e+07	1.17827e+06	3.90682e+07	1.70532e+06
metab_920	798.637	8.67474	C46 H89 O7 N1 P1	PC(20:1e/18:2)	1.98339e+08	3.04239e+06	1.79502e+08	3.3352e+07	5.86153e+08	2.7147e+08	2.52633e+08	2.61497e+08	3.68977e+08	2.90307e+08	3.45709e+08	2.68146e+08	1.45153e+08	2.42661e+08	1.73962e+08	1.16344e+07	4.89754e+07	9.21727e+06	2.01663e+08	2.00554e+07	2.41553e+08	1.39613e+08	9.71751e+07	6.86985e+07	3.40168e+08	2.54849e+08	3.68977e+08	3.67869e+08	2.45985e+08	1.68422e+08	2.42661e+08	2.27148e+08	3.08035e+08	4.06651e+08	2.38229e+08	1.96123e+08
metab_1116	760.585	0.16162	C42 H83 O8 N1 P1	PC(22:0/12:1)	40812.5	47748.5	63355.2	122578	399110	143541	202029	159286	218365	45572.9	36584.3	112309	104096	29522.6	21801.2	36045.8	352952	45147.8	54332.8	55508.6	36528.5	928797	202127	145280	123445	279215	152120	35686.8	48719.7	84578.9	186120	49535.8	74256.9	80180.7	86861.9	211915
metab_1323	845.747	11.2362	C49 H102 O6 N2 P1	SM(d20:0/24:0)	1.34243e+06	2.3805e+06	529718	4.52741e+06	5.89612e+06	1.85644e+07	1.70644e+06	1.14404e+06	2.08097e+06	1.06556e+07	944315	2.62883e+06	858016	7.9895e+06	2.11457e+06	1.60138e+06	805488	956543	7.98919e+06	2.54031e+06	1.77677e+07	2.05122e+07	2.06902e+07	1.54464e+06	8.32426e+06	8.6998e+06	1.1466e+07	738019	3.17199e+06	4.08307e+06	687878	8.665e+06	814824	1.01188e+07	249503	558153
metab_834	635.576	11.3768	C44 H75 O2	ZyE(17:1)	2.49671e+07	1.96314e+07	2.15442e+07	2.10408e+07	7.81229e+07	6.80555e+07	6.06056e+07	6.29211e+07	6.5136e+07	6.89616e+07	6.6042e+07	7.0371e+07	2.09402e+07	2.3155e+07	2.32557e+07	2.15442e+07	1.78193e+07	1.81213e+07	2.21482e+07	2.22489e+07	2.08395e+07	1.8826e+07	1.80206e+07	1.8222e+07	5.96996e+07	5.51693e+07	6.16124e+07	6.71494e+07	2.07388e+07	1.70139e+07	1.51011e+07	1.96314e+07	6.56393e+07	6.21158e+07	6.01023e+07	6.95656e+07
metab_1149	761.58	6.47445	C41 H82 O8 N2 P1	MePC(16:1/16:1)	1.28307e+08	1.36817e+07	1.1456e+08	9.88489e+07	1.11941e+08	1.88533e+08	1.66276e+08	6.19933e+08	5.97676e+08	1.2307e+08	6.12732e+08	1.63002e+08	6.61175e+06	1.23725e+08	1.59729e+08	1.21761e+08	1.10632e+08	1.00158e+08	7.85554e+07	1.04086e+08	2.4745e+07	1.87878e+08	1.33544e+08	1.61693e+08	1.26343e+08	5.87202e+08	1.3158e+08	2.31738e+08	5.18466e+08	1.13251e+08	1.09978e+08	1.34199e+08	1.5842e+08	2.27156e+08	5.43996e+08	2.53341e+08
metab_1358	950.947	15.2364	C61 H124 O5 N1	TG(18:0e/16:0/24:0)	4.42675e+06	3.8201e+06	4.23785e+06	4.5025e+06	1.34081e+07	1.4302e+07	1.40786e+07	8.66701e+06	1.27377e+07	8.85989e+06	1.4749e+07	1.08105e+07	3.43077e+06	4.63401e+06	4.09401e+06	5.2832e+06	3.97275e+06	4.25463e+06	4.90817e+06	1.54857e+06	4.33805e+06	4.53811e+06	2.66932e+06	2.54975e+06	7.52823e+06	7.85176e+06	8.57714e+06	1.2626e+07	5.68737e+06	3.05709e+06	3.53339e+06	2.75777e+06	6.44641e+06	1.2626e+07	8.53905e+06	7.94661e+06
metab_1643	918.885	13.383	C59 H116 O5 N1	TG(18:0e/18:1/20:1)	2.60566e+07	2.14079e+06	1.38007e+07	1.75345e+06	3.12061e+07	2.96612e+07	2.53356e+07	4.17111e+07	3.2854e+07	3.12061e+07	3.2545e+07	2.30699e+07	1.40067e+07	2.79426e+07	2.1319e+07	8.50394e+06	1.80233e+07	1.74054e+07	1.74054e+07	6.89841e+06	9.37402e+06	2.1834e+07	8.25384e+06	1.60665e+07	2.00831e+07	3.92394e+07	4.03723e+07	2.46147e+07	3.46103e+06	5.94945e+06	4.49131e+06	8.78115e+06	3.75915e+07	4.51098e+07	4.06812e+07	3.75915e+07
metab_392	920.9	14.3009	C59 H118 O5 N1	TG(18:0e/16:0/22:1)	2.9665e+08	2.50858e+08	2.16017e+08	2.59817e+08	7.37642e+08	6.77914e+08	7.20719e+08	7.24701e+08	6.85878e+08	6.86873e+08	7.28683e+08	6.70946e+08	2.88686e+08	3.6235e+08	2.81717e+08	2.90677e+08	2.26967e+08	2.71763e+08	2.8769e+08	2.92668e+08	2.57826e+08	2.85699e+08	2.50858e+08	2.56831e+08	5.82349e+08	6.75923e+08	6.43072e+08	6.15199e+08	2.35926e+08	2.26967e+08	2.14026e+08	2.36921e+08	6.64973e+08	7.09769e+08	6.83887e+08	6.84882e+08
metab_1190	321.279	2.42107	H37 C21 O2	WE(5:0/16:3)	932010	2.10972e+06	5.82936e+06	4.63171e+06	1.42247e+07	7.0847e+06	7.0988e+06	8.60311e+06	3.03995e+07	1.52571e+07	7.27058e+06	1.44603e+06	640112	7.81862e+06	5.67403e+06	1.92481e+06	841558	3.00289e+06	1.02286e+06	2.31893e+06	3.05076e+06	779008	740186	2.83692e+06	839173	792620	6.99153e+06	4.50171e+06	558538	2.22189e+06	2.32635e+06	1.57298e+06	1.19304e+07	2.4549e+07	8.70822e+06	2.42049e+07
metab_2360	682.635	9.75108	C42 H84 O5 N1	Cer(d16:0/24:0)	5.8637e+06	4.75433e+06	3.78396e+06	4.0962e+06	1.47775e+07	1.25281e+07	1.22151e+07	1.07943e+07	1.4819e+07	1.05575e+07	1.2905e+07	1.12789e+07	5.80288e+06	5.17497e+06	3.33981e+06	6.61912e+06	5.89697e+06	3.80862e+06	4.58415e+06	4.77731e+06	5.41095e+06	6.03729e+06	4.55212e+06	4.86999e+06	7.81083e+06	9.66674e+06	1.34731e+07	9.97423e+06	4.49338e+06	4.38781e+06	5.00394e+06	4.73544e+06	7.83534e+06	9.40432e+06	1.1251e+07	1.14748e+07
metab_953	925.856	14.2557	C59 H114 O5 Na1	DG(38:0/18:1)	5.73881e+07	5.67014e+07	4.38504e+07	5.47394e+07	1.46168e+08	1.37339e+08	1.44206e+08	1.45187e+08	1.41263e+08	1.35377e+08	1.47149e+08	1.42244e+08	5.51318e+07	6.80809e+07	5.935e+07	5.74862e+07	4.70876e+07	5.24831e+07	6.18025e+07	5.54261e+07	5.62109e+07	6.04291e+07	4.70876e+07	5.05211e+07	1.31453e+08	1.37339e+08	1.30472e+08	1.25567e+08	4.99325e+07	4.38504e+07	4.73819e+07	4.86572e+07	1.35377e+08	1.43225e+08	1.40282e+08	1.35377e+08
metab_1340	925.858	14.2648	C61 H113 O5	TG(20:0e/18:1/20:3)	5.73881e+07	5.67014e+07	4.38504e+07	5.47394e+07	1.46168e+08	1.37339e+08	1.44206e+08	1.45187e+08	1.41263e+08	1.35377e+08	1.47149e+08	1.42244e+08	5.51318e+07	6.80809e+07	5.935e+07	5.74862e+07	4.70876e+07	5.24831e+07	6.18025e+07	5.54261e+07	5.62109e+07	6.04291e+07	4.70876e+07	5.05211e+07	1.31453e+08	1.37339e+08	1.30472e+08	1.25567e+08	4.99325e+07	4.38504e+07	4.73819e+07	4.86572e+07	1.35377e+08	1.43225e+08	1.40282e+08	1.35377e+08
metab_2377	728.56	7.07763	C41 H79 O7 N1 P1	PE(18:0e/18:2)	584219	278186	119378	133454	1.30224e+06	719490	877463	68367.1	321617	1.69082e+06	347614	779890	1.49671e+06	902682	1.20645e+06	565891	1.27682e+06	729305	592060	850621	1.27184e+06	960591	810821	856046	1.24023e+06	1.47921e+06	1.21172e+06	1.75434e+06	1.28316e+06	548659	291159	1.20224e+06	2.38449e+06	611774	311949	1.17135e+06
metab_1118	832.775	12.9965	C53 H102 O5 N1	TG(16:0e/16:0/18:3)	4.95045e+06	3.13892e+07	2.10329e+07	3.62427e+06	5.31695e+07	5.37034e+07	4.58027e+07	5.71386e+06	5.53049e+07	6.70508e+06	5.07879e+06	4.81515e+07	2.98945e+07	3.49531e+07	5.05481e+06	3.42719e+07	6.94075e+06	3.53396e+07	2.06059e+07	4.82863e+06	2.58374e+07	4.72294e+06	2.89336e+07	2.80795e+07	4.23861e+07	5.24222e+07	4.4308e+07	4.85786e+07	2.88269e+07	9.46368e+06	2.46185e+06	3.61795e+06	4.96463e+07	5.6159e+07	8.78559e+06	4.9326e+07
metab_2279	758.607	10.4653	C43 H85 O7 N1 P1	PE(18:1e/20:0)	7.37945e+06	1.26165e+07	1.06987e+07	5.21079e+06	2.31334e+07	2.57164e+07	2.47898e+07	1.9256e+07	2.54606e+07	2.04889e+07	2.58742e+07	2.02806e+07	7.43343e+06	6.53499e+06	5.62783e+06	7.51688e+06	8.4975e+06	6.34353e+06	5.65035e+06	6.4887e+06	7.54845e+06	9.47634e+06	6.55503e+06	7.51724e+06	1.29254e+07	1.45935e+07	1.58127e+07	1.31921e+07	9.2166e+06	8.59474e+06	9.43254e+06	6.9867e+06	1.13384e+07	1.81204e+07	2.08878e+07	1.27583e+07
metab_1562	756.588	8.755	C41 H84 O7 N1 P1 Na1	PE(20:0e/16:0)	5.89278e+06	2.25582e+07	1.387e+07	4.76934e+06	2.29057e+07	3.47793e+07	6.46063e+06	5.66567e+07	5.60022e+07	5.53477e+07	4.4783e+07	6.55384e+07	3.80699e+07	2.55705e+07	1.36922e+07	3.56068e+07	7.26821e+06	6.5515e+06	2.49362e+07	3.2092e+07	1.21974e+07	2.47717e+07	8.22873e+06	4.18868e+07	5.567e+06	4.26301e+07	1.32792e+07	2.02887e+07	2.56817e+07	3.40302e+07	2.10288e+07	1.3018e+07	5.85834e+07	6.41362e+07	1.16663e+07	7.0774e+07
metab_1228	803.627	11.4477	C44 H88 O8 N2 P1	MePC(17:0/18:2)	6.0772e+06	4.70213e+06	4.87911e+06	4.51218e+06	1.46948e+07	1.26097e+07	1.17161e+07	1.25104e+07	1.33048e+07	1.39998e+07	1.28083e+07	1.30069e+07	4.55405e+06	4.66686e+06	5.40334e+06	4.72317e+06	4.70666e+06	4.88306e+06	4.77665e+06	4.27962e+06	4.02332e+06	4.24332e+06	3.85047e+06	4.723e+06	1.16168e+07	1.14183e+07	1.15176e+07	1.2709e+07	4.57254e+06	4.39455e+06	3.44677e+06	4.31705e+06	1.15176e+07	1.12197e+07	1.06239e+07	1.26097e+07
metab_1473	684.65	9.765	C42 H86 O5 N1	Cer(d24:0/18:0+2O)	2.18801e+07	2.38319e+07	1.25323e+07	1.49977e+07	5.15673e+07	8.87713e+06	7.79673e+07	4.70474e+07	3.33852e+07	4.80747e+07	4.7972e+07	5.55735e+07	1.5614e+07	5.00264e+07	1.48949e+07	6.00273e+06	1.54086e+07	1.52031e+07	632111	1.25323e+07	2.50646e+07	2.91735e+07	1.70521e+07	2.39346e+07	4.0165e+07	6.38941e+07	2.75299e+07	4.18085e+07	1.57167e+07	5.1615e+06	1.02724e+07	1.35595e+07	9.72234e+06	2.18801e+07	3.4207e+07	3.13307e+07
metab_1426	840.759	11.1803	C58 H98 O2 N1	CmE(30:6)	556650	655637	616955	1.45883e+06	1.33827e+06	1.70709e+06	1.91944e+06	3.26586e+06	1.12349e+06	2.20186e+06	3.61948e+06	2.46349e+07	849569	1.19435e+06	1.15227e+06	1.2525e+06	908270	685952	483218	2.7486e+06	1.23747e+06	1.78789e+06	1.8997e+06	339084	1.54864e+06	4.50097e+06	2.79123e+06	835281	1.80485e+06	364044	255005	831561	2.89784e+06	1.71581e+06	2.33691e+07	2.17525e+06
metab_1660	1047	14.659	C67 H132 O6 N1	TG(26:0/18:1/20:0)	3.03012e+06	4.13667e+06	4.64616e+06	4.11037e+06	7.9097e+06	9.4565e+06	1.08101e+07	1.16365e+07	9.38651e+06	7.35126e+06	1.08063e+07	1.01073e+07	7.49114e+06	5.83696e+06	7.40358e+06	6.91893e+06	2.61829e+06	6.8952e+06	7.13913e+06	5.82075e+06	5.15552e+06	1.28873e+06	6.74668e+06	6.34512e+06	6.1927e+06	6.25424e+06	9.49896e+06	8.13173e+06	4.31401e+06	4.65219e+06	4.73951e+06	4.46681e+06	9.81934e+06	7.98053e+06	7.29192e+06	6.72511e+06
metab_1456	535.285	8.63642	C23 H45 O11 N0 P1 Li1	LPI(14:1e)	401914	849809	1.62389e+06	1.18404e+06	2.46072e+06	2.43957e+06	3.01581e+06	2.17575e+06	4.02032e+06	3.42297e+06	5.53093e+06	3.75407e+06	1.43389e+06	1.47132e+06	453086	2.07547e+06	348439	1.87084e+06	314293	1.00201e+06	888005	1.0712e+06	1.27865e+06	1.17081e+06	3.0837e+06	4.10976e+06	2.75066e+06	2.35774e+06	1.47016e+06	637844	1.3099e+06	1.02384e+06	2.19588e+06	2.81477e+06	1.91494e+06	2.45389e+06
metab_3261	766.539	5.569	C43 H77 O8 N1 P1	dMePE(18:1/18:3)	121624	5.45164e+06	1.05556e+06	5.19307e+06	1.17749e+07	1.19114e+07	1.38472e+06	4.27581e+06	1.20413e+07	1.15989e+07	4.66083e+06	1.65933e+07	7.61612e+06	740782	6.93751e+06	5.79358e+06	3.38127e+06	6.43971e+06	7.33148e+06	6.21427e+06	4.65924e+06	6.57233e+06	3.17534e+06	6.73738e+06	262645	1.06731e+06	1.13978e+07	3.86799e+06	6.52422e+06	631483	419399	5.67265e+06	1.31756e+06	9.53215e+06	237291	4.78975e+06
metab_892	918.885	13.9603	C59 H116 O5 N1	TG(16:0e/20:1/20:1)	2.40275e+08	1.68492e+08	1.30606e+08	1.50546e+08	4.16743e+08	4.13752e+08	4.29704e+08	4.22725e+08	3.93812e+08	3.84839e+08	4.39674e+08	4.01788e+08	2.30305e+08	2.74625e+08	2.16347e+08	2.22329e+08	1.6251e+08	2.08372e+08	2.38281e+08	2.30305e+08	1.54534e+08	1.6251e+08	2.09369e+08	2.04384e+08	3.80851e+08	4.03782e+08	4.00791e+08	3.978e+08	2.06378e+08	1.74474e+08	1.60516e+08	1.75471e+08	4.45656e+08	4.1774e+08	4.46653e+08	4.35686e+08
metab_455	863.691	11.8108	C59 H91 O4	Co(Q10)	3.34889e+08	3.44826e+08	3.4582e+08	3.11039e+08	8.36724e+08	8.47656e+08	7.28407e+08	8.28775e+08	8.07906e+08	7.58219e+08	7.98963e+08	8.29768e+08	2.9017e+08	4.01469e+08	3.69669e+08	3.57744e+08	2.69302e+08	2.80233e+08	2.70296e+08	4.08425e+08	3.01102e+08	3.18989e+08	3.16008e+08	2.94145e+08	6.65802e+08	6.37978e+08	7.51263e+08	7.20458e+08	2.4744e+08	3.18989e+08	2.59365e+08	3.26939e+08	6.34003e+08	7.25426e+08	6.04191e+08	7.03564e+08
metab_1238	810.562	5.09563	C46 H78 O8 N1 P1 Li1	PE(19:1/22:6)	9.07733e+06	1.36215e+07	6.34534e+06	1.16901e+07	2.69381e+07	2.59216e+07	1.97207e+07	2.59216e+07	1.7891e+07	1.63662e+07	2.72431e+07	2.21604e+07	9.35748e+06	1.35199e+07	1.43331e+07	8.10812e+06	8.22295e+06	1.23e+07	1.37232e+07	1.20967e+07	1.15885e+07	1.34182e+07	8.79963e+06	9.70104e+06	2.20587e+07	2.19571e+07	2.35835e+07	1.79926e+07	9.87817e+06	1.01653e+07	8.20541e+06	1.24017e+07	2.14488e+07	1.95174e+07	1.98224e+07	2.21604e+07
metab_1308	962.947	14.7168	C62 H124 O5 N1	TG(18:0e/18:0/23:1)	4.09377e+06	674448	2.33582e+07	656635	6.92611e+06	2.26335e+07	2.23828e+07	1.67472e+07	2.30345e+07	4.79675e+06	2.41175e+07	355565	4.74103e+06	2.05654e+07	5.19308e+06	4.49626e+06	1.78013e+07	1.1192e+07	1.60049e+06	321264	1.34594e+07	791078	2.60601e+06	1.02893e+07	1.60845e+07	9.31825e+06	5.22363e+06	690007	9.69916e+06	1.03129e+07	912499	5.49165e+06	6.63363e+06	1.33759e+07	3.93769e+06	1.91791e+07
metab_1629	880.726	11.8127	C55 H96 O6 N2	TG(18:2/10:3/18:2)	2.96873e+08	3.24126e+08	3.3094e+08	3.15366e+08	7.74789e+08	7.94256e+08	6.9108e+08	7.44615e+08	7.68949e+08	7.24174e+08	7.48508e+08	7.67975e+08	2.81299e+08	4.00048e+08	3.58194e+08	3.44567e+08	2.50152e+08	2.48205e+08	2.67672e+08	3.64034e+08	3.03686e+08	2.98819e+08	2.83246e+08	2.62805e+08	5.65518e+08	6.10292e+08	6.9108e+08	6.60906e+08	2.43338e+08	3.02713e+08	2.41391e+08	3.1926e+08	5.71358e+08	6.65773e+08	5.47998e+08	6.51173e+08
metab_1050	293.248	1.63303	H33 C19 O2	WE(3:0/16:3)	967376	3.169e+07	4.29934e+07	4.43054e+07	7.9124e+07	7.03437e+07	6.92335e+07	6.57012e+07	6.90317e+07	6.8527e+07	8.25554e+07	6.28753e+07	4.14796e+07	3.96629e+07	5.73245e+07	5.64162e+07	3.24974e+07	3.23964e+07	4.13786e+07	4.67276e+07	4.67276e+07	4.01675e+07	3.71398e+07	3.67361e+07	5.20765e+07	5.92421e+07	5.23793e+07	7.32705e+07	3.57269e+07	4.67276e+07	3.26992e+07	4.54156e+07	6.75178e+07	6.87289e+07	6.87289e+07	5.35904e+07
metab_1453	760.621	10.5023	C43 H87 O7 N1 P1	PE(18:0p/20:0)	1.71717e+07	3.14482e+07	2.53584e+07	1.23796e+07	4.81207e+07	5.5808e+07	5.89029e+07	4.05332e+07	5.53088e+07	4.59243e+07	5.92024e+07	4.20307e+07	2.21635e+07	1.00834e+07	1.30784e+07	1.74712e+07	2.10653e+07	1.61733e+07	1.24794e+07	1.55743e+07	1.83697e+07	2.05661e+07	1.15809e+07	2.03664e+07	2.99506e+07	2.99506e+07	3.18475e+07	3.31454e+07	2.40603e+07	2.14646e+07	2.06659e+07	1.46758e+07	2.59572e+07	4.0633e+07	4.88195e+07	2.78541e+07
metab_839	332.316	2.66639	C19 H42 O3 N1	MG(16:1e)	5.16278e+07	5.98481e+07	5.85473e+06	6.75672e+07	1.24308e+08	1.08268e+08	1.00248e+08	1.00248e+08	1.1328e+08	1.28318e+08	1.27315e+08	1.0927e+08	6.77677e+07	8.22034e+07	3.27811e+07	9.1727e+07	6.28556e+07	6.13518e+07	7.78928e+07	6.61637e+07	7.55871e+07	7.05747e+07	5.78432e+07	6.18531e+07	1.04258e+08	9.91454e+07	1.12278e+08	1.04258e+08	6.90709e+07	7.63891e+07	5.27305e+07	6.20536e+07	1.04258e+08	1.10273e+08	1.10273e+08	1.11275e+08
metab_1518	990.979	14.239	C64 H128 O5 N1	DG(37:0/24:1)	7.49489e+07	6.47194e+07	5.54014e+07	6.69476e+07	1.49898e+08	1.50911e+08	1.58e+08	1.50911e+08	1.45847e+08	1.45847e+08	1.55975e+08	1.45847e+08	6.93784e+07	9.0648e+07	6.76566e+07	7.03912e+07	5.71232e+07	6.84669e+07	7.97092e+07	7.69746e+07	6.9581e+07	7.01887e+07	6.58335e+07	7.07963e+07	1.42808e+08	1.49898e+08	1.40782e+08	1.14449e+08	6.41117e+07	5.74271e+07	5.50976e+07	6.45168e+07	1.63065e+08	1.49898e+08	1.51923e+08	1.54962e+08
metab_1206	953.89	14.6347	C63 H117 O5	TG(16:0e/20:4/24:0)	7.09138e+07	6.45858e+07	5.21307e+07	6.74987e+07	1.56693e+08	1.5368e+08	1.39618e+08	1.43636e+08	1.58702e+08	1.52676e+08	1.7176e+08	1.49662e+08	6.6896e+07	8.20631e+07	6.95076e+07	7.43289e+07	5.94631e+07	6.06684e+07	6.95076e+07	6.25769e+07	6.38827e+07	6.51884e+07	5.47422e+07	5.71529e+07	1.25556e+08	1.356e+08	1.29573e+08	9.53218e+07	6.22756e+07	5.83582e+07	5.27333e+07	5.55458e+07	1.31582e+08	1.38613e+08	1.36604e+08	1.28569e+08
metab_825	812.65	10.8785	C45 H92 O7 N1 P1 Na1	PE(16:0e/24:0)	1.77691e+09	1.77691e+09	1.75128e+09	1.45228e+09	4.04931e+09	3.75885e+09	3.98951e+09	3.92117e+09	2.50305e+09	3.83574e+09	3.56237e+09	3.88699e+09	1.34977e+09	1.77691e+09	1.75983e+09	1.84525e+09	1.3156e+09	1.36686e+09	1.62314e+09	1.93923e+09	1.71711e+09	1.64877e+09	1.80254e+09	1.6744e+09	3.42568e+09	3.29754e+09	3.4684e+09	3.51965e+09	1.23871e+09	1.54626e+09	1.51208e+09	1.40957e+09	3.28045e+09	3.60508e+09	2.93874e+09	3.36588e+09
metab_1515	953.887	14.637	C61 H118 O5 Na1	DG(34:1/24:0)	7.11316e+07	6.47841e+07	5.24923e+07	6.76052e+07	1.57175e+08	1.54152e+08	1.40047e+08	1.44077e+08	1.5919e+08	1.53144e+08	1.72287e+08	1.50122e+08	6.71014e+07	8.22144e+07	6.9721e+07	7.43557e+07	5.96457e+07	6.08548e+07	6.9721e+07	6.27691e+07	6.40789e+07	6.53886e+07	5.49103e+07	5.73284e+07	1.25941e+08	1.36016e+08	1.29971e+08	1.31986e+08	6.24668e+07	5.85374e+07	5.28953e+07	5.57164e+07	1.31986e+08	1.39039e+08	1.37024e+08	1.28964e+08
metab_1331	736.583	5.34058	C41 H80 O7 N1 P1 Li1	PE(20:1e/16:1)	2.12082e+07	3.85363e+07	4.10477e+07	3.93377e+07	4.68632e+07	8.73412e+07	1.1368e+08	7.78773e+07	3.30665e+07	6.48788e+07	8.33504e+07	3.22684e+07	2.1208e+07	4.33457e+07	6.57439e+06	5.86684e+07	4.03639e+07	3.27244e+07	4.16246e+07	2.33746e+07	7.29812e+06	3.4057e+07	3.882e+06	2.08661e+07	1.984e+07	6.52869e+07	6.0089e+07	2.88477e+07	2.8843e+07	2.9776e+06	1.39107e+07	3.35226e+07	953698	5.70111e+07	2.61876e+07	4.15037e+07
metab_3010	435.234	1.69483	C41 H76 O15 P2	DLCL(17:1/15:1)	2.16609e+06	2.10523e+06	1.70002e+06	1.76212e+06	7.49019e+06	3.07621e+06	2.32577e+06	5.0249e+06	3.36259e+06	1.13998e+07	3.14178e+06	204844	2.2787e+06	3.6378e+06	7.82078e+06	2.08682e+06	1.02087e+06	4.49117e+06	3.0199e+06	3.7661e+06	2.04663e+06	2.01594e+06	1.39046e+06	2.33882e+06	8.07412e+06	676725	6.22153e+06	5.47384e+06	5.04506e+06	3.48109e+06	1.7571e+06	3.58049e+06	3.39083e+06	7.29974e+06	4.11733e+06	2.61497e+06
metab_1630	767.58	8.197	C49 H76 O6 Li1	TG(4:0/20:3/22:6)	1.07786e+06	892066	0	41073.5	1.00794e+06	1.78694e+06	754221	1.10449e+06	0	0	0	2.31916e+06	932965	0	1.75526e+06	115162	0	1.60412e+06	0	780589	1.88434e+06	1.39511e+06	1.20772e+06	1.9444e+06	1.48943e+06	0	0	1.14673e+06	1.13086e+06	701772	1.60506e+06	523623	2.2691e+06	1.22096e+06	1.8181e+06	0
metab_1	810.791	13.526	C51 H104 O5 N1	TG(16:0e/16:0/16:0)	8.48795e+08	7.31408e+08	1.02337e+09	1.05347e+09	2.14707e+09	2.1872e+09	1.94641e+09	2.04674e+09	2.03671e+09	2.06681e+09	2.22733e+09	2.04674e+09	8.78894e+08	1.00029e+09	9.0197e+08	1.0936e+09	9.26049e+08	8.0164e+08	9.9929e+08	9.1401e+08	9.17019e+08	1.04344e+09	7.48464e+08	7.96623e+08	1.85611e+09	1.86614e+09	1.87618e+09	1.79591e+09	8.13679e+08	8.52808e+08	6.92279e+08	9.62168e+08	1.94641e+09	1.91631e+09	1.82601e+09	2.127e+09
metab_245	864.838	13.7489	C55 H110 O5 N1	TG(18:1e/16:0/18:0)	1.67079e+09	1.53155e+09	1.19342e+09	1.48183e+09	3.25207e+09	3.30179e+09	3.37141e+09	3.40124e+09	3.19239e+09	2.9736e+09	3.40124e+09	3.03327e+09	1.68073e+09	1.91941e+09	1.59122e+09	1.72051e+09	1.26303e+09	1.48183e+09	1.73046e+09	1.6509e+09	1.55144e+09	1.52161e+09	1.48183e+09	1.51166e+09	2.90398e+09	3.00344e+09	3.06311e+09	2.98355e+09	1.48183e+09	1.36249e+09	1.14369e+09	1.32271e+09	3.09294e+09	3.14267e+09	3.21228e+09	3.25207e+09
metab_31	808.775	13.1698	C51 H102 O5 N1	TG(18:1e/14:0/16:0)	5.51225e+08	4.3196e+08	3.48775e+08	4.01893e+08	9.77172e+08	9.73163e+08	1.01225e+09	9.56125e+08	9.82183e+08	8.88976e+08	1.04232e+09	1.01225e+09	4.4098e+08	5.62133e+08	4.3196e+08	4.92094e+08	3.598e+08	4.48998e+08	4.92094e+08	4.78062e+08	4.07906e+08	4.28953e+08	4.07906e+08	4.20935e+08	8.13808e+08	9.30067e+08	9.46102e+08	8.98998e+08	3.79844e+08	3.53786e+08	3.03675e+08	3.61804e+08	1.00022e+09	9.69154e+08	1.10245e+09	9.7216e+08
metab_544	782.76	13.212	C49 H100 O5 N1	TG(16:0e/14:0/16:0)	2.30517e+08	1.91259e+08	2.31524e+08	2.51656e+08	5.15392e+08	5.26465e+08	5.13379e+08	4.8318e+08	5.03312e+08	4.81167e+08	5.24451e+08	4.96266e+08	2.18438e+08	2.69775e+08	2.20451e+08	2.64742e+08	2.02332e+08	1.92265e+08	2.61722e+08	2.26491e+08	2.3555e+08	2.30517e+08	1.98305e+08	2.07365e+08	4.33855e+08	4.67074e+08	4.65061e+08	4.7714e+08	1.90252e+08	2.02332e+08	1.73139e+08	2.34544e+08	4.62041e+08	5.02306e+08	4.8922e+08	5.5767e+08
metab_1524	313.178	10.878	C15 H30 O4 K1	MG(12:0)	3.43907e+06	3.34968e+06	3.63522e+06	3.39741e+06	8.17219e+06	7.96003e+06	7.46073e+06	7.51565e+06	7.34553e+06	6.68308e+06	6.81259e+06	8.8e+06	1.84245e+06	3.21674e+06	3.74821e+06	3.83057e+06	2.46513e+06	2.32002e+06	3.12854e+06	3.5775e+06	3.92681e+06	4.3139e+06	2.24044e+06	2.94326e+06	7.85978e+06	6.62686e+06	8.05118e+06	7.82054e+06	2.27814e+06	2.54116e+06	2.7191e+06	2.26237e+06	7.77889e+06	7.50817e+06	5.05518e+06	5.92335e+06
metab_133	819.78	13.4707	C53 H103 O5	TG(18:1e/16:0/16:0)	1.48043e+08	1.23204e+08	9.906e+07	1.1923e+08	2.58331e+08	2.82177e+08	2.95093e+08	2.65286e+08	2.74228e+08	2.53363e+08	3.11984e+08	2.62305e+08	1.39101e+08	1.73877e+08	1.39101e+08	1.41088e+08	1.0532e+08	1.36121e+08	1.41088e+08	1.45063e+08	1.28172e+08	1.38108e+08	1.29165e+08	1.26185e+08	2.44421e+08	2.47402e+08	2.75222e+08	2.6628e+08	1.31153e+08	1.03332e+08	1.01345e+08	1.07307e+08	2.97081e+08	2.74228e+08	2.76215e+08	2.8317e+08
metab_1177	744.59	9.76735	C42 H83 O7 N1 P1	PC(16:0e/18:2)	9.66904e+07	1.03348e+08	9.42061e+07	9.42061e+07	2.35515e+08	2.17628e+08	1.99741e+08	2.20609e+08	2.27565e+08	2.12659e+08	2.05703e+08	2.21603e+08	8.12875e+07	1.08318e+08	1.03348e+08	1.02355e+08	8.06913e+07	8.57593e+07	9.6591e+07	1.13286e+08	9.82804e+07	9.21192e+07	1.03348e+08	8.7548e+07	1.93778e+08	1.85828e+08	2.05703e+08	2.04709e+08	7.45301e+07	9.42061e+07	9.11255e+07	9.02311e+07	1.83841e+08	1.8086e+08	1.76885e+08	1.85828e+08
metab_924	381.165	2.51184	C14 H31 O8 N0 P1 Na1	LPG(8:0e)	1.72953e+07	1.6876e+07	7.47808e+06	1.68498e+07	3.54292e+07	3.48003e+07	3.53244e+07	2.57857e+07	1.82387e+07	1.93917e+07	2.87207e+07	7.19874e+06	2.43178e+07	2.24565e+07	4.46862e+07	1.6727e+07	2.02303e+07	1.62471e+07	1.89616e+07	1.80052e+07	7.89549e+06	2.41078e+07	9.36683e+06	1.58279e+07	1.5895e+07	4.29762e+07	6.58685e+06	2.5052e+07	2.18026e+07	2.17759e+07	2.71484e+07	2.29389e+07	1.81339e+07	2.49472e+07	3.76304e+07	2.14311e+07
metab_1069	795.601	7.9024	C45 H84 O7 N2 P1	SM(t18:1/22:4)	1.89808e+07	3.21291e+07	1.61568e+07	2.9978e+07	1.57447e+07	2.25229e+07	1.59145e+08	2.00895e+07	3.97962e+06	1.38122e+08	1.55708e+07	5.18642e+06	7.86144e+06	8.61079e+06	1.3455e+07	2.06134e+07	8.47588e+06	1.13381e+06	9.32602e+06	7.06828e+06	4.34428e+06	1.21757e+07	6.0567e+07	1.69437e+07	6.76142e+06	4.18378e+07	1.28065e+07	1.36811e+07	1.24388e+07	5.66991e+06	1.5065e+07	6.02036e+06	8.12455e+06	2.00763e+07	2.68331e+06	1.39787e+07
metab_1284	981.921	15.0045	C65 H121 O5	TG(18:0e/20:4/24:0)	2.90135e+07	3.33557e+07	2.12174e+07	3.22701e+07	5.83231e+07	5.73362e+07	7.08561e+07	6.95732e+07	5.93099e+07	5.91125e+07	8.23036e+07	5.48691e+07	2.477e+07	2.98033e+07	2.8224e+07	3.50333e+07	2.27963e+07	2.70398e+07	3.49346e+07	2.53621e+07	3.11846e+07	2.68424e+07	2.25003e+07	2.25003e+07	4.99348e+07	4.97374e+07	6.85863e+07	6.40468e+07	2.40792e+07	2.86188e+07	2.06252e+07	2.24016e+07	6.59218e+07	5.22046e+07	6.82903e+07	6.70074e+07
metab_2350	685.481	6.22564	C38 H70 O8 N0 P1	PMe(16:1/18:1)	380836	5.5922e+06	6.82462e+06	8.66235e+06	1.3656e+07	1.16139e+07	8.04194e+06	1.40103e+07	9.38415e+06	2.21575e+06	9.31372e+06	6.92707e+06	1.15559e+07	458524	1.26374e+07	9.15854e+06	6.25586e+06	6.24919e+06	7.49293e+06	666363	289559	1.17616e+07	1.4231e+07	9.97053e+06	1.10808e+07	6.52387e+06	7.95687e+06	7.12244e+06	3.92137e+06	1.27332e+07	9.38256e+06	6.9134e+06	587917	882606	6.55618e+06	1.93075e+07
metab_1497	730.622	2.909	C45 H82 O5 N2	DG(18:4/18:1)	8.61776e+06	6.98683e+06	8.15008e+06	5.24912e+06	1.46637e+07	1.84931e+07	1.25155e+07	1.81195e+07	1.55977e+07	1.89601e+07	1.67185e+07	1.94271e+07	1.05541e+07	6.88329e+06	9.33993e+06	9.11175e+06	8.40215e+06	7.46055e+06	8.02208e+06	7.32292e+06	5.86899e+06	7.73808e+06	8.07646e+06	7.69816e+06	1.36363e+07	1.27957e+07	1.56911e+07	1.30759e+07	7.55567e+06	4.94564e+06	5.16639e+06	8.5341e+06	1.47571e+07	1.36363e+07	1.51307e+07	1.65317e+07
metab_1217	864.838	12.8113	C55 H110 O5 N1	DG(36:1/16:0)	4.34512e+07	2.20274e+07	3.30913e+07	3.47006e+07	7.49332e+07	6.95018e+07	7.7649e+07	7.04071e+07	6.79931e+07	6.58809e+07	7.38269e+07	6.83954e+07	3.49018e+07	4.59658e+07	3.62094e+07	1.95128e+07	1.55901e+07	3.73158e+07	1.99151e+07	2.50448e+07	3.5103e+07	3.57064e+07	3.39966e+07	2.21279e+07	6.28635e+07	6.75908e+07	6.51768e+07	7.27205e+07	2.80623e+07	2.46425e+07	2.70564e+07	2.93698e+07	5.68286e+07	7.60396e+07	7.93588e+07	7.89565e+07
metab_1511	878.854	13.176	C56 H112 O5 N1	DG(37:1/16:0)	5.06979e+07	4.01358e+07	2.8769e+07	3.48045e+07	8.14788e+07	7.96681e+07	9.75733e+07	7.98693e+07	8.37924e+07	7.8461e+07	8.49995e+07	8.339e+07	4.084e+07	4.9189e+07	3.82246e+07	4.40589e+07	3.26921e+07	3.82246e+07	4.46624e+07	4.15441e+07	3.83252e+07	4.18459e+07	3.33962e+07	3.8627e+07	7.46386e+07	7.88634e+07	8.2887e+07	7.55439e+07	3.43016e+07	3.23903e+07	2.89702e+07	3.53075e+07	9.59639e+07	8.30882e+07	8.97272e+07	8.58042e+07
metab_1000	934.916	14.4286	C60 H120 O5 N1	TG(18:0e/16:0/23:1)	3.66668e+07	3.03553e+07	2.9654e+07	3.13571e+07	7.13299e+07	7.09292e+07	6.81241e+07	7.03281e+07	6.81241e+07	6.87252e+07	7.61387e+07	6.84247e+07	3.65666e+07	4.60411e+07	3.88708e+07	3.4563e+07	2.72496e+07	3.21586e+07	3.86704e+07	3.73681e+07	3.40621e+07	3.65666e+07	3.30602e+07	3.14573e+07	5.57015e+07	6.12115e+07	6.46177e+07	5.95084e+07	3.25593e+07	2.86522e+07	2.50456e+07	2.69491e+07	6.95267e+07	6.99274e+07	6.98272e+07	7.39347e+07
metab_837	654.639	11.0877	C41 H84 O4 N1	Cer(d18:0/23:0+O)	1.5249e+08	1.23775e+08	1.55461e+08	1.37638e+08	3.54491e+08	3.21814e+08	2.68344e+08	3.0003e+08	3.26765e+08	3.32707e+08	3.12903e+08	3.27756e+08	1.09912e+08	1.38628e+08	1.34667e+08	1.4952e+08	1.37638e+08	1.23775e+08	1.43579e+08	1.16843e+08	1.40608e+08	1.34667e+08	1.03971e+08	1.02981e+08	2.76265e+08	2.57451e+08	2.9805e+08	3.11912e+08	1.37638e+08	1.19814e+08	1.08922e+08	1.26745e+08	2.60422e+08	2.86167e+08	2.56461e+08	3.09932e+08
metab_1079	904.833	12.5965	C57 H110 O6 N1	TG(16:0/16:0/22:2)	2.50969e+07	1.10833e+07	8.33265e+06	4.30272e+06	2.1257e+07	5.86053e+07	1.47129e+07	1.11942e+07	5.86053e+07	4.19664e+07	9.89926e+06	2.11046e+07	3.83116e+07	1.84911e+07	1.74995e+06	9.60133e+06	5.12383e+06	4.22579e+07	4.09403e+07	1.09465e+07	1.07167e+07	9.51613e+06	1.20181e+07	9.85092e+06	5.53452e+07	1.24187e+07	1.5721e+07	3.67692e+07	5.82042e+06	8.63251e+06	3.17447e+07	8.36436e+06	6.19826e+07	4.67849e+07	9.76685e+06	4.78776e+07
metab_488	974.947	14.4699	C63 H124 O5 N1	TG(18:0e/18:1/24:1)	6.57747e+07	4.81758e+07	4.25717e+07	5.02405e+07	9.93012e+07	1.16998e+08	1.13066e+08	1.13066e+08	1.03234e+08	1.15032e+08	1.2683e+08	1.13066e+08	5.26001e+07	7.08873e+07	5.45665e+07	5.43698e+07	3.70659e+07	5.84992e+07	6.10555e+07	5.41732e+07	5.02405e+07	4.71926e+07	4.53246e+07	5.3485e+07	9.56634e+07	1.07167e+08	9.77281e+07	8.94694e+07	5.05354e+07	3.85406e+07	3.67709e+07	4.37515e+07	9.00593e+07	1.10116e+08	9.24189e+07	1.16015e+08
metab_754	946.916	14.2054	C61 H120 O5 N1	TG(12:1e/22:0/24:1)	1.76952e+08	1.20249e+08	8.77919e+07	1.14384e+08	2.67873e+08	2.62985e+08	2.6494e+08	2.70806e+08	2.49298e+08	2.49298e+08	2.70806e+08	2.47342e+08	1.32959e+08	1.7223e+08	1.31981e+08	1.18294e+08	1.02652e+08	1.27093e+08	1.42735e+08	1.27093e+08	1.25138e+08	1.2416e+08	1.31003e+08	1.16339e+08	2.33655e+08	2.37566e+08	2.40499e+08	2.25834e+08	1.13406e+08	1.01674e+08	9.11158e+07	8.09484e+07	2.63962e+08	2.59074e+08	2.62985e+08	3.03068e+08
metab_467	890.854	13.7029	C57 H112 O5 N1	TG(18:0e/18:1/18:1)	5.76578e+08	5.27508e+08	3.7723e+08	4.6617e+08	1.06319e+09	8.33176e+08	1.11431e+09	1.11431e+09	1.06319e+09	1042748340	1.11431e+09	1.06319e+09	5.57155e+08	5.92942e+08	5.32619e+08	5.31597e+08	4.06876e+08	4.263e+08	5.71467e+08	5.85779e+08	5.09107e+08	4.77415e+08	3.80296e+08	4.11988e+08	1.03253e+09	8.91448e+08	8.77135e+08	1.06319e+09	5.0604e+08	4.54925e+08	3.94609e+08	4.55947e+08	1.17565e+09	7.9024e+08	1.08364e+09	1.13476e+09
metab_819	882.731	10.8819	C52 H101 O7 N1 P1	PC(20:1e/24:2)	1.61387e+08	1.80315e+08	1.48436e+08	1.48436e+08	3.46683e+08	3.30743e+08	3.16796e+08	3.39709e+08	3.45686e+08	3.08826e+08	3.33732e+08	3.42698e+08	1.46443e+08	1.88284e+08	1.85296e+08	1.67364e+08	1.37478e+08	1.38474e+08	1.59394e+08	1.89281e+08	1.70353e+08	1.66368e+08	1.70353e+08	1.54413e+08	2.7894e+08	2.96872e+08	3.11815e+08	3.158e+08	1.30504e+08	1.54413e+08	1.4744e+08	1.50428e+08	2.93883e+08	3.09823e+08	2.82925e+08	2.89898e+08
metab_1235	892.869	13.1599	C57 H114 O5 N1	DG(36:0/18:1)	1.95954e+08	1.68961e+08	1.35968e+08	1.47966e+08	3.28923e+08	3.38921e+08	3.52918e+08	3.26924e+08	3.31923e+08	3.12927e+08	3.58916e+08	3.28923e+08	1.64962e+08	2.08951e+08	1.60963e+08	1.6996e+08	1.39967e+08	1.67961e+08	1.96954e+08	1.84957e+08	1.58963e+08	1.74959e+08	1.67961e+08	1.66961e+08	2.86933e+08	3.26924e+08	3.30923e+08	3.16926e+08	1.52964e+08	1.47966e+08	1.3097e+08	1.55964e+08	3.58916e+08	3.53918e+08	3.60916e+08	3.52918e+08
metab_1341	838.822	12.8489	C53 H108 O5 N1	DG(34:0/16:0)	2.28137e+07	2.05224e+07	1.86295e+07	2.2216e+07	4.31368e+07	4.63248e+07	4.8118e+07	3.67609e+07	3.91519e+07	3.83549e+07	4.54281e+07	3.60636e+07	2.24152e+07	2.72967e+07	2.21163e+07	2.07216e+07	1.49435e+07	2.01239e+07	2.5105e+07	2.5105e+07	2.10205e+07	2.32122e+07	1.97254e+07	2.39095e+07	3.5167e+07	4.19413e+07	3.92515e+07	3.89526e+07	2.10205e+07	1.79322e+07	1.60393e+07	2.1419e+07	4.33361e+07	4.31368e+07	4.32364e+07	4.69225e+07
metab_1650	923.843	13.956	C61 H111 O5	TG(20:1e/18:0/20:4)	5.49773e+06	4.24681e+07	2.46814e+07	3.06769e+07	5.8556e+07	4.05695e+07	6.52509e+07	4.95627e+07	4.26679e+07	5.40594e+07	6.77491e+07	6.36521e+07	3.49737e+07	3.42742e+07	910999	3.03772e+07	2.56807e+07	1.30902e+07	3.49737e+07	1.50887e+07	2.99775e+07	2.34823e+07	737048	3.47739e+07	5.99549e+07	6.42517e+07	6.20533e+07	2.20834e+07	3.13764e+07	1.47889e+07	2.23832e+07	1.91856e+07	7.56431e+07	6.34523e+07	6.77491e+07	6.28527e+07
metab_3215	798.638	10.676	C46 H89 O7 N1 P1	PE(18:1e/23:1)	0	130925	177568	0	339839	172259	0	126115	616994	934998	199710	414936	614661	68851	907558	425026	0	0	0	0	104663	136248	0	0	118284	0	103506	97013.6	0	0	545353	6490.29	267069	1.02803e+06	774418	640710
metab_1474	682.671	11.699	C43 H88 O4 N1	Cer(d18:0/25:0+O)	1.26705e+08	1.07446e+08	1.24678e+08	1.17583e+08	2.77738e+08	2.57465e+08	2.12865e+08	2.37193e+08	2.63547e+08	2.60506e+08	2.56452e+08	2.54424e+08	9.21402e+07	1.14542e+08	1.14542e+08	1.29746e+08	1.1961e+08	1.03392e+08	1.17583e+08	9.96411e+07	1.15555e+08	1.15555e+08	8.45379e+07	8.86938e+07	2.09824e+08	2.06783e+08	2.3922e+08	2.37193e+08	1.13528e+08	1.02378e+08	9.1532e+07	1.12514e+08	1.96647e+08	2.25029e+08	1.99688e+08	2.44288e+08
metab_1504	682.671	11.729	C43 H88 O4 N1	DG(16:0e/24:1)	1.26705e+08	1.07446e+08	1.24678e+08	1.17583e+08	2.77738e+08	2.57465e+08	2.12865e+08	2.37193e+08	2.63547e+08	2.60506e+08	2.56452e+08	2.54424e+08	9.21402e+07	1.14542e+08	1.14542e+08	1.29746e+08	1.1961e+08	1.03392e+08	1.17583e+08	9.96411e+07	1.15555e+08	1.15555e+08	8.45379e+07	8.86938e+07	2.09824e+08	2.06783e+08	2.3922e+08	2.37193e+08	1.13528e+08	1.02378e+08	9.1532e+07	1.12514e+08	1.96647e+08	2.25029e+08	1.99688e+08	2.44288e+08
metab_1508	852.838	13.966	C54 H110 O5 N1	DG(33:0/18:0)	1.24313e+08	1.10392e+08	1.35257e+08	1.61113e+08	2.93389e+08	2.96372e+08	3.01345e+08	2.06864e+08	2.94383e+08	2.65542e+08	2.87421e+08	2.90405e+08	1.1636e+08	1.71798e+08	1.21329e+08	1.28288e+08	1.55148e+08	1.24317e+08	1.5208e+08	1.10394e+08	1.56139e+08	1.23274e+08	1.19345e+08	1.05421e+08	2.4764e+08	2.40678e+08	2.57585e+08	2.00897e+08	1.21334e+08	1.36252e+08	1.38241e+08	1.44208e+08	2.4764e+08	2.76482e+08	2.77476e+08	2.82449e+08
metab_2627	745.503	5.63868	C40 H74 O10 N0 P1	PG(16:0/18:2)	7.02149e+06	6.08066e+06	5.5391e+06	5.29813e+06	1.19081e+07	1.87139e+07	8.08728e+06	1.0592e+07	1.07224e+07	8.1424e+06	9.63163e+06	2.23818e+07	3.55826e+06	7.21518e+06	4.62052e+06	1.05894e+07	4.07724e+06	4.35284e+06	1.07159e+07	3.88509e+06	7.70995e+06	8.41056e+06	6.06734e+06	4.41896e+06	7.72201e+06	8.53849e+06	6.29924e+06	5.53661e+06	4.01413e+06	3.62881e+06	3.32232e+06	7.7318e+06	9.97927e+06	9.73005e+06	1.02953e+07	1.02563e+07
metab_2551	598.505	5.01334	C35 H68 O6 N1	Cer(t18:0/16:1)	3.60528e+06	2.07653e+06	2.82281e+06	2.486e+06	4.76307e+06	6.47665e+06	5.62944e+06	5.59913e+06	5.95516e+06	5.07231e+06	6.84386e+06	5.87881e+06	2.3035e+06	2.54416e+06	2.87299e+06	3.17568e+06	1.87713e+06	2.37294e+06	3.56984e+06	2.76001e+06	2.35008e+06	3.00525e+06	2.10867e+06	2.7738e+06	4.25295e+06	4.3292e+06	4.73276e+06	4.26051e+06	2.10975e+06	2.22961e+06	1.74958e+06	2.38559e+06	5.66598e+06	5.93479e+06	4.63956e+06	6.89293e+06
metab_1129	732.515	4.58463	C40 H72 O8 N1 P1 Li1	PE(22:4/13:0)	2.27147e+06	2.08902e+07	2.82806e+07	2.62113e+07	4.93679e+07	4.05979e+07	3.71491e+07	3.09411e+07	3.98096e+07	4.00067e+07	3.48827e+07	4.16819e+07	2.0299e+07	2.14814e+07	2.44376e+07	2.85762e+07	2.39449e+07	1.86238e+07	2.86748e+07	9.17899e+06	1.19232e+07	2.49303e+07	1.91165e+07	1.70472e+07	4.12877e+07	3.3109e+07	4.80869e+07	4.62146e+07	1.67516e+07	2.31566e+07	1.85253e+07	1.54706e+07	3.96125e+07	2.80835e+07	3.5671e+07	3.78389e+07
metab_2881	828.693	9.64468	C48 H94 O9 N1	Hex1Cer(m17:0/24:0)	3.29251e+06	4.17045e+06	3.88122e+06	2.17152e+06	6.59504e+06	7.50237e+06	7.87789e+06	5.51626e+06	7.57551e+06	6.78764e+06	8.40125e+06	4.5844e+06	3.64712e+06	2.63731e+06	2.70395e+06	2.95938e+06	3.57504e+06	2.62874e+06	2.75664e+06	1.89861e+06	3.33241e+06	4.09085e+06	3.71561e+06	4.12128e+06	3.34794e+06	3.41636e+06	5.76664e+06	4.19644e+06	3.87092e+06	4.51872e+06	4.15445e+06	3.50142e+06	2.55832e+06	5.27814e+06	5.71896e+06	5.26158e+06
metab_1198	906.885	13.4747	C58 H116 O5 N1	DG(37:1/18:0)	1.25413e+08	1.04344e+08	9.00967e+07	1.02337e+08	2.02667e+08	2.20727e+08	2.23737e+08	2.09691e+08	2.04674e+08	2.11697e+08	2.3076e+08	2.11697e+08	1.1538e+08	1.32436e+08	1.14377e+08	1.1538e+08	9.31067e+07	1.14377e+08	1.23406e+08	1.1839e+08	1.05347e+08	1.1538e+08	1.0635e+08	1.14377e+08	2.05677e+08	2.16714e+08	2.14707e+08	2.08687e+08	1.0936e+08	9.12004e+07	8.69865e+07	8.71872e+07	2.3678e+08	2.2173e+08	2.2775e+08	2.3377e+08
metab_1436	826.666	10.616	C46 H94 O7 N1 P1 Na1	LPC(38:0)	1.20399e+07	1.8963e+07	1.1762e+07	8.41111e+06	2.95979e+07	3.43135e+07	2.117e+07	1.87668e+07	1.65548e+07	2.117e+07	2.4481e+07	1.30432e+07	5.47949e+06	1.08704e+07	6.18888e+06	9.37698e+06	8.76986e+06	7.70344e+06	7.42307e+06	7.9611e+06	8.22347e+06	8.62671e+06	6.99259e+06	6.74606e+06	1.11982e+07	1.21707e+07	1.46487e+07	1.57526e+07	6.41972e+06	6.50725e+06	8.17425e+06	1.55619e+06	1.37585e+07	1.29429e+07	1.97654e+07	1.19596e+07
metab_780	896.744	10.8795	C51 H104 O7 N1 P1 Na1	MePC(18:0e/24:0)	3.10896e+08	3.48401e+08	3.20765e+08	2.77339e+08	6.56335e+08	6.32648e+08	6.02052e+08	6.59296e+08	6.52388e+08	6.08961e+08	6.25739e+08	6.52388e+08	2.75365e+08	3.17805e+08	331622111	3.21752e+08	2.53651e+08	2.73391e+08	2.92143e+08	3.57283e+08	3.18791e+08	3.11883e+08	3.40505e+08	3.04974e+08	5.95143e+08	5.71456e+08	6.01065e+08	6.12909e+08	2.56612e+08	3.17805e+08	3.00039e+08	2.77339e+08	5.76391e+08	6.13896e+08	5.24081e+08	5.66521e+08
metab_1393	866.854	13.2171	C55 H112 O5 N1	DG(36:0/16:0)	9.95477e+07	8.24909e+07	1.12714e+08	1.12714e+08	2.20441e+08	2.14456e+08	1.9351e+08	1.9351e+08	1.9351e+08	1.96502e+08	2.05479e+08	1.95504e+08	9.57573e+07	1.04735e+08	1.00745e+08	1.16704e+08	1.08724e+08	8.64808e+07	1.16704e+08	1.0274e+08	1.15707e+08	1.13712e+08	9.97472e+07	9.97472e+07	1.8553e+08	1.97499e+08	1.8154e+08	1.87525e+08	9.15679e+07	1.0274e+08	8.85755e+07	1.14709e+08	1.88522e+08	2.03484e+08	2.05479e+08	2.33408e+08
metab_768	880.869	14.2648	C56 H114 O5 N1	TG(18:0e/17:0/18:0)	5.15616e+07	4.68098e+07	5.32803e+07	4.30691e+07	1.09189e+08	1.04134e+08	9.6956e+07	8.22963e+07	9.57428e+07	9.21031e+07	1.00596e+08	9.56417e+07	4.62032e+07	5.17638e+07	4.83263e+07	4.46867e+07	4.93374e+07	4.97418e+07	4.45856e+07	3.81151e+07	4.82252e+07	4.85285e+07	3.82162e+07	3.1948e+07	7.2995e+07	7.36016e+07	7.17818e+07	7.47137e+07	4.38779e+07	3.48799e+07	4.43834e+07	4.30691e+07	7.07708e+07	9.67538e+07	8.37117e+07	9.32152e+07
metab_1435	820.726	11.7767	C50 H96 O6 N2	TG(16:1/9:0/16:1)	361459	3.30142e+06	530427	106724	3.65935e+06	3.20709e+06	968627	809733	1.61554e+06	607232	339453	2.08036e+06	752749	3.90469e+06	970679	266936	470982	3.28882e+06	815389	3.59174e+06	5.32317e+06	1.03356e+06	1.53549e+06	6.67565e+06	1.43405e+06	1.18933e+06	677203	416007	430480	2.08147e+06	3.27375e+06	2.42414e+06	1.67049e+06	961714	2.14647e+06	3.44216e+06
metab_671	976.963	15.0069	C63 H126 O5 N1	TG(18:0e/18:1/24:0)	7.9222e+07	4.11306e+07	4.00162e+07	4.56894e+07	1.03333e+08	1.08398e+08	1.01003e+08	1.01307e+08	1.05359e+08	9.8369e+07	1.16503e+08	1.008e+08	4.82221e+07	6.02776e+07	5.26796e+07	4.99443e+07	3.84966e+07	4.64999e+07	4.70064e+07	7.24344e+07	4.10293e+07	4.47776e+07	4.04214e+07	4.15358e+07	8.08429e+07	8.30716e+07	9.32023e+07	8.46926e+07	4.14345e+07	3.83953e+07	3.17091e+07	3.55587e+07	9.79638e+07	9.7052e+07	9.62415e+07	1.00699e+08
metab_735	878.854	13.8851	C56 H112 O5 N1	TG(16:0e/18:0/19:1)	1.37272e+08	1.30258e+08	9.85956e+07	1.20239e+08	2.45487e+08	2.32461e+08	2.51499e+08	2.47491e+08	2.51499e+08	2.38473e+08	2.58513e+08	2.43483e+08	1.27252e+08	1.70338e+08	1.33264e+08	1.28254e+08	1.04207e+08	1.30258e+08	1.3627e+08	1.4128e+08	1.19237e+08	1.28254e+08	1.2625e+08	1.23245e+08	2.17431e+08	2.30457e+08	2.28453e+08	2.23443e+08	1.32262e+08	1.10219e+08	9.43873e+07	1.10219e+08	2.54505e+08	2.32461e+08	2.57511e+08	2.42481e+08
metab_3156	434.268	1.736	C21 H41 O6 N1 P1	LPE(16:2e)	387451	4.13331e+06	573334	301444	4.67391e+06	388850	254802	5.48629e+06	164049	393759	225496	3.88033e+06	354935	10900.4	863215	924627	4.48196e+06	991349	1.69398e+06	1.85424e+06	131955	1.33605e+06	349535	286008	1.3175e+06	1.56146e+06	384903	151278	2.13216e+06	552392	309782	1.78905e+06	854080	556863	325508	220505
metab_395	894.885	14.4365	C57 H116 O5 N1	TG(20:0e/16:0/18:0)	5.36646e+08	4.69228e+08	5.6817e+08	5.4869e+08	1.16538e+09	1.17509e+09	1.11682e+09	7.78107e+08	1.07797e+09	9.90213e+08	1.17509e+09	1.10711e+09	4.55757e+08	6.00489e+08	4.75598e+08	5.88905e+08	5.51903e+08	5.02191e+08	5.39522e+08	3.9197e+08	5.71471e+08	5.68458e+08	3.80484e+08	3.54691e+08	6.70205e+08	6.9806e+08	8.15662e+08	7.32668e+08	4.9787e+08	3.90251e+08	5.04642e+08	4.57488e+08	6.88877e+08	1.08768e+09	8.98199e+08	8.49498e+08
metab_2721	812.654	11.012	C47 H91 O7 N1 P1	dMePE(16:1e/24:1)	4.85275e+06	5.03305e+06	5.11723e+06	3.80021e+06	8.53034e+06	9.94687e+06	1.0215e+07	8.78668e+06	1.07669e+07	9.04891e+06	1.09561e+07	9.51083e+06	5.98838e+06	5.24259e+06	5.14331e+06	5.64258e+06	4.29738e+06	4.19592e+06	4.67478e+06	4.58954e+06	5.47973e+06	5.84373e+06	4.35816e+06	6.15503e+06	6.75716e+06	8.30953e+06	8.29782e+06	7.89751e+06	4.87261e+06	5.56125e+06	6.11442e+06	4.73851e+06	7.27477e+06	9.21242e+06	9.64275e+06	9.55595e+06
metab_1422	932.9	13.4219	C60 H118 O5 N1	DG(37:1/20:1)	7.85864e+07	6.98322e+07	5.15189e+07	6.32918e+07	1.24772e+08	1.3081e+08	1.39866e+08	1.27791e+08	1.27791e+08	1.12698e+08	7.66746e+07	1.19741e+08	6.79204e+07	9.81071e+07	7.23478e+07	7.38572e+07	5.66506e+07	7.03354e+07	7.29515e+07	7.45615e+07	6.58073e+07	6.69142e+07	7.4159e+07	6.48011e+07	1.19741e+08	1.2276e+08	1.18735e+08	1.15716e+08	6.8826e+07	6.47005e+07	6.19837e+07	6.31911e+07	1.38859e+08	1.2276e+08	1.29803e+08	1.40872e+08
metab_1870	730.576	9.66158	C41 H81 O7 N1 P1	PE(16:1e/20:0)	2.11449e+07	2.81993e+07	2.16122e+07	1.64344e+07	4.03465e+07	4.95984e+07	4.39263e+07	3.83046e+07	4.99321e+07	4.12367e+07	5.19664e+07	3.94126e+07	2.3615e+07	7.47531e+06	8.63286e+06	2.0449e+07	2.40426e+07	1.89279e+07	1.67069e+07	1.42667e+07	1.84764e+07	2.52559e+07	1.97215e+07	2.29144e+07	2.9695e+07	3.02964e+07	3.2608e+07	2.90297e+07	1.90337e+07	2.28838e+07	2.43141e+07	1.02517e+07	2.56389e+07	3.7177e+07	4.60641e+07	2.76161e+07
metab_884	832.739	12.0347	C52 H98 O6 N1	TG(16:1/16:1/17:1)	9.03348e+06	3.40075e+07	2.53968e+07	3.34974e+07	4.7619e+07	9.4581e+07	3.12008e+07	2.73679e+07	3.62342e+07	3.74383e+07	2.30979e+07	3.4922e+07	4.26702e+07	1.03995e+08	3.48109e+07	4.53201e+07	2.34263e+07	5.86391e+07	2.69293e+07	4.09878e+07	4.19265e+07	2.29884e+07	3.72733e+07	3.64271e+07	3.79857e+07	2.35359e+07	2.45213e+07	3.3169e+07	4.49917e+07	2.74767e+07	2.70388e+07	2.56157e+07	3.7457e+07	5.16492e+07	2.3106e+07	2.59441e+07
metab_1396	367.321	3.7905	C23 H43 O3	MG(20:3e)	4.94098e+07	5.01071e+07	7.00304e+07	3.86512e+07	1.17547e+08	1.08582e+08	8.91567e+07	9.33406e+07	1.02605e+08	1.17547e+08	1.13563e+08	1.05593e+08	5.37929e+07	7.33177e+07	5.95707e+07	7.57085e+07	2.76934e+07	5.01071e+07	3.25746e+07	5.28963e+07	5.90726e+07	2.22145e+07	4.08428e+07	4.53255e+07	5.3494e+07	7.272e+07	9.13483e+07	9.07506e+07	3.33715e+07	5.83753e+07	2.37087e+07	5.54864e+07	9.22449e+07	1.12567e+08	8.60686e+07	1.17547e+08
metab_1281	840.692	10.8911	C49 H94 O9 N1	Hex1Cer(d19:2/24:0+O)	2.6883e+07	3.0554e+07	1.31717e+07	2.75309e+07	4.83681e+07	5.11752e+07	5.73292e+07	3.55203e+07	5.31185e+07	5.58176e+07	3.82194e+07	5.33345e+07	3.16365e+07	4.75065e+07	4.52371e+07	3.76797e+07	2.97982e+07	3.37929e+07	4.42654e+07	5.1607e+07	4.61008e+07	4.59103e+07	3.78958e+07	3.91911e+07	7.3092e+07	1.28471e+07	7.25521e+07	7.17964e+07	2.88277e+07	3.60602e+07	3.23894e+07	3.74637e+07	5.79769e+07	5.83008e+07	6.47787e+07	6.44548e+07
metab_1043	880.869	13.5229	C56 H114 O5 N1	DG(35:0/18:0)	8.93236e+07	7.50518e+07	1.16769e+08	1.11779e+08	1.95614e+08	1.96612e+08	1.80643e+08	1.95614e+08	1.79645e+08	2.19566e+08	1.77649e+08	1.86631e+08	8.37346e+07	9.0122e+07	9.10202e+07	1.02797e+08	9.84057e+07	8.43334e+07	9.75074e+07	8.34352e+07	1.03795e+08	1.13775e+08	8.50321e+07	8.63295e+07	1.89625e+08	1.89625e+08	1.83637e+08	1.83637e+08	8.39342e+07	8.53315e+07	8.52317e+07	1.05791e+08	1.83637e+08	1.9262e+08	1.75653e+08	1.98608e+08
metab_62	532.376	3.3252	C28 H55 O6 N1 P1	LPC(20:3e)	1.99328e+08	1.28076e+08	2.15446e+08	2.24383e+08	4.5075e+08	4.39828e+08	2.76011e+08	3.32606e+08	2.54241e+08	2.97852e+08	3.84229e+08	2.93881e+08	1.42969e+08	2.9384e+08	1.96583e+08	2.71892e+08	1.85661e+08	1.65804e+08	2.07549e+08	1.86157e+08	2.03116e+08	1.49919e+08	1.17155e+08	9.56105e+07	3.4948e+08	2.56153e+08	2.66081e+08	2.87924e+08	1.21127e+08	1.84668e+08	1.26091e+08	2.03534e+08	4.20964e+08	3.13738e+08	3.08773e+08	3.39551e+08
metab_3241	782.498	6.669	C42 H73 O10 N1 P1	PS(16:1/20:3)	8.23893e+06	5.72836e+06	8.09878e+06	600412	1.01375e+07	1.04633e+07	1.17041e+07	1.13879e+07	1.35587e+07	1.05043e+07	1.02797e+07	1.19106e+07	3.93986e+06	972696	1.00612e+07	4.72743e+06	1.02105e+07	8.24627e+06	4.89073e+06	3.55702e+06	835761	1.85938e+06	2.92439e+06	1.54787e+07	1.12919e+07	1.11715e+07	1.31415e+07	4.9061e+06	1.10486e+07	609934	1.19759e+07	9.03388e+06	2.41595e+06	1.34467e+07	1.17607e+07	4.00565e+06
metab_1205	822.656	8.38993	C46 H90 O8 N1 P1 Li1	PE(18:1/23:0)	4.03769e+07	5.94005e+07	2.48421e+07	2.94499e+07	1.42241e+08	8.40423e+07	6.12036e+07	8.98109e+06	8.87502e+07	3.99677e+07	6.36077e+07	1.0618e+08	3.02607e+06	5.8603e+07	2.1837e+07	3.03514e+07	5.1988e+07	4.7881e+07	4.47758e+07	2.47419e+07	2.79473e+07	6.62296e+06	3.92665e+07	2.98505e+07	6.04022e+07	1.05178e+08	8.7448e+07	5.62953e+07	3.45585e+07	4.68794e+07	3.66621e+07	4.17707e+07	2.2438e+08	7.96348e+07	8.98521e+07	1.05178e+08
metab_1322	766.656	9.21561	C46 H88 O7 N1	Hex1Cer(t18:0/22:0)	1.81594e+08	2.60418e+08	2.3248e+08	1.72614e+08	3.69175e+08	4.27045e+08	4.68952e+08	3.61193e+08	4.50992e+08	4.31036e+08	4.4301e+08	3.5321e+08	2.71393e+08	2.49442e+08	2.25496e+08	2.51759e+08	1.68623e+08	1.73612e+08	2.12525e+08	1.99554e+08	2.57425e+08	2.83401e+08	1.93567e+08	3.26271e+08	1.95563e+08	2.80373e+08	3.41237e+08	2.09532e+08	2.22504e+08	2.5942e+08	2.39465e+08	1.97558e+08	1.99554e+08	3.48222e+08	3.33255e+08	3.38244e+08
metab_3251	856.513	6.551	C48 H75 O10 N1 P1	PS(20:3/22:6)	6.17143e+06	1.35015e+06	2.58323e+06	1.43284e+06	2.04693e+06	5.27746e+06	8.02789e+06	6.75763e+06	8.76871e+06	6.95379e+06	6.31675e+06	7.47018e+06	6.44339e+06	5.22268e+06	1.02471e+06	6.19858e+06	6.82157e+06	182163	5.39492e+06	6.0303e+06	6.05558e+06	5.3348e+06	2.3834e+06	1.86214e+06	7.76782e+06	9.7791e+06	8.67206e+06	6.87407e+06	3.29397e+06	6.52152e+06	8.15455e+06	1.50323e+06	8.50172e+06	7.84952e+06	9.41202e+06	8.57897e+06
metab_1199	850.822	13.6131	C54 H108 O5 N1	TG(16:1e/17:0/18:0)	2.21415e+08	1.95128e+08	1.50643e+08	1.92095e+08	3.4476e+08	3.59926e+08	3.72058e+08	3.77113e+08	3.42738e+08	3.56893e+08	3.71047e+08	3.29595e+08	2.19393e+08	2.62867e+08	1.9715e+08	1.99172e+08	1.54687e+08	1.99172e+08	2.0625e+08	2.13327e+08	1.80974e+08	1.84007e+08	1.85018e+08	1.99172e+08	3.35661e+08	3.65992e+08	3.5386e+08	3.68014e+08	1.93106e+08	1.71875e+08	1.41544e+08	1.70864e+08	4.01378e+08	3.59926e+08	3.77113e+08	4.034e+08
metab_957	858.791	12.9286	C55 H104 O5 N1	TG(18:1e/16:0/18:3)	7.43388e+07	3.09803e+07	7.97794e+06	1.96783e+07	9.14325e+07	8.04922e+07	4.1857e+07	4.03691e+07	4.07063e+07	1.04155e+08	4.38133e+07	4.60779e+07	8.7174e+07	6.2758e+07	7.28797e+07	1.51549e+07	4.90009e+07	3.82245e+07	4.8781e+07	3.12505e+07	5.33249e+07	5.36021e+07	8.79332e+06	6.43665e+07	6.47971e+07	2.33028e+07	8.49716e+07	6.63853e+07	6.86528e+07	5.36715e+07	1.89875e+07	4.65739e+07	4.76386e+07	6.08301e+07	1.30124e+07	3.17514e+07
metab_1509	850.822	13.6059	C54 H108 O5 N1	DG(35:1/16:0)	2.21858e+08	1.9463e+08	1.50259e+08	1.91605e+08	3.42872e+08	3.59007e+08	3.71108e+08	3.76151e+08	3.41864e+08	3.55982e+08	3.69092e+08	3.28754e+08	2.18833e+08	2.62196e+08	1.96647e+08	1.98664e+08	1.54292e+08	1.98664e+08	2.05723e+08	2.12782e+08	1.80512e+08	1.83537e+08	1.84546e+08	1.98664e+08	3.34804e+08	3.65058e+08	3.52956e+08	3.67075e+08	1.92613e+08	1.71436e+08	1.41183e+08	1.70428e+08	4.00353e+08	3.59007e+08	3.76151e+08	4.0237e+08
metab_26	581.55	9.53405	C37 H73 O4	MG(34:1)	2.65515e+09	2.35682e+09	2.77448e+09	2.68498e+09	5.35007e+09	5.1313e+09	4.03741e+09	5.38985e+09	5.15118e+09	5.29041e+09	4.76335e+09	5.1313e+09	2.19771e+09	2.6452e+09	2.49604e+09	3.01314e+09	2.66509e+09	2.33693e+09	2.68498e+09	2.33693e+09	2555703483	2.34687e+09	1.89937e+09	1.75021e+09	4.46502e+09	4.39541e+09	4.55452e+09	4.96224e+09	2.53581e+09	2.33693e+09	1.90932e+09	2.53581e+09	4.01753e+09	4.55452e+09	4.13686e+09	4.79319e+09
metab_23	784.666	9.22391	C46 H90 O8 N1	Hex1Cer(d18:1/22:0)	2.62814e+08	3.32964e+08	3.3494e+08	2.51946e+08	5.26617e+08	6.03683e+08	6.31348e+08	4.7524e+08	6.36288e+08	6.28384e+08	6.09611e+08	4.60419e+08	3.55689e+08	3.54701e+08	3.13204e+08	3.55885e+08	2.55898e+08	2.4009e+08	2.94431e+08	2.83563e+08	3.39881e+08	4.14958e+08	2.85539e+08	4.76228e+08	2.66767e+08	3.98174e+08	4.72276e+08	3.04312e+08	3.1024e+08	3.68533e+08	3.63593e+08	2.85539e+08	2.93443e+08	4.61407e+08	4.83144e+08	4.84132e+08
metab_610	553.519	8.64769	C35 H69 O4	MG(32:1)	3.4212e+08	2.89562e+08	3.38153e+08	3.44103e+08	6.56474e+08	6.30691e+08	5.48384e+08	6.43582e+08	7.41756e+08	7.38781e+08	6.5449e+08	6.91182e+08	3.14354e+08	3.1237e+08	3.44103e+08	3.57986e+08	3.46087e+08	2.99479e+08	3.47078e+08	2.94521e+08	3.10387e+08	3.13362e+08	2.54855e+08	2.5783e+08	6.06891e+08	5.22601e+08	6.50524e+08	6.18791e+08	3.47078e+08	2.99479e+08	2.68738e+08	3.34187e+08	5.16651e+08	6.12841e+08	5.25576e+08	6.11849e+08
metab_703	818.723	11.7722	C51 H96 O6 N1	TG(16:1/14:1/18:1)	884320	1.0916e+07	2.75217e+07	3.21725e+07	3.54682e+07	1.99101e+06	4.33177e+07	5.39778e+07	4.49654e+07	3.42981e+07	3.50806e+07	4.27364e+07	3.10104e+07	5.05857e+07	3.62434e+07	2.94117e+07	2.10289e+07	4.07087e+07	2.74471e+07	3.83763e+07	2.68434e+07	1.86063e+07	4.16726e+07	3.53284e+07	5.1726e+07	3.94005e+07	4.41963e+07	4.84902e+07	2.96542e+07	2.50991e+07	2.15135e+07	2.49052e+07	4.2483e+07	3.28939e+06	3.79656e+07	2.19011e+07
metab_829	868.715	10.8816	C51 H99 O7 N1 P1	PC(20:3e/23:0)	6.69566e+07	6.78655e+07	5.83724e+07	5.2818e+07	1.18159e+08	1.20179e+08	1.0907e+08	1.16139e+08	1.18159e+08	1.0402e+08	1.11089e+08	1.20179e+08	5.07982e+07	6.55427e+07	6.53408e+07	6.21091e+07	5.04952e+07	5.34239e+07	5.37269e+07	7.10972e+07	6.2513e+07	5.92813e+07	6.12002e+07	5.57467e+07	9.4527e+07	9.89706e+07	1.0705e+08	1.0907e+08	4.59506e+07	5.62516e+07	4.98892e+07	5.95843e+07	9.4729e+07	1.0503e+08	9.64458e+07	1.02e+08
metab_1403	880.775	12.8655	C57 H102 O5 N1	TG(16:2e/16:0/22:5)	2.28947e+07	1.83958e+07	1.2897e+07	1.84957e+07	3.4792e+07	3.14928e+07	3.84911e+07	3.19926e+07	3.21926e+07	3.19926e+07	3.4592e+07	3.52919e+07	1.68961e+07	2.30676e+07	1.63962e+07	1.95955e+07	1.46966e+07	1.66962e+07	2.10951e+07	1.98954e+07	1.7196e+07	1.57964e+07	1.2997e+07	1.98954e+07	2.55941e+07	3.24925e+07	3.10928e+07	3.15927e+07	1.69961e+07	1.55964e+07	1.43967e+07	1.42967e+07	3.82912e+07	3.14928e+07	3.65916e+07	3.0493e+07
metab_599	922.916	14.8161	C59 H120 O5 N1	TG(20:0e/18:0/18:0)	2.41954e+08	2.05936e+08	2.48368e+08	2.41695e+08	4.7515e+08	4.92533e+08	4.79979e+08	3.10875e+08	4.59698e+08	3.92998e+08	4.92533e+08	4.40383e+08	1.99422e+08	2.59864e+08	2.14885e+08	2.71953e+08	2.64194e+08	2.12426e+08	2.51876e+08	1.64579e+08	2.66059e+08	2.60262e+08	1.55938e+08	1.48309e+08	2.59003e+08	2.70797e+08	3.19909e+08	2.96562e+08	2.29748e+08	1.61941e+08	2.08365e+08	1.84066e+08	2.65895e+08	4.6356e+08	3.67449e+08	3.22219e+08
metab_2910	713.401	2.56069	C81 H120 O17 P2	CL(6:0/22:6/22:6/22:6)	4.43841e+06	522092	5.64064e+06	4.41186e+06	5.91333e+06	6.65207e+06	6.21332e+06	9.25012e+06	5.96702e+06	6.2779e+06	368545	6.83823e+06	6.06679e+06	5.3296e+06	6.10564e+06	6.33216e+06	6.60213e+06	5.85744e+06	5.76696e+06	6.55361e+06	7.18906e+06	6.64084e+06	6.01051e+06	4.96569e+06	6.5187e+06	6.10985e+06	5.79167e+06	6.14123e+06	980051	383034	6.71205e+06	6.45235e+06	4.23063e+06	5.19941e+06	7.64183e+06	6.73886e+06
metab_851	678.507	6.15607	C36 H73 O8 N1 P1	PC(16:0/12:0)	4.27507e+06	1.9391e+07	2.29732e+06	4.41148e+07	4.77241e+07	3.87418e+06	5.32982e+07	2.58721e+07	1.45536e+07	6.87081e+07	8.60676e+06	8.34579e+07	6.9181e+07	5.39376e+07	1.00216e+07	4.445e+07	3.56541e+06	6.89206e+07	6.14659e+07	4.18036e+07	5.49017e+07	4.16903e+07	9.01198e+07	4.13848e+07	7.22456e+07	5.38915e+07	4.1962e+07	5.00626e+07	8.10017e+06	2.69585e+07	3.46295e+07	4.73788e+07	6.86093e+07	4.56354e+07	3.4922e+07	5.80139e+07
metab_527	824.807	13.6734	C52 H106 O5 N1	TG(18:0e/15:0/16:0)	1.08396e+08	1.02374e+08	1.18433e+08	1.29473e+08	2.06756e+08	2.14785e+08	2.15789e+08	2.16793e+08	2.17796e+08	2.05752e+08	2.15789e+08	2.16793e+08	1.17429e+08	1.38506e+08	1.2044e+08	1.35495e+08	1.13415e+08	1.06389e+08	1.25459e+08	1.22448e+08	1.2044e+08	1.16426e+08	1.07393e+08	1.11407e+08	2.06756e+08	2.01738e+08	2.02741e+08	2.10771e+08	1.13415e+08	1.27466e+08	8.99288e+07	1.24455e+08	2.09767e+08	2.02741e+08	2.10771e+08	2.35862e+08
metab_1571	840.682	10.89	C47 H96 O7 N1 P1 Na1	PE(18:0e/24:0)	2.86275e+07	3.13207e+07	3.38144e+07	2.89268e+07	5.74546e+07	5.49609e+07	5.72551e+07	5.87513e+07	5.49609e+07	5.87513e+07	5.67563e+07	5.85518e+07	3.64078e+07	4.43876e+07	4.36894e+07	4.33902e+07	3.50114e+07	3.63081e+07	4.33902e+07	4.58839e+07	4.78788e+07	4.16945e+07	4.64823e+07	4.34899e+07	6.63321e+07	6.81275e+07	7.28157e+07	6.92248e+07	3.82033e+07	4.68813e+07	4.25922e+07	4.36894e+07	6.8726e+07	7.05215e+07	7.1918e+07	6.9923e+07
metab_1612	768.637	9.501	C48 H84 O5 N2	TG(14:0e/11:4/14:3)	4.42161e+07	4.16327e+07	4.11359e+07	3.84531e+07	7.2733e+07	7.81979e+07	6.84605e+07	8.78361e+07	8.1775e+07	8.20731e+07	8.10794e+07	7.78999e+07	4.26263e+07	4.4482e+07	4.62034e+07	4.16327e+07	4.52097e+07	4.15333e+07	3.21933e+07	4.97804e+07	3.7062e+07	3.64659e+07	4.23282e+07	3.14978e+07	6.39892e+07	6.94541e+07	7.52171e+07	6.18032e+07	3.84531e+07	3.44786e+07	3.02061e+07	3.96455e+07	6.57777e+07	7.4919e+07	7.24349e+07	7.77011e+07
metab_835	840.684	10.8782	C49 H95 O7 N1 P1	PE(20:3e/24:0)	2.71943e+07	3.09233e+07	3.25604e+07	2.965e+07	5.72082e+07	5.22968e+07	5.78448e+07	5.59348e+07	5.52072e+07	5.92091e+07	5.71172e+07	5.77539e+07	3.5289e+07	4.40203e+07	4.40203e+07	4.12008e+07	3.41976e+07	3.54709e+07	4.13827e+07	4.70217e+07	4.52026e+07	4.12008e+07	4.24741e+07	3.96546e+07	6.19376e+07	6.53028e+07	7.03961e+07	6.70309e+07	3.64713e+07	4.4566e+07	3.94727e+07	4.46569e+07	6.72128e+07	6.83951e+07	7.17603e+07	6.89408e+07
metab_1466	862.822	12.4755	C55 H108 O5 N1	DG(34:1/18:1)	1.22213e+06	601682	372705	1.07522e+06	656313	1.77044e+06	2.85225e+06	782520	1.2512e+06	429819	457490	1.93001e+06	1.50434e+06	1.64638e+06	559420	428556	1.10664e+06	723746	1.26743e+06	962455	689005	1.22006e+06	1.03969e+06	819700	4.47402e+06	2.02799e+06	996785	1.9651e+06	1.22547e+06	717913	821623	545573	969813	1.18087e+06	3.50928e+06	1.39479e+06
metab_814	764.559	7.67756	C44 H79 O7 N1 P1	PC(14:1e/22:5)	8.87432e+07	2.42799e+08	4.62401e+07	7.65583e+07	2.65396e+08	2.66425e+08	1.16432e+08	1.90207e+08	2.21014e+08	1.06311e+08	3.31017e+08	9.94722e+07	2.8676e+08	2.96099e+08	2.81902e+08	2.44955e+08	2.42064e+08	2.61973e+08	2.33525e+08	2.25926e+08	2.93966e+08	2.5323e+08	5.08599e+07	2.96901e+08	2.0374e+08	1.16794e+08	2.3323e+08	1.8301e+08	2.88962e+08	3.27972e+08	2.24342e+08	3.14607e+08	2.78036e+08	2.2776e+08	2.11382e+08	2.37566e+08
metab_954	682.65	12.1051	C46 H84 O2 N1	ChE(19:1)	1.91812e+07	1.40595e+07	1.12476e+07	1.52646e+07	2.98262e+07	2.72152e+07	2.49054e+07	2.82194e+07	2.89224e+07	2.66126e+07	2.90228e+07	2.83199e+07	1.51642e+07	1.76748e+07	1.44612e+07	1.49633e+07	1.33565e+07	1.38587e+07	1.47625e+07	1.6771e+07	1.23523e+07	1.47625e+07	1.12476e+07	1.41599e+07	2.38007e+07	2.4805e+07	2.94245e+07	2.61105e+07	1.51642e+07	1.31557e+07	1.17497e+07	1.32561e+07	2.90228e+07	2.80186e+07	2.76169e+07	2.84203e+07
metab_856	914.854	13.6045	C59 H112 O5 N1	TG(18:0e/18:0/20:4)	3.13187e+08	6.12021e+07	3.61447e+07	4.25112e+07	2.08449e+08	9.25186e+07	2.164e+08	3.17295e+08	1.74564e+08	1.5608e+08	1.951e+08	3.49127e+08	3.73771e+07	2.06695e+08	1.59213e+08	2.88156e+08	2.3104e+08	4.32301e+07	3.88133e+07	1.83842e+08	2.65329e+08	4.92885e+07	1.28355e+08	6.3767e+07	2.7557e+08	1.64439e+08	1.46839e+08	3.50154e+08	1.97154e+08	3.79932e+07	9.70367e+07	3.40912e+07	3.99442e+08	1.60196e+08	1.63361e+08	2.08449e+08
metab_1988	846.659	9.74708	C47 H93 O9 N1 P1	PC(18:0e/20:1)	3.84468e+08	3.01252e+08	2.93236e+08	1.3037e+06	5.23809e+08	4.82422e+08	3.28779e+08	4.5668e+08	4.32231e+08	1.28644e+07	4.61665e+08	4.20675e+08	2.74583e+08	3.82464e+08	3.28872e+08	3.70392e+08	3.22527e+08	2.68959e+07	3.61568e+08	3.86206e+08	3.44885e+08	2.99181e+08	2.73485e+08	2.5932e+08	1.47978e+07	2.78497e+08	4.7661e+08	6.46062e+06	6.44526e+06	2.92031e+08	2.83044e+08	3.13223e+08	5.00799e+08	3.62163e+07	3.50762e+07	5.09862e+08
metab_1241	927.874	14.813	C61 H115 O5	TG(16:0e/18:3/24:0)	7.72954e+07	7.64317e+07	9.76233e+07	8.14407e+07	1.63904e+08	1.67783e+08	1.67783e+08	1.07952e+08	1.64873e+08	1.34789e+08	1.69723e+08	1.59055e+08	6.18073e+07	8.03457e+07	6.88878e+07	8.13227e+07	9.8329e+07	7.26e+07	8.31651e+07	5.34766e+07	8.56656e+07	9.13207e+07	5.08919e+07	4.71111e+07	9.14792e+07	9.71117e+07	1.17643e+08	1.05194e+08	8.46104e+07	5.61902e+07	8.10769e+07	6.51496e+07	9.25649e+07	1.51296e+08	1.30975e+08	1.09479e+08
metab_974	770.606	9.18354	C44 H85 O7 N1 P1	PC(16:2e/20:1)	7.01638e+06	2.39449e+06	9.18258e+06	1.03875e+07	1.33864e+07	2.13003e+07	7.50902e+06	1.05945e+07	1.35939e+08	2.87631e+07	7.16027e+06	1.68843e+07	1.40727e+07	3.56335e+06	1.41372e+07	7.84503e+06	1.42855e+07	6.05392e+06	1.08889e+07	7.13365e+06	1.20955e+06	1.12703e+07	1.0018e+07	4.36597e+06	7.22325e+06	1.01897e+07	2.33812e+06	3.52038e+06	5.54706e+06	3.20106e+06	4.61501e+06	1.04894e+08	6.85181e+06	4.61183e+06	6.43755e+06	5.36025e+06
metab_1826	870.704	10.4233	C50 H96 O10 N1	Hex1Cer(d18:1/25:0)	1.45291e+07	2.56685e+07	2.17808e+07	1.47522e+07	3.15982e+07	3.75113e+07	4.12877e+07	2.8972e+07	4.2659e+07	3.69577e+07	3.87978e+07	3.0212e+07	2.32788e+07	2.15929e+07	1.9592e+07	1.96879e+07	1.52534e+07	1.37028e+07	1.62884e+07	1.55375e+07	2.05339e+07	2.58231e+07	1.65397e+07	2.63454e+07	1.71226e+07	2.42475e+07	2.81405e+07	1.80304e+07	1.95877e+07	2.21577e+07	2.02103e+07	1.72348e+07	1.66753e+07	2.95608e+07	3.08262e+07	2.94688e+07
metab_995	932.9	14.0637	C60 H118 O5 N1	TG(16:0e/18:1/23:1)	3.10799e+07	2.76378e+07	2.04499e+07	2.24747e+07	4.62654e+07	4.36333e+07	5.07199e+07	4.38358e+07	4.3532e+07	4.45444e+07	4.9505e+07	4.24184e+07	3.23959e+07	3.66461e+07	2.89539e+07	2.79415e+07	1.99437e+07	2.69291e+07	2.94601e+07	3.01687e+07	2.22722e+07	2.6018e+07	2.46007e+07	2.49044e+07	4.11023e+07	4.5658e+07	4.62654e+07	4.40382e+07	2.34871e+07	2.15635e+07	1.99437e+07	2.30821e+07	4.93026e+07	3.98875e+07	4.79865e+07	4.80877e+07
metab_2014	784.623	10.3834	C45 H87 O7 N1 P1	PE(18:1e/22:1)	5.93693e+07	5.61617e+07	5.73792e+07	5.6358e+07	9.70603e+07	1.05168e+08	1.0735e+08	1.02411e+08	1.19724e+08	1.05391e+08	1.16227e+08	1.10667e+08	6.5042e+07	6.9575e+07	6.50539e+07	6.9918e+07	5.40688e+07	5.08616e+07	6.15341e+07	5.94191e+07	6.58124e+07	6.89291e+07	5.79632e+07	6.85367e+07	8.84812e+07	9.91167e+07	1.10872e+08	9.69903e+07	6.37768e+07	6.33562e+07	6.62183e+07	5.76422e+07	9.54066e+07	1.13679e+08	1.08777e+08	1.19531e+08
metab_871	757.585	4.74122	C42 H82 O7 N2 P1	MePC(20:0e/11:4)	4.03401e+07	2.53251e+07	2.4224e+07	2.38236e+07	6.22618e+07	5.37533e+07	4.02399e+07	4.7347e+07	4.26423e+07	4.7347e+07	5.12508e+07	4.54451e+07	2.09208e+07	3.51155e+07	3.05243e+07	4.14421e+07	2.20218e+07	2.03202e+07	3.49347e+07	2.81279e+07	3.67364e+07	2.56254e+07	2.12211e+07	2.04203e+07	4.15412e+07	4.12409e+07	4.57454e+07	5.05501e+07	1.69168e+07	2.34232e+07	2.03202e+07	1.86185e+07	4.98494e+07	4.10407e+07	4.28425e+07	5.28524e+07
metab_947	904.869	13.8378	C58 H114 O5 N1	TG(18:0e/18:1/19:1)	4.83476e+07	4.58347e+07	3.23657e+07	3.7693e+07	7.24711e+07	7.21695e+07	7.77984e+07	7.08628e+07	7.11644e+07	7.23706e+07	8.28241e+07	7.23706e+07	4.49301e+07	5.95053e+07	4.41259e+07	3.95023e+07	3.22652e+07	4.88501e+07	4.41259e+07	4.51311e+07	3.79945e+07	3.86981e+07	4.13115e+07	4.24172e+07	7.02598e+07	7.13654e+07	6.81489e+07	7.1868e+07	4.44275e+07	3.40745e+07	3.23657e+07	3.4175e+07	8.13164e+07	7.56875e+07	7.04608e+07	7.72958e+07
metab_1752	702.544	8.78993	C39 H77 O7 N1 P1	PE(18:1e/16:0)	5.94964e+07	8.40243e+07	7.01591e+07	4.53605e+07	1.08208e+08	1.1548e+08	1.31472e+08	1.07178e+08	1.3162e+08	1.12483e+08	1.27258e+08	1.01329e+08	6.34905e+07	5.45657e+07	5.14013e+07	6.12373e+07	6.85152e+07	5.87414e+07	4.61182e+07	5.04526e+07	6.5927e+07	7.3237e+07	5.79077e+07	6.57271e+07	7.33927e+07	7.8023e+07	8.66321e+07	8.2999e+07	7.4077e+07	7.04497e+07	7.18241e+07	6.06117e+07	6.78564e+07	9.90222e+07	1.28238e+08	8.43445e+07
metab_89	639.629	11.9049	C41 H83 O4	MG(38:0)	7.63437e+08	5.45742e+08	6.19979e+08	7.18293e+08	1.20384e+09	1.20384e+09	1.12359e+09	1.19381e+09	1.26404e+09	1.23394e+09	1.20384e+09	1.21388e+09	5.25678e+08	7.1428e+08	6.02925e+08	7.65444e+08	7.26319e+08	6.02925e+08	6.892e+08	5.74835e+08	6.60107e+08	6.78165e+08	4.90566e+08	5.27685e+08	9.34985e+08	1.08346e+09	1.16372e+09	1.0634e+09	6.81175e+08	5.59787e+08	5.12637e+08	5.95903e+08	9.59062e+08	1.13362e+09	1.02327e+09	1.26404e+09
metab_938	868.713	10.882	C49 H100 O7 N1 P1 Na1	PC(18:0e/23:0)	5.61617e+07	5.38715e+07	4.82951e+07	4.1723e+07	9.36029e+07	9.16113e+07	8.16536e+07	8.93211e+07	8.89227e+07	7.9662e+07	8.31472e+07	9.23084e+07	3.92336e+07	5.1382e+07	5.16807e+07	4.58057e+07	4.20217e+07	4.40133e+07	4.31171e+07	5.49668e+07	5.14816e+07	4.63036e+07	5.28757e+07	5.00875e+07	7.68739e+07	7.75709e+07	8.47405e+07	8.5338e+07	3.89348e+07	4.63036e+07	4.26192e+07	4.71998e+07	7.41853e+07	8.38443e+07	7.40857e+07	7.97616e+07
metab_628	848.807	13.2586	C54 H106 O5 N1	TG(16:0e/17:1/18:1)	1.11927e+08	7.94871e+07	5.79554e+07	8.5368e+07	1.47971e+08	1.53662e+08	1.43228e+08	1.49868e+08	1.02442e+08	1.38486e+08	1.50817e+08	1.39434e+08	8.24275e+07	1.06585e+08	7.22782e+07	9.48533e+07	8.47989e+07	9.67504e+07	7.54084e+07	9.9596e+07	6.39311e+07	8.1479e+07	5.60583e+07	8.89724e+07	1.10978e+08	1.4228e+08	1.3564e+08	1.21412e+08	7.00017e+07	8.26172e+07	5.6912e+07	5.99473e+07	1.59354e+08	1.50817e+08	1.52714e+08	1.68839e+08
metab_1390	767.652	9.20863	C48 H88 O5 Na1	TG(18:0e/11:3/16:0)	3.85511e+07	5.50054e+07	4.71595e+07	3.2054e+07	7.84689e+07	7.66724e+07	8.68951e+07	6.4876e+07	8.30987e+07	8.08209e+07	8.27612e+07	6.70695e+07	5.41802e+07	4.84908e+07	4.35203e+07	4.9537e+07	3.42518e+07	3.53486e+07	4.3967e+07	3.89608e+07	4.73459e+07	5.76094e+07	4.51845e+07	6.53157e+07	4.0495e+07	5.79909e+07	6.53822e+07	4.21821e+07	4.41017e+07	5.58997e+07	5.13734e+07	4.48816e+07	4.25197e+07	7.01066e+07	6.50442e+07	6.91786e+07
metab_1100	839.749	13.1315	C55 H99 O5	TG(16:1e/16:0/20:4)	1.3999e+08	1.20991e+08	8.79935e+07	8.18939e+07	1.78987e+08	1.76987e+08	2.04985e+08	2.03985e+08	1.91986e+08	1.94986e+08	1.98985e+08	1.92986e+08	1.09992e+08	1.2999e+08	1.05992e+08	1.16991e+08	9.95926e+07	8.44937e+07	1.20991e+08	9.78927e+07	9.81927e+07	1.12992e+08	1.11992e+08	1.14991e+08	1.72987e+08	1.92986e+08	1.83986e+08	9.08932e+07	1.14991e+08	5.17961e+07	8.74935e+07	8.72935e+07	1.97985e+08	1.97985e+08	2.16984e+08	2.07985e+08
metab_2808	1576.12	7.53869	C90 H161 O17 P2	CL(23:0/18:0/18:1/22:6)	180727	1.12764e+06	423986	97638.6	414630	1.10125e+06	896154	828324	268165	1.93968e+06	1.23996e+06	1.07739e+06	460054	347666	1.30973e+06	577595	358127	1.04047e+06	407914	676225	416068	1.49057e+06	539414	1.18778e+06	222087	304873	671327	1.06829e+06	1.04187e+06	1.21141e+06	139906	970312	2.41807e+06	622242	388019	1.02284e+06
metab_1221	754.536	5.19782	C40 H78 O8 N1 P1 Na1	MePC(15:0/16:1)	2.3279e+07	7.67856e+06	3.47638e+07	4.40154e+07	5.99439e+07	6.17347e+07	3.03489e+07	4.19419e+07	4.59004e+07	4.40154e+07	5.26865e+07	4.11879e+07	1.96043e+07	5.93332e+06	4.76459e+07	4.18391e+07	3.42133e+07	7.20212e+06	1.10299e+07	3.86667e+07	3.74168e+07	2.07353e+07	2.06018e+06	2.09238e+07	7.51019e+06	3.86431e+07	7.94677e+06	4.09051e+07	4.08698e+06	3.10087e+07	6.33281e+06	3.2881e+06	3.22891e+07	3.69447e+07	3.62871e+07	9.51936e+06
metab_539	822.791	13.3139	C52 H104 O5 N1	TG(18:1e/15:0/16:0)	8.23618e+07	7.76979e+07	6.24163e+07	7.02556e+07	1.27016e+08	1.28008e+08	1.35947e+08	1.25031e+08	1.29993e+08	1.29e+08	1.40908e+08	1.28008e+08	8.6331e+07	1.00237e+08	7.56141e+07	8.22625e+07	6.49963e+07	7.74994e+07	8.47433e+07	8.42472e+07	6.66833e+07	7.44233e+07	7.1744e+07	8.31556e+07	1.09154e+08	1.08162e+08	1.33962e+08	1.26023e+08	7.44233e+07	6.18209e+07	6.07294e+07	6.5691e+07	1.40908e+08	1.34954e+08	1.33962e+08	1.49839e+08
metab_1507	822.791	13.312	C52 H104 O5 N1	DG(33:1/16:0)	8.31039e+07	7.8398e+07	6.29787e+07	7.08886e+07	1.2816e+08	1.29161e+08	1.37171e+08	1.26158e+08	1.31164e+08	1.30163e+08	1.42178e+08	1.29161e+08	8.71089e+07	1.0114e+08	7.62954e+07	8.30038e+07	6.5582e+07	7.81977e+07	8.55069e+07	8.50063e+07	6.72841e+07	7.50939e+07	7.23905e+07	8.39049e+07	1.10138e+08	1.09136e+08	1.35169e+08	1.27159e+08	7.50939e+07	6.2378e+07	6.12766e+07	6.62829e+07	1.42178e+08	1.3617e+08	1.35169e+08	1.51189e+08
metab_1577	974.812	12.295	C57 H110 O8 N1 P1 Li1	PE(34:1/18:1)	1.95572e+07	1.27583e+07	1.93898e+07	2.89402e+07	8.9484e+07	1.3539e+07	2.03935e+07	1.86879e+07	1.10125e+07	1.83331e+07	1.5558e+07	2.75739e+07	4.77029e+07	4.41142e+07	3.04844e+07	6.01079e+07	2.47443e+07	2.27886e+07	2.91353e+07	3.58829e+07	2.30094e+07	1.59865e+07	4.01671e+07	1.77733e+07	2.08327e+07	1.97798e+07	1.16774e+08	9.94844e+07	6.7963e+07	1.41844e+07	2.10879e+07	1.53084e+07	2.83539e+07	9.41308e+07	2.64575e+07	1.5478e+07
metab_371	843.731	10.9002	C49 H100 O6 N2 P1	SM(d20:0/24:1)	9.25758e+07	1.31234e+08	9.47205e+07	7.38572e+07	2.06515e+08	2.01429e+08	1.57684e+08	1.2513e+08	1.35303e+08	1.60736e+08	1.7803e+08	1.27148e+08	5.78853e+07	7.97291e+07	7.40607e+07	8.59838e+07	8.80235e+07	7.12122e+07	7.57901e+07	6.81602e+07	8.23092e+07	8.58616e+07	8.00628e+07	6.75498e+07	1.10213e+08	1.07769e+08	1.27164e+08	1.31234e+08	6.7855e+07	8.3013e+07	7.15194e+07	8.70823e+07	1.04634e+08	1.22066e+08	1.46494e+08	1.14949e+08
metab_860	908.9	13.6767	C58 H118 O5 N1	DG(37:0/18:0)	3.81126e+07	3.2984e+07	3.93193e+07	4.19339e+07	6.44595e+07	6.39567e+07	6.34539e+07	7.54207e+07	5.99343e+07	6.8482e+07	6.70741e+07	7.16999e+07	4.13305e+07	4.47496e+07	4.35429e+07	4.23361e+07	3.88165e+07	3.50958e+07	3.98221e+07	4.25373e+07	3.78109e+07	3.6403e+07	3.67047e+07	3.82131e+07	6.58674e+07	6.50629e+07	6.48618e+07	6.4359e+07	3.99227e+07	4.50513e+07	3.56991e+07	4.4649e+07	7.12977e+07	6.58674e+07	7.05938e+07	7.00909e+07
metab_121	527.503	8.67352	C33 H67 O4	MG(30:0)	3.71905e+08	3.10087e+08	3.51963e+08	3.75893e+08	6.71024e+08	6.27153e+08	5.5337e+08	6.14191e+08	7.30847e+08	6.66038e+08	6.59059e+08	6.80994e+08	2.9214e+08	3.16069e+08	3.23048e+08	3.63928e+08	3.63928e+08	2.95131e+08	3.73899e+08	2.74192e+08	3.32022e+08	3.37007e+08	2.62228e+08	2.74192e+08	5.55364e+08	5.73311e+08	5.96244e+08	6.14191e+08	3.48972e+08	2.95131e+08	2.65219e+08	3.29031e+08	5.04514e+08	5.92256e+08	5.1249e+08	6.02226e+08
metab_2682	746.534	5.25794	C40 H77 O9 N1 P1	PS(16:0e/18:1)	3.74552e+06	3.25006e+06	3.2619e+06	3.33168e+06	6.44027e+06	5.81376e+06	5.51726e+06	5.97214e+06	5.52992e+06	5.58643e+06	5.40906e+06	5.72269e+06	4.12009e+06	3.81766e+06	3.63163e+06	3.68677e+06	3.49235e+06	3.32227e+06	3.66168e+06	2.92613e+06	3.76058e+06	3.16155e+06	2.82795e+06	2.9495e+06	4.67246e+06	5.17035e+06	6.31434e+06	5.88636e+06	3.53079e+06	3.31412e+06	2.81029e+06	2.70587e+06	4.75081e+06	5.44503e+06	4.82735e+06	4.89283e+06
metab_1663	352.321	2.409	H42 C22 O2 N1	WE(5:0/17:3)	295136	968676	641106	527397	1.82275e+06	1.42167e+06	664224	337202	249321	2.90643e+06	2.09829e+06	147880	403889	634011	167815	473015	184801	249553	196100	442732	252267	57836.1	95652.4	767123	724040	1.71742e+06	32295.1	184782	186432	242810	94852.5	684703	1.62165e+06	191251	165672	961422
metab_1603	499.361	1.542	C29 H48 O6 Li1	TG(6:0/10:0/10:3)	1.00529e+06	1.914e+06	964511	3.13681e+06	3.46765e+06	4.20033e+06	1.81791e+06	2.76634e+06	2.31297e+06	1.07865e+06	2.07723e+06	883319	1.15698e+06	5.37479e+06	3.18958e+06	1.94485e+06	273748	1.94785e+06	2.5522e+06	282053	1.62183e+06	1.41176e+06	1.05079e+06	427313	3.26505e+06	1.30991e+06	945550	2.45958e+06	1.20477e+06	1.5391e+06	2.23261e+06	2.28853e+06	1.83729e+06	988899	1.38022e+06	1.1886e+06
metab_782	714.507	5.20808	C39 H73 O8 N1 P1	PC(11:0/20:3)	8.47561e+07	6.51658e+07	7.67373e+07	7.23726e+07	1.57332e+08	1.40076e+08	1.01504e+08	1.2282e+08	1.09625e+08	1.21805e+08	1.00794e+08	1.1673e+08	2.28385e+07	7.36921e+07	6.58763e+07	8.62787e+07	5.37973e+07	5.8974e+07	7.09515e+07	6.18161e+07	6.52673e+07	5.55229e+07	5.36958e+07	4.56769e+07	1.07595e+08	1.00591e+08	1.147e+08	1.31956e+08	5.21732e+07	6.00906e+07	4.588e+07	5.8568e+07	1.1876e+08	1.11655e+08	7.90719e+07	1.17745e+08
metab_1502	668.655	11.391	C42 H86 O4 N1	DG(16:0e/23:1)	1.87636e+07	1.6986e+07	1.52084e+07	1.81711e+07	3.02193e+07	3.54533e+07	2.86392e+07	2.6269e+07	2.56765e+07	2.90342e+07	3.19969e+07	3.37745e+07	1.48134e+07	1.68872e+07	1.78748e+07	1.7776e+07	1.71835e+07	1.66897e+07	1.83686e+07	1.58009e+07	1.75785e+07	1.6591e+07	1.19495e+07	1.32333e+07	2.20225e+07	2.76516e+07	2.84417e+07	2.82442e+07	1.79736e+07	1.51096e+07	1.3332e+07	1.78748e+07	2.63678e+07	2.88367e+07	2.28126e+07	2.92317e+07
metab_3119	750.698	11.992	C47 H92 O5 N1	Cer(d22:1/24:0)	2.18569e+06	2.08266e+06	1.35791e+06	1.43633e+06	2.87289e+06	3.7199e+06	3.14169e+06	2.56991e+06	3.2684e+06	2.56155e+06	2.99934e+06	2.73633e+06	2.09965e+06	1.32588e+06	1.59568e+06	1.4031e+06	3.04569e+06	2.28195e+06	1.5591e+06	774533	1.86318e+06	2.33744e+06	2.28647e+06	1.52847e+06	1.7219e+06	2.03181e+06	2.36104e+06	2.34067e+06	2.42464e+06	1.9762e+06	2.0382e+06	1.98664e+06	1.84976e+06	2.68996e+06	2.5858e+06	2.81999e+06
metab_627	854.76	12.6303	C55 H100 O5 N1	TG(14:0e/16:0/22:6)	5.95878e+07	4.66533e+07	3.19517e+07	3.83224e+07	7.40965e+07	8.06632e+07	8.02712e+07	7.23323e+07	7.0176e+07	7.36064e+07	8.50737e+07	6.78238e+07	5.00837e+07	6.35642e+07	5.19459e+07	5.19459e+07	3.85184e+07	5.12599e+07	5.03778e+07	4.85155e+07	3.86164e+07	4.72414e+07	3.73423e+07	4.20468e+07	6.61576e+07	6.39033e+07	6.998e+07	6.58635e+07	4.99857e+07	4.16548e+07	3.499e+07	4.3909e+07	8.02712e+07	7.68408e+07	7.81149e+07	8.50737e+07
metab_373	804.684	10.7374	C46 H95 O7 N1 P1	PC(14:0e/24:0)	3.22887e+08	4.9188e+08	3.72952e+08	2.57507e+08	7.11163e+08	7.50393e+08	5.50221e+08	4.90874e+08	5.52233e+08	4.6975e+08	6.39745e+08	4.53656e+08	2.58513e+08	3.01767e+08	2.48454e+08	3.10771e+08	3.41101e+08	2.63542e+08	2.61531e+08	2.35378e+08	2.4644e+08	3.22464e+08	2.51472e+08	2.52478e+08	3.47032e+08	3.50129e+08	4.18473e+08	4.11409e+08	2.95731e+08	3.03779e+08	2.74557e+08	2.98747e+08	3.21884e+08	3.87267e+08	4.73774e+08	3.87999e+08
metab_1428	921.752	11.8032	C60 H98 O6 Li1	TG(18:3/17:1/22:5)	2.55579e+07	2.77543e+07	2.91519e+07	2.53582e+07	4.97181e+07	4.76215e+07	4.15315e+07	4.76215e+07	5.00176e+07	4.852e+07	4.93187e+07	5.00176e+07	2.14646e+07	2.91519e+07	2.60571e+07	2.4859e+07	2.16643e+07	2.09654e+07	2.39605e+07	2.68557e+07	2.26626e+07	2.9751e+07	2.31618e+07	2.09654e+07	4.23302e+07	5.00176e+07	4.86199e+07	5.33121e+07	2.06659e+07	2.19638e+07	2.1864e+07	2.62567e+07	3.71388e+07	4.23302e+07	4.59243e+07	4.19309e+07
metab_3124	522.453	5.123	C32 H60 O4 N1	Cer(t16:1/16:1)	2.30444e+06	1.91529e+06	1.97801e+06	1.40836e+06	3.49093e+06	3.54931e+06	3.13412e+06	2.97318e+06	3.01001e+06	3.60266e+06	3.76122e+06	2.896e+06	1.66067e+06	2.05017e+06	2.11729e+06	2.57315e+06	1.31411e+06	1.63242e+06	2.0758e+06	2.16106e+06	1.5388e+06	1.83672e+06	1.08017e+06	1.93885e+06	1.91885e+06	2.51698e+06	2.94208e+06	2.643e+06	1.68e+06	1.65169e+06	1.10527e+06	1.48007e+06	2.78457e+06	3.17213e+06	3.19299e+06	3.48545e+06
metab_2784	960.678	8.91036	C55 H94 O12 N1	Hex2Cer(m21:0/22:6)	1.0019e+07	9.84581e+06	252349	3.64331e+06	8.12534e+06	1.32746e+07	1.04382e+07	9.04273e+06	9.95521e+06	1.20864e+07	1.06023e+07	9.63108e+06	365976	1.28399e+07	1.13084e+07	8.34024e+06	7.87891e+06	1.17313e+07	7.92667e+06	9.41826e+06	6.31369e+06	8.07223e+06	8.66535e+06	1.07185e+07	8.44599e+06	8.19002e+06	1.00068e+07	1.02262e+07	1.04132e+07	1.0095e+07	7.80911e+06	9.89185e+06	1.05025e+07	8.72623e+06	1.04069e+07	1.00712e+07
metab_1865	563.344	2.23159	C28 H51 O11	MGMG(18:1)	1.39545e+07	1.6762e+07	1.86541e+07	1.68178e+07	3.008e+07	2.92869e+07	2.74716e+07	2.68514e+07	2.69799e+07	2.9957e+07	2.95362e+07	2.75703e+07	1.98084e+07	2.37558e+07	2.26606e+07	2.14665e+07	1.29031e+07	1.51647e+07	2.26366e+07	1.96882e+07	1.8737e+07	2.00022e+07	1.46212e+07	1.68442e+07	2.10556e+07	2.54447e+07	2.89309e+07	2.43814e+07	1.47959e+07	1.48468e+07	1.44586e+07	1.69653e+07	2.70531e+07	2.80761e+07	2.54395e+07	2.51015e+07
metab_1339	964.963	14.2514	C62 H126 O5 N1	DG(35:0/24:0)	3.0778e+07	2.78516e+07	2.77507e+07	3.19889e+07	5.58041e+07	5.52995e+07	5.08594e+07	4.1071e+07	5.34831e+07	5.16667e+07	5.39877e+07	4.83366e+07	2.3916e+07	4.12184e+07	2.9668e+07	3.39056e+07	3.00716e+07	3.29981e+07	2.7347e+07	2.60352e+07	2.83561e+07	3.1888e+07	2.65397e+07	3.16862e+07	4.7731e+07	4.12728e+07	4.23828e+07	4.54102e+07	6.48861e+07	6.56934e+07	2.79525e+07	2.2806e+07	4.35938e+07	5.00521e+07	4.47038e+07	1.26139e+08
metab_1242	777.591	5.58997	C45 H82 O6 N2 P1	SM(d18:1/22:5)	4.45418e+07	4.07266e+07	4.33019e+07	3.82468e+07	9.72861e+07	6.06607e+07	7.4586e+07	5.16952e+07	7.48721e+07	4.95015e+07	5.75133e+07	4.81662e+07	3.66254e+07	6.54297e+07	4.20619e+07	3.46224e+07	6.29498e+07	4.38741e+07	6.11376e+07	6.64788e+07	4.75939e+07	3.60531e+07	5.00737e+07	3.86283e+07	5.78948e+07	4.80708e+07	4.26342e+07	5.04552e+07	3.84375e+07	5.57964e+07	3.56716e+07	6.36175e+07	3.38594e+07	6.73372e+07	4.25388e+07	5.56057e+07
metab_175	636.665	11.285	C42 H86 O2 N1	Cer(m18:0/24:0)	1.12475e+09	7.68411e+08	8.78895e+08	8.06235e+08	1.61247e+09	1.5627e+09	1.38354e+09	1.49303e+09	1.57266e+09	1.50298e+09	1.51293e+09	1.5627e+09	8.40077e+08	1.00531e+09	9.42598e+08	1.21433e+09	8.47044e+08	8.03249e+08	9.82412e+08	8.32114e+08	8.9283e+08	9.03779e+08	7.54476e+08	7.84337e+08	1.22428e+09	1.32382e+09	1.39349e+09	1.40345e+09	8.37091e+08	7.86328e+08	6.639e+08	8.06235e+08	1.32382e+09	1.4134e+09	1.2641e+09	1.60252e+09
metab_2254	673.518	7.61839	C38 H74 O7 N0 P1	PMe(16:0e/18:1)	1.10406e+07	1.35072e+07	2.56228e+07	2.59426e+07	3.42455e+07	3.46937e+07	2.94747e+07	3.01425e+07	2.77249e+07	2.78821e+07	3.05316e+07	3.22457e+07	3.02918e+07	3.08845e+07	2.7094e+07	2.95088e+07	1.99515e+07	1.80723e+07	3.28484e+07	2.07217e+07	3.77388e+07	3.37364e+07	2.84938e+07	2.15748e+07	3.67773e+07	2.77688e+07	3.23883e+07	2.67219e+07	1.14321e+07	2.87232e+07	2.16363e+07	3.30216e+07	3.09756e+07	3.20245e+07	2.4158e+07	2.44294e+07
metab_960	762.562	5.64669	C42 H78 O8 N1 P1 Li1	PE(19:1/18:2)	3.66978e+07	3.31559e+07	6.57215e+07	3.88623e+07	6.9657e+07	6.54264e+07	7.39859e+07	8.45132e+07	7.98891e+07	7.56585e+07	6.31635e+07	7.43795e+07	3.17785e+07	3.23688e+07	3.21721e+07	4.34864e+07	3.74849e+07	3.25656e+07	3.32543e+07	3.23688e+07	4.18139e+07	5.8441e+07	2.58754e+07	3.32543e+07	7.07392e+07	7.46746e+07	9.34663e+07	6.23764e+07	3.05979e+07	3.35495e+07	3.09914e+07	3.56156e+07	5.89329e+07	7.89052e+07	6.45409e+07	7.65439e+07
metab_719	894.885	13.8246	C57 H116 O5 N1	DG(36:0/18:0)	5.80887e+07	4.87945e+07	6.71809e+07	6.25338e+07	5.83918e+07	1.09106e+08	1.2729e+08	1.02034e+08	1.09106e+08	1.16177e+08	1.21229e+08	1.03044e+08	5.05119e+07	5.63713e+07	5.83918e+07	6.74838e+07	5.92e+07	5.13201e+07	5.64723e+07	5.79877e+07	7.203e+07	6.91003e+07	5.30375e+07	4.96027e+07	1.04055e+08	1.02034e+08	1.05065e+08	1.14157e+08	5.92e+07	5.14211e+07	4.90976e+07	7.03126e+07	9.68819e+07	1.17188e+08	9.55686e+07	1.21229e+08
metab_2175	726.625	8.70485	C43 H84 O7 N1	Cer(t18:1/24:0+O)	9.0069e+06	7.16732e+06	6.84254e+06	7.15891e+06	1.14912e+07	1.25618e+07	1.22801e+07	1.3942e+07	1.76836e+07	1.44261e+07	1.25976e+07	1.39639e+07	7.6456e+06	7.29547e+06	8.25864e+06	9.51007e+06	7.69412e+06	7.21519e+06	8.99493e+06	8.94071e+06	8.49888e+06	8.9396e+06	6.98688e+06	8.61607e+06	1.29572e+07	1.3263e+07	1.41199e+07	1.20389e+07	8.81526e+06	7.67843e+06	5.48294e+06	6.98024e+06	1.29969e+07	1.41458e+07	1.30226e+07	1.36883e+07
metab_2686	930.717	11.0128	C52 H101 O10 N1 P1	PC(19:1/24:0)	252697	3.97809e+06	2.57085e+06	211489	4.39099e+06	659388	2.91228e+06	3.7151e+06	4.79756e+06	4.01625e+06	204330	4.20799e+06	326998	4.58234e+06	6.70569e+06	4.09638e+06	3.51861e+06	4.38352e+06	3.96922e+06	4.40893e+06	2.04937e+06	3.48003e+06	259198	250625	3.19516e+06	358623	4.84253e+06	5.22081e+06	269420	2.85836e+06	2.97317e+06	392311	4.10343e+06	43506.1	3.91854e+06	5.44768e+06
metab_1078	834.682	10.0777	C50 H92 O8 N1	Hex1Cer(t18:1/26:2)	5.26411e+08	7.15573e+08	6.7903e+08	5.46245e+08	9.32366e+08	9.77971e+08	1.19586e+09	1.00128e+09	1.09452e+09	1.09452e+09	1.08438e+09	9.86078e+08	8.84436e+08	7.35758e+08	7.53994e+08	7.14467e+08	5.22936e+08	5.3003e+08	6.94207e+08	6.34706e+08	7.1549e+08	8.4794e+08	6.04011e+08	8.50563e+08	6.32407e+08	7.48986e+08	9.00949e+08	6.23049e+08	6.89005e+08	7.21572e+08	6.91167e+08	5.5942e+08	6.23266e+08	8.63452e+08	7.89471e+08	8.4922e+08
metab_1631	810.755	12.486	C50 H100 O6 N1	TG(15:0/16:0/16:0)	3.93144e+06	3.389e+06	1.50788e+06	3.52841e+06	3.8949e+06	8.56996e+06	3.59904e+06	4.43437e+06	3.51051e+06	1.17473e+06	3.78723e+06	406045	2.73989e+06	4.82882e+06	2.3268e+06	2.65688e+06	753583	3.99453e+06	3.78673e+06	3.89686e+06	1.57709e+06	1.80286e+06	3.21491e+06	3.34327e+06	3.27676e+06	3.57697e+06	3.52131e+06	1.03527e+06	2.14594e+06	3.64293e+06	2.55816e+06	3.75488e+06	3.19701e+06	1.29644e+06	3.7397e+06	2.62726e+06
metab_3145	844.652	8.732	C47 H90 O11 N1	Hex1Cer(t20:0/20:1)	5.90244e+07	9.13991e+07	1.06106e+08	7.80351e+07	1.65996e+08	1.45666e+08	1.28797e+08	1.14499e+08	1.33968e+08	1.40274e+08	1.41529e+08	1.42933e+08	8.37675e+07	9.02446e+07	7.82389e+07	8.30491e+07	9.49395e+07	7.89902e+07	1.0204e+08	7.24987e+07	1.40785e+08	9.06733e+07	7.83568e+07	2.84499e+07	1.24403e+08	1.17301e+08	1.18041e+08	1.37759e+08	4.83707e+07	8.7948e+07	7.98847e+07	1.35319e+08	1.45862e+08	1.46572e+08	1.45676e+08	1.28298e+08
metab_619	1195.12	9.614	C77 H146 O6 N2	TG(30:0/16:0/22:4)	9.77822e+07	9.76814e+07	1.01814e+08	1.03831e+08	1.66331e+08	1.69355e+08	1.55242e+08	1.73387e+08	1.76411e+08	1.70363e+08	1.5121e+08	1.68347e+08	1.04839e+08	1.08871e+08	1.01814e+08	1.11895e+08	9.96975e+07	9.40523e+07	1.08871e+08	9.63709e+07	1.03831e+08	9.92943e+07	8.72983e+07	8.68951e+07	1.62298e+08	1.57258e+08	1.54234e+08	1.47177e+08	1.08871e+08	9.51612e+07	8.95161e+07	9.39515e+07	1.52218e+08	1.64314e+08	1.52218e+08	1.57258e+08
metab_896	603.532	7.72036	C37 H72 O4 Na1	DG(16:1e/18:0)	3.56393e+07	9.09093e+07	9.55409e+07	9.60889e+07	1.583e+08	1.62245e+08	1.05381e+08	1.00068e+08	1.19052e+08	2.0185e+08	1.00481e+08	5.03883e+07	2.7177e+07	1.97974e+08	3.22549e+07	2.16206e+08	1.85179e+08	8.20133e+07	2.06501e+08	2.19643e+08	2.5628e+07	1.82047e+08	1.13672e+08	3.7231e+07	1.1862e+07	1.84701e+08	1.98351e+08	9.82634e+07	2.3353e+08	2.4357e+08	2.33943e+08	2.94667e+07	1.57198e+08	1.84982e+08	1.79312e+08	1.71594e+08
metab_2276	524.468	5.8409	C32 H62 O4 N1	Cer(t16:0/16:1)	5.81111e+06	5.51531e+06	5.58253e+06	4.98741e+06	1.02436e+07	9.70577e+06	8.41103e+06	7.74687e+06	1.25231e+07	1.06829e+07	1.44536e+07	1.03536e+07	6.94256e+06	6.93545e+06	5.38357e+06	7.14798e+06	4.67628e+06	4.84198e+06	6.11162e+06	7.25608e+06	5.88459e+06	6.09785e+06	4.14356e+06	7.02035e+06	6.19974e+06	8.16097e+06	1.00169e+07	1.26249e+07	5.85298e+06	6.88098e+06	4.06094e+06	4.67e+06	8.20973e+06	9.78308e+06	9.71808e+06	1.12659e+07
metab_1346	855.78	13.6123	C56 H103 O5	TG(18:0e/17:1/18:3)	3.19506e+07	2.96541e+07	2.26649e+07	2.96541e+07	4.18353e+07	4.61286e+07	5.24189e+07	4.69274e+07	4.69274e+07	4.72269e+07	4.14359e+07	4.49305e+07	2.96541e+07	3.15545e+07	2.93546e+07	2.89552e+07	2.17663e+07	2.99536e+07	2.80566e+07	3.28492e+07	2.7757e+07	3.14513e+07	2.7158e+07	2.89552e+07	4.9723e+07	4.98229e+07	4.36325e+07	4.55295e+07	3.21502e+07	2.63592e+07	2.66587e+07	2.9055e+07	5.52145e+07	4.82254e+07	4.75264e+07	5.57138e+07
metab_1237	570.546	2.64855	C35 H72 O4 N1	Cer(d16:0/19:0+O)	1.2469e+07	8.71612e+06	7.5015e+06	6.49764e+06	1.2469e+07	1.06735e+07	2.07484e+07	1.38655e+07	2.5337e+07	8.27532e+06	1.61598e+07	1.29678e+07	1.14715e+07	9.22076e+06	1.56611e+07	1.73324e+07	1.31673e+07	7.38803e+06	1.69578e+07	1.25688e+07	1.29678e+07	7.04861e+06	7.74471e+06	1.31673e+07	8.83797e+06	1.63593e+07	1.05737e+07	1.60601e+07	1.18705e+07	7.48452e+06	6.96682e+06	1.4464e+07	1.49628e+07	1.84541e+07	1.15712e+07	1.70576e+07
metab_2369	794.565	5.49169	C91 H162 O17 P2	CL(24:2/20:0/18:1/20:4)	1.69781e+07	1.4052e+07	1.49434e+07	1.67203e+07	2.85217e+07	2.70397e+07	2.25686e+07	2.4528e+07	2.28225e+07	2.41491e+07	2.61084e+07	2.45065e+07	1.19155e+07	1.69243e+07	1.56652e+07	1.92336e+07	1.65505e+07	1.2014e+07	1.51892e+07	1.42219e+07	1.33102e+07	1.47439e+07	1.29634e+07	1.079e+07	2.25698e+07	2.44159e+07	2.29756e+07	2.36741e+07	1.1622e+07	1.45261e+07	1.11347e+07	1.49071e+07	2.68423e+07	2.27329e+07	2.36962e+07	2.74588e+07
metab_1052	701.569	11.2051	C42 H78 O6 Na1	TG(15:0/6:0/18:1)	5.47284e+07	4.29589e+07	4.57051e+07	4.54108e+07	7.58155e+07	8.1308e+07	7.68944e+07	7.5129e+07	8.61139e+07	8.1308e+07	7.48347e+07	7.90521e+07	4.03107e+07	4.99225e+07	2.60892e+07	5.46304e+07	5.27668e+07	4.4332e+07	4.88436e+07	4.08011e+07	4.94321e+07	5.49246e+07	3.60933e+07	3.65837e+07	6.0417e+07	7.41482e+07	7.44424e+07	7.41482e+07	5.18841e+07	4.05069e+07	3.98203e+07	4.51166e+07	6.25748e+07	7.13039e+07	6.72826e+07	7.50309e+07
metab_1616	701.571	11.207	C44 H77 O6	TG(15:0/6:0/20:4)	5.47284e+07	4.29589e+07	4.57051e+07	4.54108e+07	7.58155e+07	8.1308e+07	7.68944e+07	7.5129e+07	8.61139e+07	8.1308e+07	7.48347e+07	7.90521e+07	4.03107e+07	4.99225e+07	2.60892e+07	5.46304e+07	5.27668e+07	4.4332e+07	4.88436e+07	4.08011e+07	4.94321e+07	5.49246e+07	3.60933e+07	3.65837e+07	6.0417e+07	7.41482e+07	7.44424e+07	7.41482e+07	5.18841e+07	4.05069e+07	3.98203e+07	4.51166e+07	6.25748e+07	7.13039e+07	6.72826e+07	7.50309e+07
metab_1637	871.811	14.106	C57 H107 O5	TG(18:0e/16:0/20:3)	3.8831e+08	3.90365e+08	5.07133e+08	4.54382e+08	7.31047e+08	7.41186e+08	7.11782e+08	6.56016e+08	6.95559e+08	6.42835e+08	6.95559e+08	7.14824e+08	3.8124e+08	4.47994e+08	3.44736e+08	4.38377e+08	4.86842e+08	3.60959e+08	4.24811e+08	3.65017e+08	4.27004e+08	4.4263e+08	3.4778e+08	3.38655e+08	6.06333e+08	6.21542e+08	6.60072e+08	5.71853e+08	4.16726e+08	3.8327e+08	4.29912e+08	4.23062e+08	5.94166e+08	6.68183e+08	6.2864e+08	6.55002e+08
metab_537	646.613	9.04521	C42 H80 O3 N1	Cer(d18:2/24:1)	4.17475e+08	3.16117e+08	3.05804e+08	3.09945e+08	5.6371e+08	5.51679e+08	5.60567e+08	5.19291e+08	5.96107e+08	6.1462e+08	5.95182e+08	5.54462e+08	4.03236e+08	4.34501e+08	4.64135e+08	6.02835e+08	2.56823e+08	4.1764e+08	4.01882e+08	5.08886e+08	3.25012e+08	3.97823e+08	3.67599e+08	4.97663e+08	3.91145e+08	4.92736e+08	5.29074e+08	5.18512e+08	5.02254e+08	3.08084e+08	2.13821e+08	2.95516e+08	5.32525e+08	3.8877e+08	5.47809e+08	3.869e+08
metab_1565	736.583	6.195	C41 H80 O7 N1 P1 Li1	PE(20:2e/16:0)	7.03652e+07	6.45747e+07	2.58299e+07	8.89931e+07	1.4089e+08	1.59676e+08	8.11293e+07	2.43036e+07	1.99595e+07	1.6672e+08	3.58096e+07	1.77287e+08	2.34817e+07	7.5122e+07	2.00769e+07	7.49819e+07	3.31091e+07	8.8526e+07	8.54645e+07	8.53555e+07	4.5246e+07	7.53638e+07	1.01821e+07	5.48298e+07	7.61981e+07	1.30323e+08	1.26801e+08	1.54979e+08	5.92913e+07	7.50241e+07	6.19917e+07	2.86473e+07	1.38542e+08	7.58459e+07	1.32672e+08	3.61618e+07
metab_1152	751.575	5.51745	C43 H80 O6 N2 P1	SM(d18:1/20:4)	9.96234e+07	9.15925e+07	9.0576e+07	1.02673e+08	1.86031e+08	1.64684e+08	1.26054e+08	1.44352e+08	1.48419e+08	1.52485e+08	1.59601e+08	1.48419e+08	7.15662e+07	9.86068e+07	1.0064e+08	1.3012e+08	9.62687e+07	8.19352e+07	8.79329e+07	9.80986e+07	1.09789e+08	8.92544e+07	7.4006e+07	7.70557e+07	1.23004e+08	1.3317e+08	1.3622e+08	1.58584e+08	7.55308e+07	8.42733e+07	7.3396e+07	9.0271e+07	1.21988e+08	1.44352e+08	1.28087e+08	1.3317e+08
metab_1450	605.55	13.2837	C39 H73 O4	DG(18:3e/18:0)	9.24635e+08	1.0038e+09	8.48513e+08	9.51024e+08	1.4514e+09	1.50215e+09	1.5123e+09	1.5529e+09	1.54275e+09	1.17736e+09	1.54275e+09	1.56305e+09	1.19766e+09	1.28899e+09	1.15706e+09	1.01395e+09	7.59196e+08	1.09616e+09	1.11646e+09	1.16721e+09	9.2362e+08	9.70309e+08	1.13676e+09	1.06572e+09	1.42095e+09	1.4108e+09	1.40065e+09	1.38036e+09	9.00276e+08	8.90126e+08	8.30243e+08	8.63737e+08	1.48185e+09	1.48185e+09	1.42095e+09	1.18751e+09
metab_2384	1510.07	7.49652	C85 H155 O17 P2	CL(20:4/18:0/18:1/20:0)	2.44417e+06	2.11862e+06	3.23743e+06	2.42768e+06	3.73255e+06	4.29409e+06	4.31742e+06	4.08476e+06	4.49666e+06	3.27575e+06	4.33095e+06	3.65455e+06	3.91865e+06	3.28665e+06	3.87039e+06	3.80769e+06	2.37227e+06	3.06914e+06	2.80259e+06	3.51617e+06	2.0642e+06	3.00368e+06	2.84626e+06	3.44701e+06	3.32396e+06	3.31544e+06	3.66228e+06	4.24251e+06	3.59803e+06	3.39472e+06	3.85783e+06	2.75149e+06	3.38283e+06	3.72665e+06	3.56306e+06	4.94223e+06
metab_1633	824.77	12.631	C51 H102 O6 N1	TG(16:0/16:0/16:0)	1.91796e+08	2.12242e+08	1.75245e+08	2.29766e+08	3.25178e+08	2.88181e+08	3.14468e+08	3.69963e+08	1.89849e+08	2.18212e+08	2.01532e+08	2.91102e+08	2.69215e+08	3.05678e+08	2.14312e+08	2.21979e+08	1.49932e+08	2.0546e+08	2.18522e+08	2.30778e+08	1.97638e+08	1.84981e+08	1.79143e+08	2.04454e+08	2.79419e+08	1.45064e+08	2.61895e+08	2.60921e+08	1.56747e+08	1.73298e+08	1.40196e+08	1.89849e+08	2.75525e+08	2.63842e+08	2.63842e+08	2.49238e+08
metab_1653	966.885	13.894	C63 H116 O5 N1	TG(14:0e/22:6/24:0)	2.28051e+07	1.72318e+07	1.37855e+07	1.62182e+07	3.08146e+07	2.49355e+07	2.93955e+07	2.70641e+07	2.92941e+07	2.43273e+07	2.49355e+07	2.55437e+07	2.13878e+07	2.54896e+07	1.98673e+07	1.94618e+07	1.63196e+07	2.09823e+07	1.82455e+07	2.1185e+07	1.6725e+07	1.41909e+07	1.95632e+07	1.90564e+07	2.44287e+07	2.50368e+07	2.82805e+07	2.57464e+07	1.91577e+07	1.784e+07	1.26705e+07	1.92591e+07	3.13214e+07	3.00037e+07	2.99023e+07	3.0105e+07
metab_1640	885.827	14.256	C58 H109 O5	TG(18:0e/17:0/20:3)	1.82751e+07	1.29231e+07	1.32212e+07	1.71234e+07	2.74117e+07	2.56109e+07	2.50107e+07	2.04216e+07	2.5711e+07	3.10137e+07	2.72116e+07	2.89123e+07	1.1734e+07	1.38468e+07	1.19135e+07	1.20183e+07	1.92753e+07	1.29769e+07	1.67441e+07	1.19329e+07	1.32959e+07	1.25186e+07	1.11081e+07	1.2661e+07	2.02595e+07	1.78845e+07	1.92838e+07	1.8771e+07	1.32598e+07	9.15523e+06	1.41829e+07	1.02484e+07	1.71392e+07	2.25096e+07	1.78086e+07	1.94962e+07
metab_556	834.791	13.1315	C53 H104 O5 N1	TG(18:1e/16:0/16:1)	5.16699e+08	4.77895e+08	3.56379e+08	4.0131e+08	7.31139e+08	7.42372e+08	4.66663e+08	8.59803e+08	6.29025e+08	7.21949e+08	5.69798e+08	7.73006e+08	2.95111e+08	5.07509e+08	1.92996e+08	3.94162e+08	3.73739e+08	5.58566e+07	4.9117e+08	4.8198e+08	4.20711e+08	2.43032e+08	4.32965e+08	2.12398e+08	4.33986e+08	7.11737e+08	8.02619e+08	8.51634e+08	3.53316e+08	3.6557e+08	3.45147e+08	3.72718e+08	8.90437e+08	7.43393e+08	7.78112e+08	7.56668e+08
metab_3151	916.673	10.768	C50 H94 O13 N1	Hex2Cer(d20:0/18:1)	209431	1.26647e+06	640287	523580	1.1469e+06	1.42374e+06	400696	1.24338e+06	1.09775e+06	819038	1.59511e+06	795586	403675	326963	490372	825820	491132	617753	338394	196947	119510	1.31622e+06	322081	635158	1.1044e+06	471952	317060	624405	265727	1.02799e+06	786474	456550	332731	371350	1.67652e+06	305633
metab_2516	730.576	7.82182	C41 H81 O7 N1 P1	dMePE(16:0e/18:1)	2.97961e+08	2.22911e+08	1.20522e+08	2.56137e+08	4.09875e+08	3.61801e+08	3.12092e+08	3.4816e+08	3.19843e+08	3.67731e+08	3.48227e+08	3.2719e+08	2.15663e+08	1.08182e+08	2.69207e+08	3.16176e+08	2.71078e+08	2.49785e+08	3.06379e+08	2.50706e+08	2.85815e+08	2.59224e+08	2.11599e+08	2.10897e+08	3.47668e+08	3.5562e+08	3.4205e+08	3.74195e+08	2.30766e+08	2.48384e+08	2.23488e+08	8.10978e+07	3.99562e+08	3.63833e+08	3.46568e+08	3.86372e+08
metab_1484	357.3	2.92	C21 H41 O4	DG(10:1e/8:0)	2.20561e+09	1.92742e+09	2.26522e+09	2.11619e+09	3.65614e+09	3.47731e+09	3.06997e+09	3.37796e+09	3.51705e+09	3.49718e+09	3.77537e+09	3.40776e+09	2.21554e+09	2.41425e+09	2.42418e+09	2.58315e+09	1.95723e+09	2.03671e+09	2.22548e+09	2.33477e+09	2.15593e+09	1.86781e+09	1.9771e+09	2.05658e+09	2.94081e+09	3.01036e+09	3.2488e+09	3.34815e+09	2.06652e+09	2.13606e+09	1.72872e+09	2.05658e+09	3.12958e+09	3.35809e+09	2.74211e+09	3.02029e+09
metab_543	882.791	13.0011	C57 H104 O5 N1	TG(16:0e/16:0/22:6)	2.21066e+08	1.6905e+08	1.43043e+08	1.52045e+08	2.6808e+08	2.61078e+08	2.93087e+08	2.70081e+08	2.25067e+08	2.6708e+08	2.55076e+08	2.27068e+08	1.75052e+08	2.0106e+08	1.80054e+08	1.94058e+08	1.43043e+08	1.79053e+08	2.0106e+08	1.96058e+08	1.6805e+08	1.63049e+08	1.49044e+08	1.81054e+08	2.25067e+08	2.52075e+08	2.87086e+08	2.75082e+08	1.77053e+08	1.41042e+08	1.3304e+08	1.43043e+08	2.99089e+08	2.85085e+08	2.61078e+08	3.06091e+08
metab_2732	786.638	9.74461	C45 H89 O7 N1 P1	PE(20:0e/20:1)	1.97443e+07	1.63477e+07	1.59902e+07	1.52222e+07	3.11039e+07	2.89557e+07	2.1168e+07	2.60246e+07	2.21057e+07	2.47459e+07	2.52844e+07	2.61815e+07	1.2996e+07	1.9926e+07	1.68921e+07	2.01984e+07	1.60748e+07	1.6532e+07	842498	1.64955e+07	1.68384e+07	1.46383e+07	1.47731e+07	1.34818e+07	2.39136e+07	2.28859e+07	2.45301e+07	2.68955e+07	9.33009e+06	1.61371e+07	1.30083e+07	1.61274e+07	2.6993e+07	2.48684e+07	2.55891e+07	2.78362e+07
metab_1351	490.462	5.49532	C32 H60 O2 N1	Cer(d18:2/14:0)	1.81186e+07	1.77225e+07	1.35642e+07	1.41582e+07	2.51482e+07	2.79204e+07	2.72274e+07	2.09898e+07	2.74254e+07	2.92076e+07	3.07917e+07	2.35641e+07	1.50493e+07	1.94072e+07	2.46532e+07	2.56432e+07	1.1782e+07	1.23761e+07	2.099e+07	2.2871e+07	1.68315e+07	1.76235e+07	1.20791e+07	1.76235e+07	1.47523e+07	2.40591e+07	2.3168e+07	2.35641e+07	1.32672e+07	1.42572e+07	1.07919e+07	1.30691e+07	2.04948e+07	2.82175e+07	2.48512e+07	2.66333e+07
metab_142	833.58	10.8799	C47 H82 O8 N2 P1	MePC(18:4/20:4)	1.76425e+08	1.66344e+08	1.75417e+08	1.69368e+08	2.77239e+08	2.65141e+08	2.76231e+08	2.75223e+08	2.54052e+08	2.92361e+08	2.65141e+08	2.94378e+08	1.42148e+08	1.65335e+08	1.67352e+08	1.82474e+08	1.38116e+08	1.42148e+08	1.80458e+08	1.79449e+08	1.55254e+08	1.70376e+08	1.64327e+08	1.58278e+08	2.7119e+08	1.15936e+08	2.68166e+08	2.69174e+08	1.3005e+08	1.37107e+08	1.54246e+08	1.58278e+08	2.67158e+08	2.58084e+08	2.60101e+08	2.5506e+08
metab_1575	928.773	12.369	C54 H107 O8 N1 P1	PE(31:0/18:1)	4.45814e+07	4.62403e+07	8.85408e+07	5.13205e+07	1.33744e+08	1.23377e+08	6.45913e+07	4.49962e+07	5.69191e+07	1.21303e+08	6.18956e+07	8.16981e+07	5.70228e+07	5.79559e+07	1.9007e+06	8.94739e+07	4.96617e+07	4.50998e+07	3.75314e+07	3.99159e+07	4.19895e+07	3.32233e+06	4.80028e+07	7.50627e+07	5.99258e+07	1.21303e+08	8.49121e+07	1.17156e+08	7.50627e+07	3.58189e+06	3.31769e+07	1.04715e+08	9.73534e+07	1.01708e+08	1.00775e+08	1.09898e+08
metab_1947	730.576	7.82019	C41 H81 O7 N1 P1	PE(18:0e/18:1)	2.89804e+08	2.46466e+08	1.20174e+08	2.56762e+08	4.11348e+08	3.63102e+08	3.21636e+08	3.48131e+08	3.22638e+08	3.69912e+08	3.49899e+08	3.28904e+08	2.17425e+08	1.03753e+08	2.48324e+08	2.97977e+08	2.66756e+08	2.4884e+08	3.02313e+08	2.51926e+08	2.76438e+08	2.60475e+08	2.12359e+08	2.11654e+08	3.49467e+08	3.60077e+08	3.43615e+08	3.75705e+08	2.31595e+08	2.49081e+08	2.24291e+08	8.1265e+07	4.00835e+08	3.65164e+08	3.48057e+08	3.8776e+08
metab_1236	867.78	13.4281	C57 H103 O5	TG(18:1e/16:0/20:4)	2.00706e+08	1.91808e+08	1.37429e+08	1.63135e+08	2.68926e+08	2.68926e+08	2.83757e+08	2.72881e+08	2.54096e+08	2.887e+08	2.80791e+08	2.85734e+08	1.77966e+08	1.90819e+08	1.84887e+08	1.68079e+08	1.56214e+08	1.69068e+08	1.85875e+08	1.74011e+08	1.70056e+08	1.63135e+08	1.78955e+08	1.71045e+08	2.76836e+08	2.93644e+08	2.86723e+08	2.60028e+08	1.76977e+08	1.60169e+08	1.66101e+08	1.58192e+08	3.13418e+08	2.81779e+08	2.9661e+08	2.85734e+08
metab_1030	560.371	3.41175	C29 H55 O7 N1 P1	PC(10:0e/11:3)	1.04569e+07	7.81785e+06	1.31218e+07	1.13474e+07	2.02235e+07	2.05194e+07	1.22243e+07	1.45017e+07	1.00624e+07	1.4107e+07	1.8941e+07	1.22327e+07	8.60827e+06	1.65732e+07	1.22663e+07	1.6672e+07	7.60186e+06	7.93041e+06	1.22475e+07	1.22256e+07	1.54884e+07	9.68436e+06	7.39425e+06	6.19908e+06	1.35149e+07	1.16585e+07	1.20353e+07	1.28246e+07	4.47602e+06	1.05557e+07	7.04127e+06	1.15422e+07	2.39722e+07	1.42904e+07	1.48245e+07	1.83491e+07
metab_1216	784.621	9.60438	C45 H87 O7 N1 P1	PE(18:0e/22:3)	2.01328e+06	4.60976e+06	7.00874e+06	1.33667e+08	3.5833e+06	1.00868e+08	1.19394e+08	8.16598e+06	9.31726e+07	4.88683e+06	2.93655e+06	1.3781e+07	1.636e+08	3.9198e+06	1.55661e+08	1.06682e+08	1.79607e+06	1.45211e+08	5.13467e+06	1.86332e+08	1.40332e+08	1.86399e+07	2.2805e+06	1.44658e+08	3.03612e+06	1.11782e+08	4.63807e+06	4.49633e+06	1.79531e+06	2.05914e+06	9.21101e+06	2.27959e+06	7.77324e+06	1.15699e+08	1.46974e+08	1.16631e+08
metab_162	367.336	14.5274	C27 H43 O0	ZyE(0:0)	7.43412e+07	4.84885e+07	3.20666e+07	4.96546e+07	8.72599e+07	8.37618e+07	8.05551e+07	7.00606e+07	7.83202e+07	7.56965e+07	7.79315e+07	8.96892e+07	4.24639e+07	5.63795e+07	5.20839e+07	7.63767e+07	5.53877e+07	5.13065e+07	6.84087e+07	7.01578e+07	5.35414e+07	5.61651e+07	4.98489e+07	5.09178e+07	7.30729e+07	7.84173e+07	7.87088e+07	7.66682e+07	4.62536e+07	4.7031e+07	3.78969e+07	4.27554e+07	6.64652e+07	8.25957e+07	8.32759e+07	8.23042e+07
metab_1943	770.607	9.94168	C44 H85 O7 N1 P1	PE(18:1e/21:1)	1.29648e+07	1.40302e+07	1.24764e+07	1.35719e+07	1.81988e+07	2.21761e+07	1.91945e+07	2.34812e+07	2.18261e+07	2.06834e+07	2.18832e+07	2.02092e+07	1.6402e+07	1.5498e+07	1.47033e+07	1.77113e+07	1.22458e+07	1.12964e+07	1.42967e+07	1.87678e+07	1.48904e+07	1.50515e+07	1.78162e+07	1.9022e+07	1.6456e+07	1.79406e+07	2.69269e+07	1.82654e+07	1.45296e+07	1.38161e+07	1.63859e+07	1.3228e+07	1.97369e+07	2.16489e+07	1.99801e+07	2.09445e+07
metab_534	678.676	11.4471	C44 H88 O3 N1	Cer(d18:1/26:0)	2.86847e+08	2.67992e+08	1.98006e+08	2.16007e+08	3.89012e+08	4.09012e+08	3.73011e+08	3.35014e+08	3.94012e+08	3.58011e+08	3.70011e+08	3.45011e+08	2.76984e+08	2.76757e+08	2.53008e+08	2.66982e+08	3.04634e+08	2.85798e+08	2.47008e+08	2.37007e+08	2.59007e+08	3.03135e+08	2.76008e+08	2.67008e+08	2.59008e+08	2.91775e+08	3.40019e+08	3.21614e+08	3.20967e+08	2.65008e+08	2.30007e+08	2.60008e+08	2.84985e+08	3.20045e+08	3.24125e+08	4.01012e+08
metab_139	510.392	3.34901	C26 H57 O6 N1 P1	LPC(18:0e)	1.17498e+09	8.24583e+08	1.19596e+09	1.31136e+09	2.02474e+09	2.04572e+09	1.36053e+09	1.54216e+09	1.32185e+09	1.48971e+09	1.89885e+09	1.45823e+09	8.90676e+08	1.55265e+09	1.09091e+09	1.24842e+09	1.13302e+09	1.01027e+09	1.20651e+09	1.05955e+09	5.13004e+07	8.20387e+08	8.18289e+08	6.56729e+08	1.8464e+09	1.3536e+09	1.34283e+09	1.41627e+09	7.84718e+08	2.9899e+08	7.16527e+08	1.30087e+09	1.97229e+09	1.39529e+09	1.35333e+09	1.65756e+09
metab_665	828.684	9.74953	C48 H95 O7 N1 P1	PC(16:0e/24:2)	9.94215e+08	5.96446e+08	5.06849e+08	4.73988e+08	1.17501e+09	9.95774e+08	8.75285e+08	9.20095e+08	8.45412e+08	9.47977e+08	9.78846e+08	8.98188e+08	4.14242e+08	8.73345e+08	5.03862e+08	9.66821e+08	5.64604e+08	7.98611e+08	8.99138e+08	8.11442e+08	4.8865e+08	5.03862e+08	7.61767e+08	4.5009e+08	9.0516e+08	8.70307e+08	9.10138e+08	1.01569e+09	7.81683e+08	8.24501e+08	4.10259e+08	7.88653e+08	1.07544e+09	9.46981e+08	8.69311e+08	1.00573e+09
metab_1278	816.708	10.0148	C51 H94 O6 N1	TG(16:1/14:0/18:3)	1.05098e+10	12837888296	1.02542e+10	8.276e+09	1.8436e+10	1.85705e+10	1.41298e+10	1.343e+10	14668027508	1.49372e+10	1.70903e+10	13268509287	8.53168e+09	9.99848e+09	8.62588e+09	9.79663e+09	1.77631e+09	8.63933e+09	8.46439e+09	8.16834e+09	9.33909e+09	9.58132e+09	9.00267e+09	7.65698e+09	1.10616e+10	1.11961e+10	1.24207e+10	1.26091e+10	8.04723e+09	9.86391e+09	9.00267e+09	9.59477e+09	1.02676e+10	1.20574e+10	1.33762e+10	1.85705e+09
metab_3125	584.49	5.384	C34 H66 O6 N1	Cer(t18:1/15:0)	1.59983e+06	2.15551e+06	1.67143e+06	1.51573e+06	2.05874e+06	3.20922e+06	2.63118e+06	2.79022e+06	2.70153e+06	3.1309e+06	2.23141e+06	2.75239e+06	2.39647e+06	2.47665e+06	1.7769e+06	2.01668e+06	1.5871e+06	1.9197e+06	1.80874e+06	2.03188e+06	1.60354e+06	1.45374e+06	1.56264e+06	2.20054e+06	1.95698e+06	2.45399e+06	2.46948e+06	2.35191e+06	2.31652e+06	1.99987e+06	1.37579e+06	1.80459e+06	2.02261e+06	2.52319e+06	2.63698e+06	2.29706e+06
metab_624	910.822	13.0922	C59 H108 O5 N1	TG(20:4e/18:1/18:1)	7.51567e+08	6.78195e+08	4.70969e+08	6.13747e+08	9.39955e+08	9.68709e+08	1.00143e+09	9.57802e+08	9.68709e+08	9.91514e+08	1.051e+09	9.81599e+08	6.70263e+08	8.75997e+08	6.50433e+08	6.69272e+08	5.27485e+08	6.64314e+08	6.83153e+08	7.01e+08	2.83573e+08	6.29611e+08	6.0284e+08	6.56382e+08	8.26923e+08	9.20125e+08	9.65735e+08	8.78481e+08	6.78195e+08	5.55248e+08	4.72952e+08	5.71112e+08	9.74658e+08	9.09218e+08	1.03117e+09	1.04109e+09
metab_221	448.342	1.27896	C27 H46 O4 N1	AcCa(20:4)	3.31482e+07	3.58198e+07	3.4331e+07	3.65124e+07	6.08541e+07	6.26352e+07	4.7298e+07	4.42305e+07	3.95799e+07	5.00685e+07	4.17568e+07	4.51211e+07	2.65185e+07	3.53323e+07	5.01675e+07	4.28506e+07	3.75019e+07	5.17507e+07	3.86893e+07	4.7199e+07	3.5325e+07	3.77988e+07	2.60238e+07	2.37479e+07	2.41467e+07	4.43296e+07	4.61106e+07	4.87822e+07	2.93881e+07	3.42366e+07	2.46385e+07	2.93881e+07	4.69022e+07	4.26475e+07	3.22576e+07	2.28574e+07
metab_979	770.531	4.69403	C43 H74 O8 N1 P1 Li1	PE(18:2/20:4)	2.47627e+07	3.53484e+07	4.35623e+07	3.73012e+07	6.97399e+07	6.21595e+07	5.04351e+07	3.40615e+07	3.19389e+07	6.06434e+07	3.82053e+07	4.76051e+07	3.04718e+07	4.57858e+07	4.2679e+07	4.70998e+07	3.25216e+07	1.99112e+07	3.83606e+07	2.63799e+07	4.38654e+07	3.77283e+07	2.12252e+07	3.06249e+07	5.47812e+07	5.25576e+07	5.84198e+07	6.52927e+07	2.66831e+07	4.63933e+07	3.42257e+07	2.18316e+07	5.56908e+07	3.42192e+07	5.47812e+07	5.56908e+07
metab_2525	763.528	2.097	C44 H76 O8 N0 P1	PEt(19:1/20:4)	1.96561e+06	2.83177e+06	3.23163e+06	3.15058e+06	4.6545e+06	4.04088e+06	4.22689e+06	4.20871e+06	3.35515e+06	4.04321e+06	5.16722e+06	3.42985e+06	4.02805e+06	3.04373e+06	4.75592e+06	3.33854e+06	1.92633e+06	2.22463e+06	3.90793e+06	3.82831e+06	4.26356e+06	4.2468e+06	3.75265e+06	4.20232e+06	3.72224e+06	4.68363e+06	4.27877e+06	3.46039e+06	1.95403e+06	4.66045e+06	3.48854e+06	3.6325e+06	4.12272e+06	5.05555e+06	4.05096e+06	4.08715e+06
metab_1103	796.775	13.3778	C50 H102 O5 N1	TG(16:0e/15:0/16:0)	2.30788e+07	2.84573e+07	2.79684e+07	3.58895e+07	6.05329e+07	4.21481e+07	3.78453e+07	3.61829e+07	4.40062e+07	3.4227e+07	4.32238e+07	4.14636e+07	2.69905e+07	3.66718e+07	2.98264e+07	3.6574e+07	2.7675e+07	1.77003e+07	2.98264e+07	2.82617e+07	2.86529e+07	3.48138e+07	3.02176e+07	2.5817e+07	4.61576e+07	3.55961e+07	4.1757e+07	4.40062e+07	3.01198e+07	2.64037e+07	2.82706e+06	2.54258e+07	3.90188e+07	2.89463e+07	4.42995e+07	3.61829e+07
metab_751	1065.7	6.05489	C54 H101 O18 N2	CerG2GNAc1(d18:1/16:0)	5.75573e+07	6.24296e+07	5.58314e+07	4.76089e+07	9.6436e+07	9.01423e+07	8.62848e+07	6.91294e+07	9.56239e+07	8.7909e+07	1.01512e+08	7.78594e+07	5.22785e+07	6.42569e+07	5.15679e+07	6.03013e+07	5.84707e+07	5.58314e+07	4.8218e+07	4.89286e+07	5.78616e+07	5.31921e+07	5.09588e+07	4.58832e+07	7.54087e+07	6.96389e+07	7.83669e+07	8.21229e+07	5.03497e+07	6.16175e+07	6.34447e+07	5.36996e+07	6.93324e+07	7.70473e+07	7.75548e+07	8.84166e+07
metab_1478	1065.7	6.054	C54 H101 O18 N2	CerG2GNAc1(t18:0/16:0)	5.78184e+07	6.27099e+07	5.60819e+07	4.78251e+07	9.68739e+07	9.05516e+07	8.66766e+07	6.94212e+07	9.60581e+07	8.83082e+07	1.01972e+08	7.82025e+07	5.25158e+07	6.45561e+07	5.1802e+07	6.05753e+07	5.87213e+07	5.60849e+07	4.84369e+07	4.91507e+07	5.81569e+07	5.34333e+07	5.11902e+07	4.60916e+07	7.5452e+07	7.0049e+07	7.87228e+07	8.24934e+07	5.05784e+07	6.18972e+07	6.37328e+07	5.39432e+07	6.93624e+07	7.73958e+07	7.7907e+07	8.88236e+07
metab_1479	1177.83	9.559	C62 H117 O18 N2	CerG2GNAc1(t18:0/24:0)	3.86557e+07	5.82405e+07	4.32902e+07	2.59882e+07	6.65352e+07	6.54229e+07	6.51195e+07	5.71313e+07	6.40072e+07	5.28843e+07	6.57262e+07	5.61201e+07	2.82117e+07	3.34054e+07	2.43699e+07	3.67014e+07	3.45984e+07	3.02346e+07	2.77068e+07	2.8414e+07	3.10913e+07	3.59978e+07	3.35709e+07	2.85151e+07	4.07503e+07	4.58061e+07	4.56039e+07	4.90419e+07	2.81106e+07	3.49867e+07	3.67056e+07	3.45826e+07	3.83234e+07	4.87385e+07	6.62318e+07	4.69184e+07
metab_189	744.59	9.20108	C42 H83 O7 N1 P1	PE(18:0p/19:1)	1.52436e+08	1.3639e+08	1.49427e+08	1.45415e+08	2.03582e+08	2.30659e+08	2.35673e+08	2.21633e+08	2.3467e+08	2.38682e+08	2.26648e+08	2.43696e+08	1.62464e+08	1.68481e+08	1.45415e+08	1.54441e+08	1.34384e+08	1.37393e+08	1.37393e+08	1.56447e+08	1.47421e+08	1.47421e+08	1.49427e+08	1.61461e+08	1.96562e+08	1.91547e+08	1.91547e+08	1.83524e+08	1.41404e+08	1.65473e+08	1.49427e+08	1.23352e+08	1.9957e+08	2.08596e+08	1.9957e+08	2.35673e+08
metab_649	930.848	13.2202	C59 H112 O6 N1	TG(20:1/18:1/18:1)	6.28814e+08	6.45701e+08	4.73845e+08	5.46363e+08	9.55638e+08	8.64246e+08	8.6822e+08	8.14577e+08	9.01002e+08	7.11368e+08	7.93716e+08	8.6226e+08	7.2913e+08	7.35106e+08	6.80477e+08	5.44347e+08	4.64905e+08	6.57646e+08	5.86828e+08	7.31684e+08	5.42389e+08	5.47356e+08	7.18205e+08	6.54596e+08	8.08617e+08	8.11597e+08	8.1557e+08	8.49346e+08	5.52323e+08	5.02654e+08	5.18548e+08	4.71859e+08	9.70539e+08	8.19544e+08	9.60605e+08	6.87312e+08
metab_1987	674.513	7.90466	C37 H73 O7 N1 P1	PE(16:1e/16:0)	4.01629e+07	5.33886e+07	3.99619e+07	3.12106e+07	6.09363e+07	6.52729e+07	7.04129e+07	5.47233e+07	6.82103e+07	6.49412e+07	7.13568e+07	5.13498e+07	4.85075e+07	3.96424e+07	3.75352e+07	3.98627e+07	4.59715e+07	3.80108e+07	3.69263e+07	3.50211e+07	4.78853e+07	5.44827e+07	4.37936e+07	5.08853e+07	4.64912e+07	5.56774e+07	5.68685e+07	5.1053e+07	5.06013e+07	4.82959e+07	4.70409e+07	3.52296e+07	4.14788e+07	5.46406e+07	6.11064e+07	4.96154e+07
metab_1345	577.519	12.9838	C37 H69 O4	DG(18:3e/16:0)	1.47878e+09	1.45866e+09	1.2977e+09	1.4486e+09	2.1729e+09	2.03206e+09	2.15278e+09	2.31374e+09	2.24332e+09	1.72021e+09	2.18296e+09	2.24332e+09	1.67997e+09	1.72978e+09	1.62968e+09	1.64979e+09	1.09651e+09	1.50896e+09	1.5995e+09	1.74033e+09	1.38824e+09	1.40836e+09	1.57938e+09	1.57938e+09	2.18296e+09	2.05218e+09	2.14272e+09	2.13266e+09	1.24741e+09	1.25747e+09	1.12669e+09	1.13675e+09	2.16284e+09	2.04212e+09	2.26344e+09	1.78057e+09
metab_1114	812.653	10.633	C47 H91 O7 N1 P1	PE(18:0p/24:2)	2.34647e+07	2.21315e+07	2.21315e+07	2.23981e+07	3.08418e+07	3.91078e+07	3.03974e+07	3.70635e+07	2.64867e+07	4.74627e+07	3.92856e+07	4.00855e+07	2.31092e+07	2.03538e+07	2.55978e+07	2.0265e+07	1.83096e+07	1.7954e+07	1.30656e+07	2.67533e+07	2.40869e+07	2.27536e+07	2.55978e+07	1.91095e+07	2.67533e+07	3.28861e+07	3.34194e+07	3.67969e+07	2.37313e+07	2.23981e+07	2.26648e+07	2.22203e+07	3.973e+07	3.65303e+07	2.19537e+07	3.20862e+07
metab_1093	1251.18	10.4537	C81 H154 O6 N2	TG(30:1/18:1/24:2)	2.56916e+07	2.22197e+07	3.15441e+07	3.452e+07	4.17612e+07	4.41419e+07	3.97773e+07	4.80105e+07	4.48363e+07	4.83081e+07	3.81902e+07	4.49355e+07	3.10481e+07	2.88658e+07	2.81715e+07	2.83698e+07	2.64851e+07	3.3032e+07	2.75763e+07	2.98578e+07	3.17425e+07	2.74771e+07	3.00562e+07	2.55924e+07	4.38443e+07	4.2654e+07	4.35467e+07	4.20588e+07	2.8965e+07	2.70803e+07	2.52948e+07	2.83698e+07	4.17612e+07	5.03912e+07	3.62063e+07	3.92813e+07
metab_858	968.9	13.9949	C63 H118 O5 N1	TG(18:0e/20:0/22:5)	7.70034e+07	6.69977e+07	5.57981e+07	4.04986e+07	9.99966e+07	9.56968e+07	8.52971e+07	8.48971e+07	9.47968e+07	9.06969e+07	9.25969e+07	8.04973e+07	4.80984e+07	8.30713e+07	6.98976e+07	6.80977e+07	6.78977e+07	8.24972e+07	7.43975e+07	8.8097e+07	5.44982e+07	7.01976e+07	8.08973e+07	6.71977e+07	7.64974e+07	8.02973e+07	9.68967e+07	8.06973e+07	7.01976e+07	6.76977e+07	4.64984e+07	5.76981e+07	9.35968e+07	8.9697e+07	8.9797e+07	1.06996e+08
metab_737	812.653	10.6294	C47 H91 O7 N1 P1	PE(18:1e/24:2)	2.28273e+07	2.14735e+07	2.15303e+07	2.17897e+07	2.9328e+07	3.82187e+07	2.95899e+07	3.60836e+07	2.59588e+07	4.46684e+07	3.82954e+07	3.9213e+07	2.24814e+07	1.98063e+07	2.49025e+07	1.97145e+07	1.78122e+07	1.74663e+07	1.27107e+07	2.60266e+07	2.34326e+07	2.21356e+07	2.49177e+07	1.85905e+07	2.60288e+07	3.20422e+07	3.26747e+07	3.64704e+07	2.30494e+07	2.17897e+07	2.20489e+07	2.16168e+07	3.88137e+07	3.55398e+07	2.13578e+07	2.95912e+07
metab_1754	712.646	10.2585	C43 H86 O6 N1	Cer(t18:0/24:0)	4.77303e+07	5.07379e+07	3.76133e+07	3.94994e+07	6.78273e+07	7.55442e+07	5.98331e+07	6.29995e+07	7.52906e+07	6.18916e+07	7.07834e+07	6.33406e+07	5.05965e+07	4.65386e+07	4.25977e+07	4.6784e+07	6.24236e+07	4.92705e+07	3.95671e+07	3.93365e+07	4.68823e+07	5.2958e+07	4.73346e+07	4.58145e+07	4.88402e+07	5.22184e+07	6.22601e+07	5.56007e+07	5.91987e+07	5.37054e+07	4.62854e+07	4.76883e+07	4.7662e+07	5.51413e+07	5.63412e+07	6.56949e+07
metab_1619	729.603	11.9	C46 H81 O6	TG(11:0/14:3/18:1)	1.90619e+07	1.58688e+07	2.20615e+07	2.05133e+07	3.79303e+07	1.75138e+07	3.13506e+07	3.06733e+07	3.81239e+07	3.62854e+07	3.40599e+07	3.61886e+07	1.21919e+07	2.1481e+07	1.93522e+07	1.35465e+07	2.04166e+07	1.62559e+07	2.24486e+07	1.92555e+07	1.19984e+07	2.17712e+07	1.40304e+07	1.28692e+07	2.56417e+07	3.36728e+07	3.28988e+07	3.39631e+07	1.54818e+07	1.4998e+07	1.80943e+07	1.4998e+07	3.00927e+07	3.12538e+07	2.88348e+07	3.77368e+07
metab_738	880.775	12.6058	C57 H102 O5 N1	TG(14:0e/18:1/22:6)	8.28241e+07	9.79213e+07	6.6672e+07	7.31865e+07	1.21129e+08	1.00873e+08	1.48612e+08	1.15022e+08	1.28255e+08	1.14004e+08	1.25201e+08	1.25201e+08	7.54259e+07	1.04792e+08	1.00364e+08	8.65209e+07	7.054e+07	8.6012e+07	8.81495e+07	8.2144e+07	8.99818e+07	6.53487e+07	8.11261e+07	1.00262e+08	1.18076e+08	1.01484e+08	1.02807e+08	9.43587e+07	7.22704e+07	7.15579e+07	6.62648e+07	7.7767e+07	1.4963e+08	1.1604e+08	1.45559e+08	1.29272e+08
metab_1184	337.199	1.79673	C17 H30 O5 Na1	DG(4:0/10:1)	3.65988e+08	6.16924e+08	3.33258e+08	3.42184e+08	5.48487e+08	6.44695e+08	5.92128e+08	7.26026e+08	5.41544e+08	7.1214e+08	5.03854e+08	6.72467e+08	6.21883e+08	4.83025e+08	4.53254e+08	4.06654e+08	6.18907e+08	4.6418e+08	4.71123e+08	4.33433e+08	3.65935e+08	4.92944e+08	3.60037e+08	4.47319e+08	2.2813e+08	5.59397e+08	3.87809e+08	3.58126e+08	7.14124e+08	4.10621e+08	4.62197e+08	5.9312e+08	5.04846e+08	7.2801e+08	6.43703e+08	3.89792e+08
metab_1071	822.562	5.39347	C47 H78 O8 N1 P1 Li1	PE(20:2/22:6)	4.30092e+07	2.66766e+07	2.22123e+07	2.341e+07	4.74734e+07	4.6929e+07	3.8436e+07	4.17025e+07	3.54962e+07	4.52957e+07	4.51868e+07	5.00866e+07	2.21034e+07	2.42811e+07	2.00346e+07	2.98342e+07	2.28656e+07	2.33012e+07	3.60406e+07	2.84187e+07	2.79832e+07	2.78743e+07	2.04702e+07	2.71121e+07	3.68028e+07	2.86365e+07	3.86538e+07	4.57313e+07	2.09057e+07	2.70032e+07	1.95991e+07	2.71121e+07	4.24647e+07	4.47513e+07	3.71294e+07	3.78916e+07
metab_2878	678.641	10.353	C43 H84 O4 N1	Cer(m19:1/23:0)	1.87341e+08	1.4783e+08	1.50064e+08	1.31173e+08	2.35347e+08	2.5077e+08	2.05826e+08	2.40726e+08	2.5787e+08	2.27469e+08	2.49742e+08	2.29089e+08	1.28903e+08	1.50511e+08	1.50458e+08	1.74673e+08	1.30942e+08	1.15446e+08	1.54347e+08	1.49729e+08	1.56082e+08	1.5213e+08	1.16105e+08	1.33453e+08	1.9618e+08	2.06706e+08	2.27324e+08	2.22252e+08	1.22395e+08	1.29456e+08	1.03282e+08	1.16029e+08	1.99475e+08	2.02669e+08	2.12643e+08	2.43068e+08
metab_1486	369.3	2.664	C22 H41 O4	DG(8:1e/11:1)	1.49188e+07	1.69349e+07	2.38919e+07	1.97648e+07	3.10473e+07	2.84264e+07	2.74184e+07	2.72168e+07	2.97369e+07	3.63899e+07	3.57851e+07	2.50999e+07	2.75192e+07	2.94345e+07	3.11481e+07	2.83256e+07	1.381e+07	1.39108e+07	2.27845e+07	2.72168e+07	2.44232e+07	2.19445e+07	2.01611e+07	2.30978e+07	2.45959e+07	2.03527e+07	2.48925e+07	2.20759e+07	1.41124e+07	2.65758e+07	1.59269e+07	1.95075e+07	2.73182e+07	2.6612e+07	2.96361e+07	2.80232e+07
metab_1688	804.576	7.2155	C43 H83 O10 N1 P1	PC(16:0/18:1)	4.26872e+09	2.76064e+09	6.85243e+09	6.99573e+09	8.75143e+09	8.33102e+09	7.05924e+09	7.39175e+09	7.00071e+09	8.49011e+09	9.32217e+09	7.21357e+09	7.50724e+09	6819800287	2.90536e+09	8.59732e+09	6.9185e+09	7.07196e+09	7.0065e+09	6.79447e+09	6.48832e+09	2.92457e+09	6.95658e+09	6.49532e+09	4.13056e+09	7.49207e+09	7.30858e+09	5.96034e+09	7.124e+09	7.29065e+09	6.43135e+09	4.43832e+09	8.29069e+09	8.49918e+09	8.50786e+09	8.97805e+09
metab_2830	800.626	8.31985	C45 H86 O10 N1	Hex1Cer(d20:0/18:1)	3.92777e+06	6.2087e+06	5.33608e+06	4.03297e+06	7.33078e+06	8.06828e+06	9.11079e+06	4.9057e+06	9.18697e+06	1.02612e+07	9.66467e+06	6.88804e+06	5.57127e+06	5.92379e+06	5.62301e+06	4.95716e+06	1.71025e+06	3.42875e+06	5.33372e+06	4.81121e+06	5.22541e+06	6.123e+06	3.64317e+06	6.24977e+06	5.02205e+06	6.17035e+06	6.46771e+06	4.17803e+06	4.64531e+06	5.32524e+06	5.45716e+06	3.66581e+06	4.17103e+06	6.52486e+06	6.80985e+06	7.42558e+06
metab_120	812.697	10.066	C48 H94 O8 N1	Hex1Cer(d18:1/24:0)	7.87162e+08	1.09275e+09	1.00574e+09	8.31646e+08	1.52791e+09	1.66329e+09	8.81931e+08	1.52791e+09	1.74065e+09	1.74065e+09	1.67296e+09	1.44087e+09	1.20877e+09	1.13142e+09	1.0734e+09	1.0734e+09	7.5525e+08	7.10767e+08	9.64129e+08	9.37052e+08	1.02505e+09	1.24751e+09	8.21009e+08	1.27648e+09	9.01317e+08	1.23321e+09	1.47956e+09	9.20613e+08	1.05406e+09	1.06373e+09	9.767e+08	8.86767e+08	8.68393e+08	1.41186e+09	7.10767e+08	1.35384e+09
metab_278	608.634	10.5187	C40 H82 O2 N1	Cer(m18:0/22:0)	4.20049e+08	3.24905e+08	3.47173e+08	3.14784e+08	5.65801e+08	5.31387e+08	4.84828e+08	5.36448e+08	5.36448e+08	5.33412e+08	5.33412e+08	5.59728e+08	3.28954e+08	3.79562e+08	3.5527e+08	4.30171e+08	3.24905e+08	3.18832e+08	3.61343e+08	3.6438e+08	3.52234e+08	3.31991e+08	2.8037e+08	3.00613e+08	4.18025e+08	4.59524e+08	4.97986e+08	5.18229e+08	3.28954e+08	2.97577e+08	2.47981e+08	2.97577e+08	4.78755e+08	4.96974e+08	4.21061e+08	5.72886e+08
metab_2154	718.466	4.35992	C37 H69 O10 N1 P1	PC(10:0/18:2)	1.42234e+07	9.67978e+06	7.54237e+06	247592	1.63903e+07	1.18235e+07	8.70518e+06	1.07993e+07	8.87232e+06	9.72907e+06	769281	1.0023e+07	7.74062e+06	9.63426e+06	1.08936e+07	9.8705e+06	858559	9.42418e+06	511433	191625	9.60591e+06	9.39146e+06	8.28208e+06	7.06021e+06	9.63499e+06	1.00837e+07	9.08545e+06	1.46819e+07	7.54569e+06	7.45263e+06	113721	6.22389e+06	1.01815e+07	6.9506e+06	1.04689e+07	1.01328e+07
metab_1685	700.529	7.92821	C39 H75 O7 N1 P1	PE(16:1e/18:1)	1.41024e+09	1.23529e+09	1.29475e+09	1.401e+09	1.99096e+09	1.75162e+09	2.24658e+09	2.04443e+09	2.2079e+09	2.17679e+09	2.02392e+09	2.05225e+09	1.59232e+09	1.67073e+09	1.63558e+09	1.75519e+09	1.36094e+09	1.21652e+09	1.56143e+09	1.62442e+09	1.67156e+09	1.52233e+09	1.53145e+09	1.59762e+09	1.91334e+09	2.18614e+09	2.47417e+09	2.2369e+09	1.41191e+09	1.60395e+09	1.5776e+09	1.46762e+09	2.12367e+09	2.34849e+09	2.12085e+09	2.09768e+09
metab_1301	510.488	4.49366	C32 H64 O3 N1	Cer(d16:0/16:1)	1.33112e+07	1.08748e+07	1.0951e+07	7.14919e+06	1.07964e+07	1.51698e+07	2.45125e+07	1.30411e+07	1.92298e+07	1.83523e+07	1.44397e+07	1.09837e+07	1.03997e+07	2.0823e+07	1.11082e+07	2.14829e+07	1.08376e+07	1.16382e+06	1.9805e+06	1.07429e+07	1.35505e+07	1.02058e+07	2.23403e+07	1.67732e+07	1.2218e+07	1.66851e+07	2.03279e+06	692852	1.52931e+06	7.55471e+06	149793	1.092e+07	1.76015e+07	3.07075e+07	2.09355e+07	1.75019e+07
metab_1448	981.921	14.8834	C65 H121 O5	TG(18:0e/20:3/24:1)	7.58847e+06	1.09827e+06	1.01757e+07	6.90664e+06	1.56625e+07	1.14726e+07	1.02448e+06	1.0475e+07	1.42659e+07	2.78005e+06	1.17719e+07	1.9021e+06	6.71554e+06	7.28257e+06	2.02093e+06	6.96286e+06	8.81946e+06	8.46272e+06	9.44049e+06	6.03039e+06	3.13236e+06	1.79549e+06	6.39658e+06	1.70324e+06	1.14348e+07	1.20711e+07	1.17719e+07	916663	7.76327e+06	5.75925e+06	6.52274e+06	7.13681e+06	1.0475e+07	1.3368e+07	1.20711e+07	2.88558e+06
metab_680	860.71	11.4078	C49 H99 O8 N1 P1	PC(18:0/23:0)	7.57802e+07	6.27741e+07	2.66933e+06	4.79826e+07	7.16426e+07	1.05863e+08	5.03808e+07	5.48538e+07	7.02381e+07	5.40558e+07	7.04847e+07	548170	6.6491e+07	7.06294e+07	7.14484e+07	5.04622e+07	6.9326e+07	3.61969e+07	5.87394e+07	6.02765e+07	6.20219e+07	4.034e+07	6.64366e+07	5.84569e+07	4.63335e+07	5.88016e+07	1.62187e+06	7.53753e+07	640851	6.17623e+07	5.22857e+07	5.61036e+07	3.31607e+07	1.85079e+06	6.09402e+07	6.92687e+07
metab_403	940.869	13.7165	C61 H114 O5 N1	TG(18:0e/18:0/22:5)	4.04996e+08	3.01767e+08	2.82108e+08	3.22409e+08	4.90494e+08	4.68869e+08	4.93443e+08	5.00324e+08	4.6592e+08	4.63955e+08	4.90494e+08	4.61006e+08	3.96131e+08	4.81085e+08	3.95148e+08	3.74506e+08	2.89972e+08	3.88267e+08	3.87285e+08	4.00062e+08	3.46e+08	3.38136e+08	3.60744e+08	3.68608e+08	4.31517e+08	4.5904e+08	4.74767e+08	4.84597e+08	3.75489e+08	3.3617e+08	2.67364e+08	3.31256e+08	5.15068e+08	4.66903e+08	4.89511e+08	5.27847e+08
metab_999	828.744	12.3647	C53 H98 O5 N1	TG(14:0e/14:0/22:5)	1.2139e+07	1.53958e+07	1.66788e+07	1.50997e+07	1.96395e+07	2.78308e+07	2.03303e+07	2.03303e+07	1.67774e+07	2.64779e+07	2.06264e+07	2.07251e+07	1.95437e+07	2.23943e+07	1.75015e+07	1.70739e+07	1.73696e+07	1.8053e+07	2.11472e+07	1.74445e+07	2.07251e+07	1.94421e+07	1.95136e+07	2.17195e+07	2.39819e+07	2.56599e+07	2.09411e+07	1.02661e+07	1.27311e+07	1.38167e+07	1.12508e+07	1.85539e+07	2.47714e+07	2.08238e+07	2.06266e+07	2.11852e+07
metab_2902	792.549	4.36599	C91 H158 O17 P2	CL(22:3/16:1/20:4/24:1)	1.73957e+07	1.95096e+07	1.70792e+07	1.86191e+07	2.82794e+07	3.7173e+07	1.88467e+07	2.35351e+07	1.94451e+07	2.19519e+07	2.40176e+07	1.62621e+07	1.41359e+07	1.76845e+07	1.41343e+07	1.65891e+07	1.1736e+07	1.30112e+07	1.07201e+07	9.64772e+06	1.22868e+07	1.92071e+07	1.13986e+07	1.07932e+07	1.64956e+07	1.39605e+07	2.24226e+07	2.58504e+07	1.08059e+07	1.17355e+07	1.28475e+07	9.52168e+06	1.72022e+07	2.98817e+07	1.4787e+07	1.82016e+07
metab_2900	706.672	11.0678	C45 H88 O4 N1	Cer(m18:1/25:0)	2.96063e+06	2.27224e+06	2.73406e+06	2.65754e+06	4.34948e+06	4.28612e+06	3.47075e+06	3.64713e+06	4.07608e+06	3.53917e+06	3.69e+06	3.99142e+06	2.77456e+06	2.99269e+06	2.94815e+06	3.45167e+06	2.83169e+06	2.45159e+06	2.91277e+06	2.78421e+06	2.59759e+06	2.39429e+06	2.06597e+06	2.42933e+06	3.48432e+06	3.34928e+06	3.82728e+06	3.67069e+06	2.45412e+06	2.66907e+06	2.01672e+06	2.08498e+06	3.20368e+06	4.14694e+06	3.40208e+06	3.79567e+06
metab_510	1488.09	7.53374	C83 H157 O17 P2	CL(18:2/18:0/18:0/20:1)	1.0222e+08	1.07875e+08	1.00046e+08	6.87269e+07	1.44631e+08	1.40281e+08	1.39194e+08	1.37019e+08	1.64205e+08	1.60943e+08	1.58768e+08	1.69642e+08	1.1527e+08	1.22882e+08	1.16357e+08	1.27232e+08	1.03199e+08	9.48258e+07	1.10919e+08	1.14182e+08	1.26137e+08	1.25406e+08	1.07984e+08	1.31551e+08	1.22882e+08	1.34844e+08	1.84867e+08	1.43544e+08	1.25055e+08	1.1527e+08	1.33839e+08	1.16357e+08	1.30494e+08	1.54418e+08	1.51156e+08	1.37019e+08
metab_2235	659.466	6.15724	C36 H68 O8 N0 P1	PMe(16:0/16:1)	3.38815e+07	4.17634e+07	5.68181e+07	6.89908e+07	7.71005e+07	7.59484e+07	6.41316e+07	7.92417e+07	7.015e+07	6.14716e+07	7.26419e+07	7.07423e+07	9.3477e+07	8.50517e+07	8.89964e+07	8.12831e+07	5.10857e+07	5.2108e+07	8.36887e+07	7.16053e+07	9.30597e+07	8.42309e+07	9.42141e+07	6.84187e+07	1.06046e+08	6.44168e+07	7.1533e+07	6.14361e+07	3.36307e+07	8.51311e+07	6.75177e+07	8.25632e+07	6.83044e+07	6.96056e+07	5.57401e+07	5.1242e+07
metab_169	400.342	3.11081	C23 H46 O4 N1	MG(20:2)	6.66419e+07	7.19532e+07	9.8813e+07	8.88964e+07	1.31279e+08	1.25267e+08	1.10235e+08	1.11311e+08	1.11237e+08	1.21258e+08	1.47314e+08	1.06611e+08	1.04222e+08	1.12239e+08	1.25267e+08	1.04222e+08	5.48167e+07	5.80235e+07	9.32228e+07	1.06226e+08	8.7805e+07	8.79468e+07	7.82666e+07	9.3603e+07	7.86672e+07	9.38515e+07	9.44641e+07	8.22751e+07	6.16312e+07	9.06154e+07	6.11301e+07	8.14689e+07	1.02314e+08	1.0823e+08	1.10235e+08	1.10235e+08
metab_3209	740.524	5.538	C41 H75 O8 N1 P1	PE(25:1/11:2)	9.20199e+06	9.91496e+06	9.41112e+06	7.46927e+06	1.3963e+07	1.28235e+07	1.24493e+07	1.34036e+07	2.00047e+07	1.51741e+07	1.45718e+07	1.43666e+07	6.91633e+06	9.0293e+06	8.75289e+06	9.77199e+06	6.80281e+06	7.01296e+06	1.0514e+07	8.01882e+06	6.98935e+06	1.07382e+07	6.99044e+06	8.32939e+06	1.25598e+07	1.18848e+07	1.42591e+07	1.21759e+07	8.10944e+06	7.53751e+06	7.84293e+06	7.45389e+06	1.38973e+07	1.07809e+07	1.76696e+07	1.37901e+07
metab_3001	794.565	8.51576	C91 H162 O17 P2	CL(24:1/20:0/18:2/20:4)	7.587e+06	5.77726e+06	9.5126e+06	9.69016e+06	1.34716e+07	1.36834e+07	1.07093e+07	9.74886e+06	8.49523e+06	9.93087e+06	8.96105e+06	3.80381e+06	8.79669e+06	7.51001e+06	6.42028e+06	4.35571e+06	9.1822e+06	8.14484e+06	5.6767e+06	9.07086e+06	9.01636e+06	8.94747e+06	6.11207e+06	1.14609e+07	6.89205e+06	7.84817e+06	8.44641e+06	1.03141e+07	8.14215e+06	6.70014e+06	8.15584e+06	8.09257e+06	4.34104e+06	3.09149e+06	5.9282e+06	7.01922e+06
metab_1259	395.313	3.03277	C22 H44 O4 Na1	DG(10:0e/9:0)	4.48097e+07	5.94608e+07	7.11766e+07	6.1675e+07	9.60888e+07	8.67653e+07	8.10823e+07	8.27219e+07	8.17237e+07	8.59159e+07	1.07505e+08	7.9901e+07	8.03911e+07	7.90592e+07	1.12262e+08	8.4482e+07	4.0148e+07	4.39535e+07	6.84593e+07	8.67653e+07	7.4674e+07	8.38069e+07	7.32137e+07	8.6766e+07	6.54536e+07	6.59512e+07	6.77501e+07	6.15094e+07	4.41437e+07	8.04516e+07	5.46089e+07	6.651e+07	8.10397e+07	8.25881e+07	8.33404e+07	9.42966e+07
metab_1232	781.549	6.49899	C43 H78 O8 N2 P1	MePC(12:0/22:6)	5.26166e+07	6.7324e+07	5.52613e+07	5.07436e+07	5.66036e+07	1.37963e+08	6.4426e+07	7.12941e+07	6.25344e+07	8.22595e+07	7.18737e+07	6.69479e+07	8.52572e+07	6.31569e+07	5.81475e+07	4.56836e+07	1.86754e+08	1.39079e+08	1.87071e+08	6.60128e+07	6.84985e+07	6.44539e+07	1.79928e+08	1.92573e+08	2.34395e+08	6.40285e+07	7.21166e+07	6.18494e+07	9.82422e+07	6.13385e+07	1.73119e+08	1.81962e+08	1.3016e+08	8.14236e+07	6.67171e+07	5.36611e+07
metab_1483	933.936	12.407	C65 H121 O2	CmE(37:0)	2.66501e+06	1.33777e+06	1.84081e+06	427580	1.83018e+06	3.3365e+06	1.62121e+06	2.36281e+06	2.01069e+06	1.18812e+06	3.21142e+06	2.5351e+06	1.53508e+06	569490	998891	2.06752e+06	2.17983e+06	1.84057e+06	717131	1.31717e+06	2.09998e+06	317660	258212	1.25921e+06	708250	1.58526e+06	2.76779e+06	3.22613e+06	2.02654e+06	1.63246e+06	1.39094e+06	2.70331e+06	1.90422e+06	2.80991e+06	1.27002e+06	1.42759e+06
metab_3	752.52	5.7508	C40 H76 O8 N1 P1 Na1	PC(16:1/16:1)	2.06347e+08	4.15078e+07	2.44778e+08	5.91376e+08	6.49893e+08	3.59936e+08	2.67797e+08	3.03827e+08	3.96247e+08	5.8648e+08	2.5628e+08	2.25344e+08	5.81499e+08	5.43907e+07	4.51674e+07	3.70453e+08	2.44526e+08	3.72263e+08	2.58833e+08	2.66687e+08	1.9112e+08	7.05427e+08	6.02219e+08	6.67788e+06	5.97657e+08	5.59879e+08	4.21637e+08	6.46702e+08	1.6296e+07	5.28443e+08	1.72289e+08	9.65429e+06	2.03177e+08	5.64162e+07	4.31791e+08	3.63761e+08
metab_1157	790.632	5.64733	C44 H89 O8 N1 P1	PC(20:0/16:0)	5.05584e+07	4.46162e+07	3.86741e+07	4.30048e+07	7.10033e+07	6.87876e+07	5.46876e+07	6.3349e+07	6.07305e+07	6.15362e+07	7.1809e+07	6.17376e+07	3.87748e+07	4.99541e+07	4.43141e+07	4.94475e+07	3.95805e+07	4.24005e+07	4.88462e+07	4.2602e+07	4.69327e+07	1.21864e+07	3.39406e+07	3.33363e+07	5.60976e+07	6.14355e+07	6.21404e+07	6.08312e+07	3.88755e+07	3.67606e+07	3.5552e+07	4.1897e+07	7.04843e+06	6.08312e+07	6.25433e+07	6.56654e+07
metab_529	622.65	10.9138	C41 H84 O2 N1	Cer(m18:0/23:0)	5.83255e+07	4.49426e+07	4.88376e+07	4.78389e+07	7.87993e+07	7.37058e+07	6.74139e+07	7.14088e+07	7.58031e+07	7.1209e+07	7.00105e+07	6.8113e+07	5.21334e+07	5.68274e+07	5.04356e+07	5.91244e+07	4.63408e+07	4.56417e+07	5.04356e+07	4.8538e+07	4.82384e+07	4.87377e+07	4.3045e+07	4.54419e+07	5.69273e+07	6.37186e+07	6.86123e+07	7.14088e+07	4.51423e+07	4.40437e+07	3.08606e+07	4.63408e+07	6.5716e+07	6.15214e+07	3.03612e+07	7.78006e+07
metab_1399	930.848	13.1022	C59 H112 O6 N1	TG(18:0/18:0/20:3)	3.54454e+07	2.36378e+07	2.44891e+07	5.27281e+06	2.713e+07	2.57017e+07	4.16963e+07	3.4885e+07	3.87466e+07	2.69188e+07	6.19909e+06	1.71114e+07	2.51694e+07	4.61601e+07	1.44433e+07	3.1973e+07	1.93386e+07	2.7735e+07	1.21475e+07	1.76603e+07	2.01165e+07	8.10421e+06	3.59737e+07	7.10118e+07	6.97139e+06	8.00322e+06	3.46742e+07	5.24312e+07	2.98048e+07	2.2718e+06	2.04076e+07	1.35317e+06	2.52224e+07	2.96666e+07	2.90805e+07	1.62289e+07
metab_2135	722.667	11.4326	C45 H88 O5 N1	Cer(d20:1/24:0)	2.99152e+08	2.75914e+08	2.16175e+08	2.25796e+08	3.83155e+08	4.04027e+08	3.57167e+08	3.35883e+08	4.00623e+08	3.3589e+08	3.83748e+08	3.4575e+08	2.87552e+08	2.90354e+08	2.69668e+08	2.77992e+08	3.34354e+08	3.11758e+08	2.5379e+08	2.5851e+08	2.79068e+08	3.11233e+08	2.8526e+08	2.71867e+08	2.6345e+08	2.95663e+08	3.27621e+08	3.15573e+08	3.46515e+08	2.75499e+08	2.5083e+08	2.77549e+08	3.02076e+08	3.18482e+08	3.37779e+08	4.06948e+08
metab_790	1436.06	7.47521	C79 H153 O17 P2	CL(16:1/18:0/18:0/18:0)	4.47077e+07	4.13984e+07	5.00324e+07	4.0683e+07	6.22943e+07	8.57002e+07	7.37425e+07	3.55652e+07	7.71584e+07	6.87192e+07	3.36575e+07	7.34411e+07	5.56585e+07	4.94306e+07	5.18408e+07	5.81778e+07	5.38126e+07	2.43132e+07	4.63167e+07	4.51099e+07	6.22928e+07	5.9896e+07	5.05481e+07	6.19763e+07	6.72122e+07	6.56047e+07	7.50486e+07	4.78221e+07	5.48674e+07	4.86899e+07	6.23429e+07	4.56076e+07	5.71655e+07	6.08828e+07	6.71117e+07	5.34492e+07
metab_1487	396.311	2.13996	C23 H42 O4 N1	DG(10:1e/10:3)	6.00563e+08	7.21917e+08	1.04584e+09	9.38237e+08	1.30471e+09	1.22503e+09	1.18029e+09	1.09419e+09	1.12654e+09	1.2352e+09	1.53378e+09	1.0687e+09	1.14535e+09	1.13539e+09	1.53378e+09	1.13539e+09	5.33834e+08	5.16902e+08	9.29042e+08	1.15531e+09	9.57398e+08	1.02525e+09	9.84877e+08	1.12545e+09	8.85388e+08	9.77026e+08	1.02254e+09	9.10153e+08	5.83632e+08	1.09657e+09	6.59324e+08	9.43056e+08	1.14919e+09	1.17554e+09	1.16527e+09	1.19675e+09
metab_900	395.313	3.03426	C22 H44 O4 Na1	MG(19:0)	4.36347e+07	5.79017e+07	6.93436e+07	6.05066e+07	9.35692e+07	8.44902e+07	7.97654e+07	7.81905e+07	7.95801e+07	8.35638e+07	1.04686e+08	7.79126e+07	7.82831e+07	6.89262e+07	1.10245e+08	8.2267e+07	3.90952e+07	4.28936e+07	6.93024e+07	8.44902e+07	6.95853e+07	8.13408e+07	6.82748e+07	8.45831e+07	6.45684e+07	6.50348e+07	6.54984e+07	6.04031e+07	4.29862e+07	7.80978e+07	5.31769e+07	6.66196e+07	7.87463e+07	8.04139e+07	8.11551e+07	9.19027e+07
metab_1647	922.822	13.133	C60 H108 O5 N1	TG(18:0e/17:1/22:6)	3.97333e+07	3.25152e+07	2.74652e+07	1.10063e+07	2.37292e+07	4.91749e+07	3.69569e+07	5.08915e+07	4.33183e+07	4.98817e+07	4.83671e+07	5.41227e+07	3.84715e+07	4.29733e+07	3.97842e+07	3.41314e+07	3.58462e+07	3.39276e+07	3.4535e+07	3.777e+07	3.00906e+07	3.55432e+07	3.72598e+07	3.6452e+07	3.91784e+07	4.30154e+07	5.05885e+07	4.24096e+07	3.38284e+07	3.62501e+07	1.06024e+07	2.50418e+07	4.35203e+07	4.8872e+07	5.38197e+07	5.11944e+07
metab_1978	873.707	10.4636	C49 H98 O8 N2 P1	SM(d19:0/24:1)	3.17584e+07	4.88107e+07	3.15137e+07	2.39793e+07	6.01754e+07	5.99532e+07	3.76368e+07	3.95172e+07	4.62692e+07	4.36481e+07	5.51811e+07	3.94672e+07	2.1771e+07	2.76822e+07	2.44012e+07	3.07611e+07	2.93024e+07	2.55081e+07	2.45073e+07	2.24999e+07	2.65696e+07	2.93202e+07	2.62815e+07	2.09042e+07	3.14766e+07	3.19174e+07	5.22269e+07	3.81704e+07	2.21907e+07	2.9902e+07	2.79051e+07	2.71389e+07	2.76854e+07	3.81043e+07	5.80709e+07	4.2156e+07
metab_1812	720.651	10.4568	C45 H86 O5 N1	Cer(d20:1/24:1)	2.23737e+08	2.02641e+08	1.78885e+08	1.60036e+08	2.94501e+08	3.00851e+08	2.58889e+08	2.5264e+08	3.08362e+08	2.47615e+08	2.89723e+08	2.94009e+08	1.94568e+08	2.21016e+08	2.11482e+08	2.06691e+08	1.89518e+08	1.90993e+08	1.94629e+08	2.10765e+08	1.98738e+08	2.03913e+08	1.54225e+08	1.80245e+08	1.83925e+08	2.25561e+08	2.27888e+08	2.23896e+08	2.02474e+08	1.82557e+08	1.5706e+08	1.71653e+08	2.29966e+08	2.69481e+08	2.24698e+08	3.04817e+08
metab_1080	777.639	8.82071	C51 H85 O5	TG(18:1e/10:3/20:4)	3.62558e+08	3.15972e+08	2.66348e+08	3.08883e+08	5.00289e+08	4.4864e+08	4.1522e+08	4.47627e+08	4.27373e+08	4.38513e+08	4.05093e+08	4.54716e+08	2.48119e+08	3.33189e+08	2.86603e+08	3.47367e+08	3.31163e+08	3.16985e+08	3.08883e+08	2.40017e+08	2.7445e+08	3.00781e+08	2.82552e+08	2.46094e+08	4.57755e+08	4.2636e+08	4.53704e+08	5.05353e+08	2.66348e+08	2.88628e+08	2.84578e+08	2.9673e+08	5.08391e+08	5.05353e+08	4.45602e+08	4.85098e+08
metab_1914	526.448	5.34833	C31 H60 O5 N1	Cer(d16:1/14:0)	1.24706e+07	1.10277e+07	1.11687e+07	1.0295e+07	1.57511e+07	1.61149e+07	1.80142e+07	1.50165e+07	1.71298e+07	1.94744e+07	1.806e+07	1.6335e+07	1.22851e+07	1.52794e+07	1.37912e+07	1.50697e+07	8.28681e+06	1.04549e+07	1.29416e+07	1.34172e+07	1.01121e+07	1.02852e+07	8.77906e+06	1.39448e+07	1.17622e+07	1.42926e+07	1.52056e+07	1.3588e+07	1.18445e+07	1.12674e+07	8.85025e+06	9.03961e+06	1.66066e+07	1.77807e+07	1.67711e+07	1.69204e+07
metab_2769	739.416	2.67262	C85 H124 O17 P2	CL(10:2/22:6/22:6/22:6)	2.91761e+06	3.89103e+06	3.01779e+06	2.62945e+06	4.28365e+06	3.77007e+06	4.23557e+06	5.65257e+06	4.11086e+06	4.25082e+06	4.91036e+06	3.63884e+06	3.29395e+06	3.60767e+06	3.42402e+06	2.93332e+06	3.57139e+06	3.65831e+06	3.35859e+06	3.47397e+06	4.13702e+06	3.5665e+06	3.08652e+06	4.25327e+06	5.63607e+06	4.23472e+06	4.48064e+06	4.92892e+06	3.45164e+06	4.36835e+06	4.15063e+06	3.59654e+06	4.0835e+06	5.79043e+06	4.20472e+06	3.78114e+06
metab_582	713.623	12.0418	C50 H81 O2	CmE(22:5)	3.80828e+07	2.76696e+07	2.69753e+07	2.61819e+07	5.43474e+07	4.12564e+07	3.49093e+07	4.07605e+07	4.90911e+07	3.83804e+07	5.49424e+07	4.81986e+07	2.85621e+07	2.93555e+07	2.95539e+07	3.52068e+07	2.95539e+07	2.83638e+07	3.21324e+07	2.61819e+07	2.81654e+07	2.86613e+07	2.17191e+07	2.6777e+07	3.9868e+07	4.37358e+07	4.40333e+07	4.80994e+07	2.33059e+07	2.54877e+07	2.49919e+07	2.17191e+07	4.443e+07	4.26448e+07	4.32399e+07	4.84961e+07
metab_1389	713.627	12.0435	C44 H82 O6 Li1	TG(15:0/8:0/18:1)	3.80828e+07	2.76696e+07	2.69753e+07	2.61819e+07	5.43474e+07	4.12564e+07	3.49093e+07	4.07605e+07	4.90911e+07	3.83804e+07	5.49424e+07	4.81986e+07	2.85621e+07	2.93555e+07	2.95539e+07	3.52068e+07	2.95539e+07	2.83638e+07	3.21324e+07	2.61819e+07	2.81654e+07	2.86613e+07	2.17191e+07	2.6777e+07	3.9868e+07	4.37358e+07	4.40333e+07	4.80994e+07	2.33059e+07	2.54877e+07	2.49919e+07	2.17191e+07	4.443e+07	4.26448e+07	4.32399e+07	4.84961e+07
metab_1353	661.577	10.6069	C42 H77 O5	DG(17:0/22:3)	615501	757805	1.15126e+06	1.36327e+06	1.07859e+06	1.34547e+06	1.26454e+06	1.90009e+06	899438	581430	957484	3.08781e+06	1.38812e+06	1.6123e+06	723676	747283	1.26468e+06	771492	714278	1.51057e+06	1.36931e+06	1.27816e+06	1.42554e+06	987761	3.03706e+06	1.1043e+06	1.23494e+06	1.18459e+06	1.68818e+06	961632	386361	1.47724e+06	1.54574e+06	1.54974e+06	1.65108e+06	1.62637e+06
metab_1730	672.497	7.05826	C37 H71 O7 N1 P1	PE(16:1e/16:1)	1.15391e+08	1.12041e+08	1.02391e+08	1.0642e+08	1.46384e+08	1.40559e+08	1.75902e+08	1.63628e+08	1.74781e+08	1.7513e+08	1.71901e+08	1.75487e+08	1.22732e+08	1.26458e+08	1.18325e+08	1.26675e+08	1.10398e+08	1.00926e+08	1.21551e+08	1.10946e+08	1.23176e+08	1.12386e+08	1.13153e+08	1.07767e+08	1.47799e+08	1.4772e+08	1.80336e+08	1.4969e+08	1.16283e+08	1.19729e+08	1.29279e+08	1.03786e+08	1.31727e+08	1.54656e+08	1.47609e+08	1.77073e+08
metab_2176	644.599	9.01993	C42 H78 O3 N1	Cer(d18:1/24:2)	5.58852e+07	1.34556e+08	1.37217e+08	9.93143e+07	1.60519e+08	1.58415e+08	1.54646e+08	1.38813e+08	1.55128e+08	1.61949e+08	1.6703e+08	1.45836e+08	1.24406e+08	1.22536e+08	1.09691e+08	1.52484e+08	1.07078e+08	1.03511e+08	1.43658e+08	1.57353e+08	9.69303e+07	9.19548e+07	9.74209e+07	1.04941e+08	9.9572e+07	1.36644e+08	1.03513e+08	1.39033e+08	1.30941e+08	9.25954e+07	8.97422e+07	1.11813e+08	1.55851e+08	1.46181e+08	1.53307e+08	1.66916e+08
metab_1786	714.544	8.38914	C40 H77 O7 N1 P1	PE(16:1e/19:1)	1.48033e+08	1.39072e+08	1.31371e+08	1.40854e+08	1.82406e+08	2.06445e+08	1.95899e+08	2.17111e+08	2.0321e+08	2.07265e+08	1.96666e+08	1.82489e+08	1.56196e+08	1.62992e+08	1.7287e+08	1.75636e+08	1.37938e+08	1.3375e+08	1.74496e+08	1.52438e+08	1.6746e+08	1.62585e+08	1.4239e+08	1.87564e+08	1.95393e+08	2.11578e+08	2.39064e+08	1.9085e+08	1.42966e+08	1.61666e+08	1.59826e+08	1.39298e+08	2.04238e+08	2.20837e+08	2.23731e+08	2.23596e+08
metab_1790	780.591	9.23206	C45 H83 O7 N1 P1	PE(18:1e/22:3)	7.32639e+07	6.28323e+07	6.36659e+07	5.81174e+07	9.78531e+07	6.49454e+07	1.03654e+08	1.02369e+08	1.06264e+08	6.4459e+07	1.07586e+08	7.22085e+07	7.31532e+07	7.09731e+07	5.92882e+07	8.16927e+07	6.21702e+07	6.03054e+07	6.25176e+07	6.98494e+07	7.25176e+07	6.55496e+07	6.62321e+07	7.27443e+07	8.621e+07	6.63712e+07	1.17548e+08	7.77183e+07	1.08537e+08	7.41888e+07	6.83001e+07	6.63961e+07	7.27857e+07	7.20411e+07	7.30949e+07	7.73655e+07
metab_198	728.559	8.2253	C41 H79 O7 N1 P1	PE(18:0p/18:2)	3.06889e+08	4.0124e+08	4.07199e+08	4.28055e+08	5.31345e+08	5.40283e+08	5.85969e+08	5.44256e+08	3.49595e+08	5.62133e+08	5.77031e+08	5.68092e+08	5.33462e+08	4.68873e+08	4.65797e+08	4.54621e+08	3.96274e+08	3.9826e+08	4.21103e+08	4.33021e+08	4.49905e+08	4.36e+08	4.47919e+08	4.92752e+08	5.07512e+08	5.05519e+08	7.03163e+08	5.35317e+08	4.42953e+08	4.70762e+08	4.66788e+08	4.36001e+08	5.12475e+08	6.21723e+08	5.47236e+08	5.69085e+08
metab_3246	838.56	8.277	C46 H81 O10 N1 P1	PS(20:1/20:3)	3.09192e+06	3.51046e+06	3.71817e+06	2.07937e+06	4.39803e+06	4.69617e+06	3.92519e+06	4.66316e+06	5.09815e+06	5.57152e+06	4.00653e+06	2.5588e+06	4.67254e+06	4.84183e+06	4.50923e+06	2.80006e+06	4.52956e+06	3.12541e+06	6.13569e+06	5.68801e+06	4.08891e+06	4.70114e+06	3.23104e+06	4.53323e+06	5.59741e+06	5.3463e+06	3.63345e+06	5.25179e+06	4.97978e+06	3.59498e+06	4.65483e+06	4.28296e+06	6.01861e+06	7.61839e+06	4.28211e+06	3.86735e+06
metab_1200	636.556	8.10461	C39 H74 O5 N1	DG(18:1/18:2)	2.31156e+06	1.79542e+07	4.45137e+07	4.19888e+07	3.64966e+07	5.30953e+07	3.1119e+07	3.13743e+07	3.75156e+07	3.19207e+07	3.59388e+07	2.756e+07	7.18648e+07	3.42734e+07	3.62516e+07	3.40272e+07	3.94307e+07	3.65329e+07	3.42404e+07	3.91373e+07	3.90959e+07	3.54839e+07	2.40336e+06	4.83391e+07	3.76048e+07	3.04463e+07	3.00467e+07	1.74133e+07	4.0653e+07	4.15079e+07	2.88969e+07	2.59843e+07	3.1537e+07	4.54293e+07	3.39678e+07	5.35251e+06
metab_3144	846.668	9.805	C47 H92 O11 N1	Hex1Cer(t17:0/22:0)	2.77464e+08	2.31325e+08	2.40706e+08	2.55545e+08	4.04671e+08	3.90262e+08	2.79456e+08	3.57009e+08	3.43876e+08	3.47398e+08	3.69829e+08	3.34822e+08	2.03759e+08	2.93441e+08	2.45898e+08	2.7293e+08	2.30895e+08	2.26702e+08	2.56252e+08	2.53651e+08	2.46267e+08	2.13454e+08	1.92024e+08	1.79568e+08	3.00019e+08	7.52004e+06	3.12823e+08	3.50634e+08	1.90407e+08	2.22804e+08	1.84986e+08	2.37259e+08	3.82555e+08	3.54254e+08	3.52188e+08	4.19832e+08
metab_1566	768.588	8.854	C42 H84 O7 N1 P1 Na1	PE(18:1e/19:0)	3.29659e+06	2.51103e+07	3.08357e+06	5.94956e+06	1.41277e+07	2.09929e+06	2.95043e+06	3.41053e+07	4.20087e+06	3.36e+07	7.80648e+06	4.04855e+07	4.21788e+07	2.21813e+07	4.44079e+07	5.23382e+07	4.84532e+07	1.46869e+06	524617	1.44256e+06	3.81724e+06	1.53606e+07	4.62568e+07	3.69075e+07	9.38771e+06	2.28242e+07	6.62013e+06	3.50297e+06	2.03676e+07	1.80722e+07	1.1625e+07	4.11513e+07	2.33366e+07	2.60673e+07	2.69437e+07	4.38349e+06
metab_1185	880.82	13.3051	C54 H108 O6 N2	TG(11:0/16:0/18:0)	1.40481e+09	1.40481e+09	1.40481e+09	1.46502e+09	1.96674e+09	2.04701e+09	1.99684e+09	2.06708e+09	2.03698e+09	1.64873e+09	1.98681e+09	1.95671e+09	1786382541	1.70585e+09	1.77046e+09	1.58543e+09	1.18406e+09	1.54661e+09	1.69581e+09	1.78836e+09	1.49512e+09	1.53526e+09	1.73063e+09	1.65565e+09	1.96674e+09	1.97677e+09	1.88646e+09	1.8965e+09	1.32454e+09	1.44495e+09	1.24426e+09	1.36468e+09	2.06708e+09	1.98681e+09	1.88646e+09	1.77588e+09
metab_1359	885.729	12.5957	C50 H100 O7 N3 P1	PE(18:3e/21:0)	3.34739e+07	3.12852e+07	8.31679e+06	1.99275e+07	3.46925e+07	3.5725e+07	3.06657e+07	3.11819e+07	2.48836e+07	3.42795e+07	3.50022e+07	3.41762e+07	3.04593e+07	2.66199e+07	2.7878e+07	3.03561e+07	2.17861e+07	2.76714e+07	2.39568e+07	1.32163e+07	1.22869e+07	2.61227e+07	2.08568e+07	2.84974e+07	2.75678e+07	3.99583e+07	2.90137e+07	1.61072e+07	2.02374e+07	2.67421e+07	2.47804e+07	2.06503e+07	3.58283e+07	3.23177e+07	3.11819e+07	4.69794e+07
metab_640	307.263	2.51841	H35 C20 O2	WE(4:0/16:3)	4.59867e+07	5.83753e+07	7.68089e+07	6.59216e+07	9.71271e+07	8.94957e+07	8.95948e+07	7.46293e+07	7.83955e+07	9.27663e+07	1.11994e+08	7.76026e+07	8.94957e+07	9.73253e+07	1.11994e+08	8.50358e+07	4.0833e+07	4.4401e+07	7.74172e+07	9.07841e+07	7.92461e+07	7.2582e+07	6.49019e+07	7.86844e+07	6.51148e+07	7.36432e+07	7.23477e+07	6.23801e+07	4.82662e+07	7.84607e+07	5.56003e+07	6.91356e+07	7.681e+07	8.63242e+07	8.4342e+07	8.791e+07
metab_1128	994.916	14.1945	C65 H120 O5 N1	TG(16:0e/22:6/24:0)	1.52944e+07	1.30952e+07	1.40948e+07	1.30952e+07	1.8993e+07	2.11922e+07	1.87931e+07	1.98927e+07	1.94928e+07	1.81933e+07	1.93929e+07	1.92929e+07	1.49945e+07	1.79117e+07	1.66939e+07	1.49945e+07	1.18956e+07	1.70937e+07	1.3695e+07	1.58942e+07	1.31952e+07	1.17957e+07	1.40948e+07	1.3695e+07	1.8993e+07	1.86931e+07	1.80934e+07	1.86931e+07	1.40948e+07	1.22955e+07	1.06961e+07	1.29952e+07	2.03925e+07	2.13921e+07	1.94928e+07	1.81933e+07
metab_59	640.587	9.62414	C39 H78 O5 N1	DG(18:0/18:1)	1.14367e+09	1.04421e+09	9.62682e+08	1.09876e+09	1.48155e+09	1.51198e+09	1.32548e+09	1.7079e+09	1.41882e+09	1.37226e+09	1.4327e+09	1.55256e+09	1.50169e+09	1.50761e+09	1.41241e+09	1.16661e+09	9.84554e+08	1.02433e+09	1.22804e+09	1.29907e+09	1.16585e+09	1.21328e+09	1.30368e+09	1.22325e+09	1.61109e+09	1.49179e+09	1.37903e+09	1.33263e+09	1.14207e+09	1.1547e+09	1.03428e+09	1.03411e+09	1.45194e+09	1.54246e+09	1.38427e+09	1.15361e+09
metab_876	516.308	1.20748	C26 H47 O7 N1 P1	LPC(18:4)	2.90515e+08	4.36272e+08	7.69716e+08	6.3012e+08	9.20464e+08	8.68551e+08	6.25955e+08	5.95007e+08	4.68219e+08	8.00656e+08	8.22627e+08	5.2712e+08	4.23294e+08	8.39599e+08	7.09815e+08	8.43592e+08	3.30449e+08	3.31447e+08	7.32777e+08	7.59732e+08	2.58565e+07	6.89849e+08	3.85357e+07	3.36439e+08	7.49752e+08	4.52245e+08	4.69217e+08	5.3311e+08	1.65723e+08	6.30943e+08	3.7138e+08	6.14974e+08	9.31446e+08	6.71879e+08	6.63959e+08	8.37602e+08
metab_1644	906.791	12.6045	C59 H104 O5 N1	TG(16:2e/18:1/22:5)	2.13832e+07	1.43699e+07	1.37054e+07	1.74855e+07	3.38342e+07	1.65339e+07	2.78436e+07	1.65252e+07	2.9172e+07	2.91096e+06	3.8764e+07	1.82093e+06	949774	4.17003e+06	2.35174e+07	2.14607e+06	8.03431e+06	1.85685e+06	4.58744e+07	1.67355e+06	3.58253e+07	1.78405e+07	2.95907e+07	2.22731e+07	1.3691e+06	2.52745e+07	1.19167e+06	2.63472e+06	2.12936e+07	3.36071e+07	1.54478e+07	2.01712e+07	5.46703e+07	7.77273e+07	2.5014e+07	6.06172e+07
metab_411	878.817	13.3069	C55 H108 O6 N1	TG(18:0/16:0/18:1)	6.72623e+09	6485089766	6.25298e+09	6.76651e+09	8.70987e+09	9.50533e+09	8.85084e+09	9.9081e+09	9.73693e+09	7.67199e+09	9.10257e+09	8.81056e+09	8.45674e+09	7.73315e+09	7.70365e+09	6.96789e+09	5.49779e+09	7.18199e+09	7.60225e+09	8.26063e+09	6.61547e+09	6.92762e+09	7.88779e+09	7.83376e+09	9.3543e+09	8.9616e+09	8.65952e+09	8.73e+09	6.0818e+09	6.27312e+09	5.70924e+09	6.38388e+09	9.54561e+09	8.77028e+09	8.97167e+09	8.17425e+09
metab_1111	547.47	5.21265	C33 H64 O4 Na1	DG(14:0e/16:1)	7.45204e+07	8.73519e+07	8.05148e+07	6.63552e+07	1.32297e+08	1.09558e+08	9.24008e+07	9.97394e+07	9.2091e+07	1.1886e+08	1.13693e+08	9.3228e+07	5.6743e+07	9.15711e+07	8.58093e+07	8.80035e+07	5.34355e+07	6.08772e+07	7.96893e+07	8.22741e+07	7.07998e+07	6.32544e+07	6.02571e+07	5.43657e+07	7.98945e+07	7.94815e+07	9.96361e+07	1.04391e+08	4.9508e+07	6.74921e+07	6.44947e+07	6.44947e+07	1.10592e+08	1.04391e+08	9.91185e+07	1.09558e+08
metab_200	850.786	12.9872	C53 H104 O6 N1	TG(16:0/16:0/18:1)	6.0339e+09	5.65604e+09	5.25633e+09	6.11573e+09	8.09434e+09	8.05437e+09	7.85451e+09	8.39413e+09	7.98442e+09	6.73529e+09	7.99441e+09	8.40413e+09	7.12853e+09	7.25493e+09	6.48263e+09	6.36606e+09	4.33697e+09	5.99581e+09	6.85486e+09	6.97537e+09	5.70601e+09	5.75598e+09	6.53543e+09	6.33556e+09	8.32418e+09	8.26423e+09	8.14431e+09	7.60469e+09	5.13641e+09	5.64605e+09	4.54682e+09	5.16639e+09	8.16429e+09	7.33489e+09	8.39413e+09	6.89518e+09
metab_946	954.789	12.4117	C56 H109 O8 N1 P1	PE(33:1/18:1)	2.1979e+07	2.22254e+07	2.03651e+07	2.19316e+07	3.09408e+07	2.99602e+07	3.24079e+07	2.81021e+07	2.90803e+07	3.35832e+07	3.37786e+07	2.95792e+07	2.49933e+07	2.88991e+07	2.29404e+07	3.41691e+07	1.95818e+07	2.44419e+07	2.5092e+07	2.63525e+07	2.07567e+07	2.20295e+07	2.00713e+07	2.29076e+07	1.85007e+07	2.45455e+07	2.20302e+07	2.79041e+07	2.34963e+07	2.18337e+07	1.87006e+07	2.27149e+07	3.52473e+07	3.19184e+07	3.36808e+07	3.37786e+07
metab_1274	894.791	12.782	C58 H104 O5 N1	TG(16:0e/17:1/22:6)	4.22921e+07	2.84875e+07	2.84875e+07	3.20972e+07	4.4097e+07	4.38043e+07	5.28774e+07	4.35117e+07	4.52677e+07	4.79019e+07	4.90726e+07	4.02922e+07	3.85376e+07	4.6065e+07	3.43411e+07	3.51215e+07	2.96582e+07	3.22926e+07	3.69752e+07	3.82439e+07	2.93655e+07	3.1902e+07	3.66825e+07	3.41459e+07	3.99996e+07	3.94142e+07	4.18531e+07	4.15605e+07	3.48288e+07	2.99509e+07	2.79997e+07	2.87801e+07	5.6292e+07	4.31214e+07	5.04384e+07	5.18042e+07
metab_1615	669.545	9.439	C43 H73 O5	TG(12:1e/6:0/22:5)	2.23912e+07	3.05515e+07	2.74665e+07	3.14472e+07	3.80819e+07	3.90118e+07	3.57264e+07	4.39111e+07	4.01143e+07	3.30394e+07	3.66906e+07	3.38434e+07	5.30422e+07	4.16973e+07	5.37388e+07	3.39495e+07	2.05004e+07	2.4481e+07	4.55785e+07	4.49814e+07	3.93093e+07	4.15978e+07	4.8763e+07	4.93601e+07	3.89109e+07	3.6622e+07	3.24423e+07	3.07505e+07	2.16946e+07	3.75444e+07	3.43331e+07	3.58259e+07	3.72191e+07	4.00875e+07	4.08017e+07	3.31389e+07
metab_106	768.708	12.2353	C47 H94 O6 N1	TG(16:0/14:0/14:0)	5.27821e+08	5.21888e+08	5.85147e+08	6.43468e+08	8.25334e+08	7.94693e+08	7.68006e+08	7.9667e+08	7.58121e+08	6.74401e+08	7.85797e+08	7.38353e+08	6.84957e+08	7.24515e+08	7.3242e+08	7.0554e+08	3.9537e+08	5.53424e+08	6.56237e+08	7.37101e+08	6.17799e+08	6.13843e+08	6.70942e+08	6.71811e+08	7.42306e+08	6.60262e+08	7.04743e+08	6.65209e+08	5.21888e+08	5.68344e+08	4.71478e+08	5.65379e+08	7.2748e+08	7.64019e+08	7.12654e+08	6.84024e+08
metab_660	716.559	8.41669	C40 H79 O7 N1 P1	PE(16:0p/19:1)	3.07062e+08	2.92059e+08	2.78056e+08	3.22065e+08	3.68074e+08	4.06082e+08	4.71095e+08	4.29087e+08	4.39089e+08	4.29087e+08	4.4709e+08	4.48091e+08	3.57344e+08	3.43835e+08	3.30042e+08	3.60748e+08	2.63053e+08	2.59052e+08	3.23065e+08	2.78054e+08	3.09061e+08	3.25089e+08	3.00055e+08	3.48314e+08	3.53067e+08	3.86076e+08	4.58093e+08	4.13084e+08	3.01001e+08	3.30038e+08	3.14752e+08	3.12063e+08	4.24086e+08	4.62093e+08	4.08082e+08	4.37088e+08
metab_1445	664.603	9.92	C45 H78 O2 N1	ZyE(18:2)	1.22674e+07	1.32567e+07	1.44439e+07	1.58289e+07	1.82032e+07	1.75107e+07	1.81043e+07	2.39412e+07	1.94893e+07	2.00829e+07	2.14679e+07	2.23583e+07	9.89306e+06	1.52353e+07	1.43449e+07	1.31578e+07	1.17727e+07	1.11792e+07	1.12781e+07	1.34546e+07	1.25642e+07	1.09813e+07	8.3351e+06	1.1476e+07	2.10722e+07	1.73129e+07	1.9984e+07	2.21605e+07	1.27621e+07	1.15749e+07	9.17052e+06	1.27621e+07	1.97861e+07	1.95883e+07	1.8599e+07	1.83022e+07
metab_1642	908.77	12.027	C58 H102 O6 N1	TG(18:1/17:1/20:5)	1.75471e+07	2.11822e+07	941175	1.94473e+06	1.27089e+07	1.36894e+07	1.61698e+07	1.54131e+07	3.21361e+06	1.00979e+07	3.53357e+06	1.39417e+07	2.87086e+07	3.3134e+07	2.36023e+07	1.63206e+07	1.88544e+06	2.44983e+07	1.73553e+07	2.43966e+07	1.49806e+06	1.08824e+07	2.33751e+07	2.4964e+07	1.8546e+06	1.39571e+07	1.41899e+07	1.27516e+06	2.83829e+06	1.67939e+07	1.64535e+07	2.11059e+07	1.34194e+06	2.3746e+06	2.10106e+06	1.07902e+07
metab_1059	626.608	3.6693	C39 H80 O4 N1	Cer(d18:0/21:0+O)	1.63728e+07	1.04116e+07	1.04109e+07	7.32469e+06	1.32857e+07	1.22942e+07	2.03814e+07	1.60618e+07	2.58773e+07	7.17295e+06	2.0226e+07	1.4178e+07	1.24925e+07	9.00609e+06	2.14275e+07	2.41827e+07	1.42772e+07	8.93844e+06	1.54803e+07	2.09363e+07	1.39784e+07	7.61059e+06	6.57763e+06	1.87388e+07	5.33672e+06	1.70457e+07	1.1501e+07	2.05234e+07	1.45746e+07	6.32982e+06	8.33053e+06	1.72516e+07	1.61609e+07	1.31865e+07	9.65462e+06	1.93336e+07
metab_1378	769.585	7.1	C43 H82 O7 N2 P1	SM(t18:1/20:3)	7.17108e+08	8.22051e+08	7.01561e+08	1.22433e+09	1.01056e+09	1.15631e+09	1.17575e+09	1.47697e+09	1.12716e+09	1.34093e+09	1.13688e+09	1.34093e+09	7.50146e+08	7.20023e+08	6.70467e+08	1.04943e+09	8.03589e+08	7.05448e+08	6.80184e+08	6.84071e+08	6.40345e+08	6.33543e+08	6.74354e+08	6.63665e+08	7.67636e+08	7.44316e+08	1.01056e+09	1.12716e+09	7.63749e+08	9.65861e+08	1.02999e+09	1.02028e+09	1.02999e+09	1.01056e+09	9.53229e+08	1.11745e+09
metab_1482	877.874	11.759	C61 H113 O2	CmE(33:0)	2.80579e+06	1.68819e+06	1.57124e+06	1.65428e+06	3.04069e+06	2.60292e+06	2.94752e+06	2.13436e+06	2.37517e+06	2.12821e+06	2.1683e+06	2.02105e+06	1.91628e+06	2.00249e+06	1.8805e+06	2.07279e+06	1.91535e+06	1.50667e+06	1.48024e+06	2.00739e+06	2.07648e+06	2.43174e+06	1.94641e+06	2.25229e+06	2.03305e+06	2.13592e+06	2.05162e+06	2.6885e+06	2.01075e+06	2.24257e+06	1.2508e+06	2.35265e+06	1.82448e+06	2.19601e+06	2.04854e+06	2.67183e+06
metab_2051	631.434	5.40302	C34 H64 O8 N0 P1	PMe(16:1/14:0)	1.14746e+07	1.30455e+07	1.56738e+07	1.93964e+07	2.16402e+07	2.31969e+07	1.67563e+07	2.10879e+07	2.00936e+07	1.76825e+07	1.94776e+07	8.13253e+06	2.70386e+07	2.55781e+07	2.7511e+07	2.2693e+07	1.3665e+07	1.43995e+07	2.68611e+07	2.17524e+07	2.64002e+07	2.50364e+07	2.92744e+07	2.03367e+07	3.23019e+07	1.92862e+07	1.89032e+07	1.97252e+07	9.69658e+06	2.47436e+07	1.91387e+07	2.16283e+07	2.01767e+07	1.94817e+07	1.50606e+07	1.41458e+07
metab_1691	716.524	7.45497	C39 H75 O8 N1 P1	PE(18:0/16:1)	4.54354e+08	1.19481e+09	1.2071e+09	8.54299e+08	1.81907e+09	1.24513e+09	1.42635e+09	649223824	1.38709e+09	1.56759e+09	1.65649e+09	1.64687e+09	1.3136e+09	1.36158e+09	7.27253e+08	5.66674e+08	7.79322e+08	1.09714e+09	1.1819e+09	1.44981e+09	1.29895e+09	1.06656e+09	1.02156e+09	1.28623e+09	1.11838e+09	4.86644e+08	1.23342e+09	1.41245e+09	1.45716e+09	1.24817e+09	1.26876e+09	1.09416e+09	1.3047e+09	1.19877e+09	1.02175e+09	7.2576e+08
metab_2927	861.638	8.0712	C51 H90 O8 N0 P1	PA(26:0/22:5)	1.11457e+07	1.49708e+07	5.47236e+06	2.35701e+07	2.06019e+07	1.09515e+07	2.54812e+07	1.92255e+07	2.28175e+07	1.92395e+07	2.04131e+07	1.84455e+07	1.65361e+06	1.60959e+07	1.69422e+07	1.68652e+07	1.51114e+07	1.55418e+07	6.41639e+06	1.4492e+07	1.62858e+07	1.57303e+07	1.12032e+07	8.63746e+06	2.92617e+07	2.55412e+07	1.64956e+07	1.86865e+07	2.29948e+07	1.33188e+07	2.022e+07	1.41388e+07	8.51225e+06	2.56977e+07	1.69003e+07	2.9936e+07
metab_1063	694.634	10.3289	C43 H84 O5 N1	DG(18:1/22:1)	4.79941e+07	4.01182e+07	1.39185e+07	4.20625e+07	4.55471e+07	4.44215e+07	4.52379e+07	6.39998e+07	5.36807e+07	4.25845e+07	5.18555e+07	6.00889e+07	5.63368e+07	6.37291e+07	5.13865e+07	4.96347e+07	3.48987e+07	4.56269e+07	2.2148e+06	4.99292e+07	4.25744e+07	3.70479e+07	5.19963e+07	4.19584e+07	5.95636e+07	4.74501e+07	3.49878e+07	3.52871e+07	5.01919e+07	4.31882e+07	2.06731e+07	4.08346e+07	5.22799e+07	5.63292e+07	4.5637e+07	3.65362e+07
metab_742	878.663	10.2601	C51 H93 O8 N1 P1	PC(22:5/21:0)	3.40836e+07	3.03853e+07	3.69821e+07	3.37837e+07	4.64775e+07	4.48783e+07	4.60777e+07	4.89763e+07	4.71772e+07	5.01758e+07	4.60777e+07	4.78769e+07	3.76818e+07	3.79033e+07	4.37788e+07	5.22757e+07	3.04853e+07	3.17846e+07	2.95857e+07	3.46832e+07	3.52829e+07	3.25843e+07	3.49831e+07	3.57827e+07	4.31792e+07	4.17798e+07	5.13752e+07	4.45785e+07	3.7182e+07	3.75818e+07	3.40835e+07	3.3084e+07	4.45785e+07	2.6887e+07	4.61777e+07	4.78769e+07
metab_1829	816.612	8.66473	C45 H87 O9 N1 P1	PC(18:1e/18:1)	1.14131e+08	9.63136e+07	8.82041e+07	7.352e+07	1.39174e+08	1.44631e+08	1.11026e+08	1.17916e+08	1.16563e+08	1.07528e+08	1.2623e+08	1.17146e+08	7.33938e+07	1.28315e+08	9.80285e+07	1.27972e+08	8.45051e+07	8.89863e+07	1.14178e+08	1.00877e+08	9.81411e+07	9.21698e+07	7.12312e+07	9.11563e+07	1.09625e+08	1.10699e+08	1.07699e+08	1.17586e+08	7.99746e+07	8.91944e+07	8.07243e+07	9.09505e+07	1.52011e+08	1.23945e+08	1.58699e+08	1.46202e+08
metab_2141	790.597	7.82184	C43 H85 O9 N1 P1	PC(18:1e/16:0)	4.60966e+09	3.31133e+09	3.93089e+09	3.54615e+09	5.90141e+09	5.03308e+09	4.9529e+09	5.32436e+09	5.02572e+09	1.65513e+09	4.73428e+09	4.88503e+09	2.98051e+09	3.29905e+09	3.85036e+09	1.6255e+09	1.24325e+09	3.35069e+09	4.57483e+09	3.59889e+09	3.85135e+09	1.22235e+09	3.12444e+09	2.76415e+09	5.02334e+09	5.02262e+09	4.90288e+09	1.40636e+09	3.40843e+09	3.51216e+09	3.27713e+09	3.74155e+09	5.65735e+09	5.77701e+09	4.78177e+09	5.64698e+09
metab_1477	656.598	9.334	C43 H78 O3 N1	Cer(t18:0/25:4)	2.42241e+08	2.0313e+08	1.93123e+08	1.98127e+08	2.63168e+08	2.76176e+08	2.9719e+08	3.14201e+08	3.21205e+08	3.63232e+08	3.01192e+08	2.90185e+08	2.0413e+08	2.15271e+08	2.08133e+08	2.53141e+08	1.89121e+08	1.84118e+08	2.67171e+08	2.29146e+08	2.38152e+08	2.52161e+08	1.54098e+08	2.59166e+08	2.0313e+08	2.55163e+08	2.94188e+08	2.48158e+08	2.1914e+08	1.77113e+08	1.54098e+08	1.7211e+08	3.14201e+08	2.92187e+08	2.86183e+08	2.77177e+08
metab_1704	646.614	9.69925	C42 H80 O3 N1	Cer(d18:1/24:1)	9.66115e+08	8.10668e+08	7.85608e+08	7.17852e+08	1.18325e+09	1.20285e+09	1.04502e+09	1.0805e+09	1.16065e+09	1.16884e+09	1.21756e+09	1.09871e+09	7.69717e+08	8.39692e+08	8.72628e+08	9.27632e+08	7.28518e+08	7.30825e+08	9.18743e+08	9.3519e+08	8.2549e+08	7.98514e+08	6.89065e+08	7.55141e+08	8.76234e+08	9.88913e+08	1.10726e+09	9.86337e+08	7.98407e+08	7.30649e+08	6.0785e+08	7.47336e+08	1.03383e+09	1.09521e+09	1.07769e+09	1.20374e+09
metab_195	674.512	7.07608	C37 H73 O7 N1 P1	PE(16:0p/16:1)	2.23164e+08	2.36173e+08	2.19161e+08	2.28168e+08	2.67158e+08	2.95217e+08	3.82281e+08	3.02222e+08	3.35246e+08	3.43252e+08	3.33245e+08	3.55261e+08	2.83377e+08	2.55899e+08	2.44173e+08	2.49022e+08	2.22163e+08	2.14157e+08	2.5919e+08	2.39176e+08	2.54187e+08	2.77153e+08	2.49183e+08	2.7771e+08	3.11055e+08	3.11186e+08	3.52259e+08	3.22237e+08	2.61192e+08	2.41176e+08	2.66195e+08	2.29168e+08	3.18234e+08	3.52259e+08	3.46254e+08	3.35246e+08
metab_875	861.729	12.7694	C48 H100 O7 N3 P1	PE(20:0e/17:1)	6.11964e+07	5.49885e+07	4.32696e+07	4.95798e+07	7.09141e+07	7.37186e+07	8.47363e+07	5.78931e+07	7.0213e+07	7.77251e+07	8.2633e+07	7.47202e+07	5.28851e+07	5.98149e+07	5.27849e+07	5.7793e+07	4.62745e+07	5.06815e+07	5.73923e+07	5.7793e+07	5.67914e+07	5.64909e+07	4.85782e+07	5.03811e+07	6.47041e+07	7.29173e+07	7.11144e+07	7.29173e+07	5.13827e+07	3.98641e+07	4.4772e+07	4.60741e+07	8.00288e+07	7.87267e+07	7.8927e+07	8.52371e+07
metab_1568	762.598	7.242	C43 H82 O7 N1 P1 Li1	PE(20:1e/18:2)	8.25946e+08	5.88081e+08	1.07921e+09	2.10733e+08	2.32858e+09	9.20304e+08	4.50448e+08	1.56515e+07	2.52401e+09	9.8999e+08	2.56433e+09	2.45563e+09	2.78553e+09	2.22579e+07	9.17801e+08	6.18462e+09	2.20707e+09	3.49436e+07	1.26219e+09	6.15569e+08	6.09541e+08	2.25636e+09	2.29516e+09	1.86197e+09	2.83106e+09	1.13029e+08	2.13302e+09	5.39418e+08	2.69738e+09	6.63569e+08	1.17477e+09	5.51567e+08	2.45363e+09	2.22318e+09	8.25421e+07	2.90085e+09
metab_2608	596.49	5.9738	C35 H66 O6 N1	Cer(t18:1/16:1)	1.38297e+07	1.433e+07	1.45075e+07	1.4026e+07	1.93283e+07	1.89915e+07	2.0204e+07	1.93419e+07	2.2528e+07	2.27474e+07	2.17463e+07	2.04611e+07	1.51016e+07	1.63442e+07	1.39074e+07	1.74425e+07	1.28464e+07	1.33637e+07	1.75212e+07	1.63606e+07	1.4458e+07	1.49927e+07	1.20249e+07	1.64845e+07	1.50681e+07	1.89167e+07	1.93561e+07	1.65372e+07	1.68637e+07	1.47669e+07	1.17508e+07	1.3437e+07	2.06443e+07	2.26808e+07	2.17032e+07	2.02838e+07
metab_1405	875.721	11.7437	C49 H100 O8 N2 P1	MePC(18:0/22:1)	1.31991e+08	2.14193e+08	1.72572e+08	1.01513e+08	2.50738e+08	2.40586e+08	1.9389e+08	1.66482e+08	1.86784e+08	1.9389e+08	2.18253e+08	1.49224e+08	1.08619e+08	1.05574e+08	1.02528e+08	1.1777e+08	1.50252e+08	1.17755e+08	2.30435e+07	8.98392e+07	1.1471e+08	1.31992e+08	1.31967e+08	1.15725e+08	1.25876e+08	1.25876e+08	1.51256e+08	1.51255e+08	1.27907e+08	1.45164e+08	1.22831e+08	1.40088e+08	1.02528e+08	1.4415e+08	1.65467e+08	1.29813e+08
metab_151	730.575	8.82959	C41 H81 O7 N1 P1	PE(16:0p/20:1)	2.62874e+09	2.62874e+09	2.73911e+09	2.78927e+09	3.58191e+09	2.94981e+09	4.19394e+09	4.06351e+09	4.16384e+09	3.48157e+09	3.42137e+09	4.20398e+09	3.24077e+09	3.04011e+09	3.12037e+09	3.17054e+09	2.54847e+09	2498305339	2.88961e+09	2.81937e+09	2.82941e+09	3.01001e+09	2899639530	3.07021e+09	3.57187e+09	3.74244e+09	4.17388e+09	3.10031e+09	2.93977e+09	2.97991e+09	3.16051e+09	2.81937e+09	3.74244e+09	4.32438e+09	4.02338e+09	3.96318e+09
metab_2828	847.667	9.7562	C51 H91 O9	MGDG(20:2e/22:2)	1.89513e+08	1.44124e+08	1.59185e+08	1.53079e+08	2.56509e+08	2.37575e+08	1.87478e+08	2.03149e+08	2.07603e+08	2.11178e+08	2.3024e+08	2.09494e+08	1.3622e+08	1.78021e+08	1.59149e+08	1.83055e+08	1.56279e+08	1.51892e+08	1.76261e+08	1.58103e+08	1.68005e+08	1.50996e+08	1.39911e+08	1.29712e+08	2.16612e+08	2.18323e+08	2.35652e+08	2.50056e+08	1.32499e+08	1.4566e+08	1.39024e+08	1.49636e+08	2.34821e+08	2.20627e+08	2.01689e+08	2.56512e+08
metab_714	506.457	4.47754	C32 H60 O3 N1	Cer(d14:0/18:3)	1.55577e+07	2.20586e+07	1.90745e+07	634110	1.876e+06	1.91567e+07	3.17563e+07	2.57139e+07	7.85011e+06	1.03539e+07	1.36351e+07	1.93991e+07	1.67258e+07	1.76861e+07	1.09759e+07	1.83304e+07	1.14883e+07	1.00262e+07	1.83774e+07	1.99146e+07	2.81701e+07	1.98289e+07	1.90562e+07	1.02332e+07	1.84375e+07	2.19514e+07	2.03541e+07	2.12061e+07	1.59845e+07	2.92285e+07	1.51106e+07	2.55853e+07	2.29491e+07	2.06733e+07	2.12061e+07	2.35343e+07
metab_376	802.668	9.76924	C46 H93 O7 N1 P1	PC(20:0e/18:1)	4.17604e+09	3.53433e+09	3613310913	3.45535e+09	5.77537e+09	5.36073e+09	4.32413e+09	4.76839e+09	4.52157e+09	4.89673e+09	5.07443e+09	4.59068e+09	2.98148e+09	4.08719e+09	3.52446e+09	3.85025e+09	3.34676e+09	3.30727e+09	3.59357e+09	3.33688e+09	3.51459e+09	3.32701e+09	2.98148e+09	2.81364e+09	4.45247e+09	4.46234e+09	4.70915e+09	5.02507e+09	2.91237e+09	3.13943e+09	2.93211e+09	3.32701e+09	5.0152e+09	4.68941e+09	4.4426e+09	5.18303e+09
metab_113	794.723	12.205	C49 H96 O6 N1	TG(18:1/14:0/14:0)	7.81403e+08	6.88402e+08	6.1663e+08	7.0862e+08	9.54261e+08	9.93685e+08	9.5325e+08	9.21913e+08	9.4213e+08	6.90425e+08	9.05739e+08	9.83576e+08	8.2487e+08	1.0412e+09	7.78373e+08	6.94467e+08	4.5388e+08	7.22772e+08	7.33891e+08	8.76424e+08	6.2775e+08	6.1663e+08	8.54223e+08	8.0263e+08	9.77511e+08	8.81478e+08	911804294	9.66391e+08	6.22696e+08	5.62043e+08	5.13522e+08	5.80239e+08	9.68413e+08	9.08968e+08	9.19891e+08	7.24793e+08
metab_2568	850.628	10.2075	C99 H178 O17 P2	CL(24:0/20:4/22:2/24:1)	1.08508e+07	1.01652e+07	1.05932e+07	1.2242e+07	1.57384e+07	1.37428e+07	1.38892e+07	1.65138e+07	1.85307e+07	1.54034e+07	1.68158e+07	1.74344e+07	1.07907e+07	1.17121e+07	1.19828e+07	9.86032e+06	8.4158e+06	9.14951e+06	8.93588e+06	1.02301e+07	9.99016e+06	9.45332e+06	1.00434e+07	1.15426e+07	1.00496e+07	1.16566e+07	1.37551e+07	1.19333e+07	1.09361e+07	1.00893e+07	9.25881e+06	7.86897e+06	1.02296e+07	1.15451e+07	1.03701e+07	1.03672e+07
metab_2388	709.518	5.98722	C41 H74 O7 N0 P1	PA(20:2e/18:2)	2.75848e+07	2.44531e+07	2.64703e+07	2.18782e+07	3.4639e+07	3.52748e+07	2.95844e+07	3.74811e+07	3.48892e+07	3.48854e+07	3.74251e+07	3.68769e+07	2.11544e+07	2.36046e+07	2.24113e+07	2.2056e+07	2.3941e+07	2.28978e+07	2.5102e+07	2.3109e+07	2.53095e+07	2.34122e+07	2.20674e+07	1.9796e+07	2.60317e+07	2.54305e+07	2.60818e+07	2.5129e+07	2.07469e+07	2.01613e+07	1.85893e+07	2.08838e+07	2.35468e+07	2.45724e+07	2.26541e+07	2.21613e+07
metab_2278	702.544	7.00789	C39 H77 O7 N1 P1	PE(18:0e/16:1)	8.38548e+07	7.42343e+07	7.61498e+07	7.27265e+07	1.1548e+08	1.11604e+08	8.98245e+07	1.01888e+08	9.31631e+07	1.00992e+08	1.02396e+08	1.03159e+08	5.98359e+07	8.84928e+07	7.4374e+07	8.00394e+07	7.32818e+07	7.11773e+07	8.1391e+07	6.92096e+07	7.57151e+07	7.30758e+07	6.09807e+07	5.89129e+07	9.9833e+07	9.62141e+07	9.68327e+07	9.77046e+07	5.98264e+07	6.95195e+07	6.61765e+07	6.79362e+07	1.10493e+08	1.02588e+08	9.74863e+07	1.09212e+08
metab_1791	831.66	9.09722	C46 H92 O8 N2 P1	SM(d18:1/22:0)	1.17057e+09	1.10861e+09	8.80656e+08	8.47708e+08	1.54944e+09	1.4218e+09	1.30607e+09	1.18818e+09	1.18538e+09	1.18574e+09	1.29289e+09	1.1543e+09	8.95342e+08	4.47399e+08	8.73199e+08	1.10609e+09	1.15837e+09	8.98879e+08	8.38008e+08	9.50491e+08	1.01146e+09	1.04574e+09	9.63018e+08	9.05315e+08	9.735e+08	1.07872e+09	1.16684e+09	1.17329e+09	8.38762e+08	1.05132e+09	9.2391e+08	9.17387e+08	9.54853e+08	1.04924e+09	1.14665e+09	8.83063e+08
metab_2570	756.591	7.85186	C43 H83 O7 N1 P1	PE(20:1e/18:1)	6.36247e+07	6.57885e+07	5.77584e+07	5.31818e+07	8.8381e+07	8.10902e+07	8.22151e+07	7.59141e+07	6.98969e+07	9.70045e+07	7.87211e+07	7.22208e+07	4.76969e+07	6.35724e+07	5.38454e+07	6.71032e+07	7.45381e+07	5.45629e+07	8.4125e+07	5.80806e+07	6.54844e+07	7.09448e+07	4.67503e+07	4.95279e+07	680883	8.87411e+07	7.7964e+07	7.93027e+07	4.8879e+07	5.36956e+07	4.88908e+07	5.4194e+07	9.94445e+07	7.91809e+07	8.338e+07	7.86079e+07
metab_1581	1058.85	10.914	C62 H118 O8 N1 P1 Na1	PE(33:1/24:2)	1.6578e+07	1.44327e+07	1.64805e+07	1.55054e+07	2.06738e+07	2.07713e+07	2.52572e+07	1.9016e+07	2.27217e+07	2.27217e+07	2.47696e+07	2.25267e+07	1.50166e+07	1.67576e+06	1.68636e+07	1.90729e+07	1.25798e+07	1.23848e+07	1.82359e+07	1.66756e+07	1.55053e+07	1.68703e+07	1.15071e+07	1.35529e+07	1.63674e+07	1.9226e+07	2.10639e+07	1.98937e+07	1.53103e+07	1.3067e+07	1.23848e+07	1.5993e+07	2.21366e+07	2.32093e+07	2.38958e+07	2.10639e+07
metab_1451	778.692	11.3986	C48 H92 O6 N1	TG(9:0/18:1/18:1)	3.84058e+06	1.31554e+07	7.47205e+06	7.23762e+06	8.77958e+06	1.13676e+07	1.15787e+07	1.14027e+07	5.64213e+06	9.03436e+06	8.90724e+06	1.23979e+07	1.34892e+07	4.54704e+07	1.25271e+07	1.27714e+07	7.62308e+06	1.78875e+07	1.45513e+07	1.61528e+07	5.80547e+06	8.6396e+06	1.32454e+07	1.35358e+07	1.12727e+07	9.73007e+06	9.58715e+06	1.16567e+07	1.37763e+07	9.44791e+06	1.09823e+07	7.99884e+06	1.33321e+07	1.83204e+07	1.06975e+07	8.67391e+06
metab_163	719.57	5.17948	C39 H80 O7 N2 P1	SM(t18:1/16:0)	4.57508e+07	3.74777e+07	3.09981e+07	3.16963e+07	5.96056e+07	5.56186e+07	3.61711e+07	4.70465e+07	4.31591e+07	4.63488e+07	5.20303e+07	4.55514e+07	2.44203e+07	3.72672e+07	3.74746e+07	4.06258e+07	2.78093e+07	3.02015e+07	3.31927e+07	3.64806e+07	3.29931e+07	2.75102e+07	2.58158e+07	2.15298e+07	3.99688e+07	3.5584e+07	4.48537e+07	4.66478e+07	2.04333e+07	3.00021e+07	2.32242e+07	2.77096e+07	4.97378e+07	3.62816e+07	3.77765e+07	4.52524e+07
metab_1239	853.726	12.7053	C53 H98 O6 Na1	TG(16:0/16:0/18:2)	1.29791e+07	8.38576e+07	6.69836e+07	7.4656e+07	7.89709e+07	8.66197e+07	8.981e+07	6.8763e+07	8.51897e+07	9.88798e+06	8.43292e+07	9.05505e+07	6.35972e+07	9.76047e+07	1.38833e+08	8.03936e+07	1.98399e+07	1.00854e+08	5.55404e+07	9.04085e+07	4.56127e+07	6.26679e+06	6.87528e+07	6.84071e+06	7.70483e+07	1.00103e+07	7.45725e+07	8.62374e+07	6.10513e+07	6.69836e+07	6.37302e+07	4.72075e+07	8.60889e+07	7.7254e+07	7.38895e+07	6.88974e+07
metab_1618	848.758	12.439	C52 H100 O6 N2	TG(18:1/11:1/14:0)	3.80996e+07	4.10428e+07	2.59721e+07	3.346e+07	5.13544e+07	5.75542e+07	2.80283e+07	5.1314e+07	5.47821e+07	3.47948e+07	4.67136e+07	4.8079e+07	7.19047e+07	3.95875e+07	3.19126e+07	4.93475e+07	2.41132e+07	5.68852e+07	4.90703e+07	6.40335e+07	4.20101e+07	3.35183e+07	3.01668e+07	2.97023e+07	2.41132e+07	2.7713e+07	8.01676e+06	2.60038e+07	3.28633e+07	1.4629e+07	2.21963e+07	2.47632e+07	5.44647e+07	9.98538e+06	4.41288e+07	3.93711e+07
metab_1402	931.92	12.15	C65 H119 O2	ZyE(38:0)	920834	156634	71957.3	447918	566570	754556	379268	463200	575248	356014	215542	725451	0	999229	426557	545834	211432	158654	799236	233071	308546	733291	176968	101830	143234	650326	557163	0	351929	329588	425551	297274	139110	492869	301865	316235
metab_538	938.854	13.4034	C61 H112 O5 N1	TG(18:0e/18:1/22:5)	5.16538e+08	4.1086e+08	3.55552e+08	4.00983e+08	5.3234e+08	5.92586e+08	5.98512e+08	5.56043e+08	5.25426e+08	5.40241e+08	6.10364e+08	5.4913e+08	4.59256e+08	5.83654e+08	4.84933e+08	4.45427e+08	3.58515e+08	4.75057e+08	4.80982e+08	5.10611e+08	4.20736e+08	3.7728e+08	4.46415e+08	4.39501e+08	4.9481e+08	5.62957e+08	5.58019e+08	6.04438e+08	4.53328e+08	3.91107e+08	3.51601e+08	4.03946e+08	6.30117e+08	5.8271e+08	5.79747e+08	6.1629e+08
metab_1516	938.854	13.414	C61 H112 O5 N1	DG(36:1/22:5)	5.16538e+08	4.1086e+08	3.55552e+08	4.00983e+08	5.3234e+08	5.92586e+08	5.98512e+08	5.56043e+08	5.25426e+08	5.40241e+08	6.10364e+08	5.4913e+08	4.59256e+08	5.83654e+08	4.84933e+08	4.45427e+08	3.58515e+08	4.75057e+08	4.80982e+08	5.10611e+08	4.20736e+08	3.7728e+08	4.46415e+08	4.39501e+08	4.9481e+08	5.62957e+08	5.58019e+08	6.04438e+08	4.53328e+08	3.91107e+08	3.51601e+08	4.03946e+08	6.30117e+08	5.8271e+08	5.79747e+08	6.1629e+08
metab_897	819.659	9.06236	C45 H92 O8 N2 P1	MePC(18:0/18:1)	3.40027e+08	1.76533e+08	3.01912e+08	2.86866e+08	4.15254e+08	3.82154e+08	3.38021e+08	3.60087e+08	3.40027e+08	3.53066e+08	3.69115e+08	3.43036e+08	2.53766e+08	3.16957e+08	3.09936e+08	3.16957e+08	2.88872e+08	2.88872e+08	2.90878e+08	3.02915e+08	2.70818e+08	2.66806e+08	2.70818e+08	2.57778e+08	3.49054e+08	3.26987e+08	3.44039e+08	3.78142e+08	2.49754e+08	2.85863e+08	2.21669e+08	2.81851e+08	3.69115e+08	3.64099e+08	3.30999e+08	3.72124e+08
metab_2963	1592.15	7.68154	C91 H165 O17 P2	CL(24:0/18:0/18:1/22:5)	2.91755e+06	2.53591e+06	2.86583e+06	2.35293e+06	3.95301e+06	4.29506e+06	3.23481e+06	2.939e+06	4.47523e+06	3.84713e+06	2.5359e+06	4.18766e+06	2.14329e+06	3.08062e+06	2.49022e+06	2.79812e+06	2.8871e+06	2.96583e+06	2.05973e+06	3.48312e+06	1.17741e+06	2.14387e+06	2.11372e+06	2.3933e+06	3.25921e+06	2.28654e+06	3.80894e+06	2.8969e+06	2.04108e+06	3.14427e+06	2.04811e+06	2.79115e+06	2.73583e+06	3.27001e+06	2.94406e+06	3.00649e+06
metab_2315	510.284	0.837211	C23 H45 O9 N1 P1	LPC(14:1)	4.53495e+06	3.01235e+06	5.04689e+06	4.68448e+06	7.22774e+06	6.69369e+06	5.03661e+06	4.38152e+06	3.70537e+06	4.69778e+06	6.57514e+06	4.35385e+06	3.02917e+06	7.18646e+06	5.17203e+06	8.61911e+06	3.04678e+06	2.11864e+06	2.59001e+06	6.28427e+06	3.0598e+06	6.09442e+06	4.42946e+06	2.26424e+06	6.44588e+06	4.2245e+06	3.8243e+06	4.73407e+06	1.24844e+06	4.45278e+06	1.39111e+06	4.8188e+06	6.31613e+06	4.90286e+06	5.11852e+06	7.2083e+06
metab_1051	880.739	12.6087	C56 H98 O6 N1	TG(18:1/13:0/22:6)	4.41825e+07	5.49758e+07	5.70038e+07	5.55086e+06	6.12555e+07	4.40444e+07	5.08219e+07	6.18589e+07	6.06496e+07	7.98175e+07	4.47631e+07	4.2037e+07	6.2866e+07	8.3925e+07	4.4161e+07	4.04007e+07	5.82045e+07	6.03101e+07	5.13988e+07	4.37158e+07	6.93249e+07	1.09635e+08	4.11263e+07	2.15892e+06	8.07131e+07	9.08714e+07	3.8353e+06	1.31534e+08	4.77732e+07	1.0787e+08	1.08304e+06	1.6689e+06	4.71877e+07	5.62799e+07	8.08194e+07	4.08336e+07
metab_337	818.723	11.9624	C51 H96 O6 N1	TG(16:0/14:0/18:3)	3.59431e+07	8.257e+07	6.92441e+07	9.9614e+07	7.6928e+07	1.80508e+08	5.81664e+07	7.16756e+07	7.43058e+07	5.70877e+07	7.01468e+07	8.1242e+07	1.09274e+08	7.67978e+07	8.82081e+07	9.33552e+07	7.26107e+07	9.44289e+07	1.15537e+08	9.01768e+07	8.24722e+07	7.0064e+07	9.5511e+07	1.01927e+08	7.50729e+07	7.71041e+07	7.06764e+07	8.3465e+07	8.28841e+07	7.71647e+07	6.27046e+07	6.70983e+07	7.88488e+07	1.22541e+08	8.0004e+07	5.87218e+07
metab_1209	716.559	8.21437	C40 H79 O7 N1 P1	PE(18:2e/17:0)	3.91053e+06	2.88303e+06	2.40718e+06	3.90911e+06	3.70759e+06	6.60137e+06	4.17494e+06	3.13653e+06	2.44348e+06	2.97652e+06	2.25316e+06	2.80488e+06	5.01433e+06	1.51154e+06	1.6813e+06	4.14018e+06	2.18555e+06	1.59357e+06	3.42665e+06	6.73278e+06	3.16767e+06	2.67556e+06	5.10895e+06	2.88767e+06	4.57598e+06	3.31522e+06	9.24301e+06	6.76337e+06	4.88957e+06	5.85176e+06	1.19383e+06	1.73854e+06	5.45812e+06	1.83629e+06	6.24275e+06	5.07065e+06
metab_520	385.331	3.79358	C23 H45 O4	MG(20:1)	1.27115e+08	9.83574e+07	1.28156e+08	1.10444e+08	1.50037e+08	1.71917e+08	1.40659e+08	1.60456e+08	1.52121e+08	1.34408e+08	1.78169e+08	1.75043e+08	8.04364e+07	1.21905e+08	1.0836e+08	1.19821e+08	8.82508e+07	1.01796e+08	1.07318e+08	1.52121e+08	9.57526e+07	1.70875e+08	1.07318e+08	8.90843e+07	1.02629e+08	1.3545e+08	1.50037e+08	3.53211e+08	1.00962e+08	1.06276e+08	8.52292e+07	9.21059e+07	1.6254e+08	1.74001e+08	1.41701e+08	1.83378e+08
metab_1728	652.589	9.48426	C40 H78 O5 N1	Cer(d17:1/22:0)	1.31548e+08	1.19088e+08	1.01871e+08	9.57222e+07	1.63405e+08	1.63288e+08	1.44639e+08	1.2986e+08	1.58926e+08	1.49357e+08	1.55881e+08	1.43946e+08	1.15577e+08	1.21031e+08	1.17959e+08	1.29058e+08	1.12459e+08	1.13754e+08	1.09543e+08	1.10767e+08	1.15322e+08	1.172e+08	9.38993e+07	1.07972e+08	9.95959e+07	1.16786e+08	1.40822e+08	1.32098e+08	1.26653e+08	1.11747e+08	8.3826e+07	9.8778e+07	1.2177e+08	1.37715e+08	1.24857e+08	1.59887e+08
metab_1109	876.648	10.0738	C51 H91 O8 N1 P1	PC(22:6/21:0)	2.99504e+07	2.77168e+07	3.17779e+07	2.79199e+07	3.80725e+07	3.97985e+07	4.04076e+07	3.90878e+07	4.07122e+07	4.07122e+07	4.3555e+07	4.68038e+07	3.48237e+07	3.29962e+07	3.72603e+07	3.38084e+07	2.71076e+07	2.73107e+07	2.38588e+07	3.06611e+07	2.6397e+07	3.05596e+07	3.33008e+07	3.14733e+07	3.33008e+07	3.56359e+07	4.51794e+07	4.1626e+07	3.22855e+07	3.01534e+07	2.97473e+07	2.79199e+07	3.99e+07	4.1626e+07	3.36054e+07	4.22351e+07
metab_156	329.269	1.97677	C19 H37 O4	MG(16:1)	1.33771e+08	1.18797e+08	1.25785e+08	1.12807e+08	1.81689e+08	1.66715e+08	1.45751e+08	1.6372e+08	1.77696e+08	1.86681e+08	1.70708e+08	1.64718e+08	1.20793e+08	1.43754e+08	1.21792e+08	1.39761e+08	1.27781e+08	1.13805e+08	1.29778e+08	1.20793e+08	1.03822e+08	1.02824e+08	9.56364e+07	1.12807e+08	1.36766e+08	1.40759e+08	1.68711e+08	1.68711e+08	1.30776e+08	1.12807e+08	8.67516e+07	1.1081e+08	1.53737e+08	1.74701e+08	1.55734e+08	1.44752e+08
metab_2993	776.56	6.80344	C45 H79 O7 N1 P1	PE(18:0e/22:6)	7.56304e+07	6.39325e+07	7.09763e+07	7.45977e+07	1.00093e+08	9.54432e+07	9.64056e+07	8.98344e+07	8.75468e+07	9.01691e+07	9.4949e+07	8.73185e+07	4.9838e+07	7.5746e+07	5.30863e+07	8.07032e+07	6.08951e+07	5.32234e+07	7.49851e+07	6.17143e+07	7.84784e+07	8.16064e+07	5.28823e+07	6.51877e+07	7.70036e+07	8.34615e+07	8.947e+07	9.39111e+07	5.64377e+07	6.04406e+07	5.8384e+07	5.95253e+07	8.87056e+07	9.28214e+07	8.7194e+07	1.14076e+08
metab_2021	900.706	10.4614	C51 H99 O9 N1 P1	PC(18:1e/24:1)	2.89912e+07	2.03684e+07	2.43437e+07	2.05476e+07	3.22849e+07	3.0306e+07	2.61137e+07	3.72611e+07	2.53138e+07	2.62846e+07	2.90284e+07	2.91332e+07	2.12305e+07	2.45734e+07	2.36708e+07	2.72177e+07	1.61354e+07	2.00712e+07	2.83046e+07	3.04333e+07	1.98683e+07	2.0082e+07	1.67751e+07	1.59665e+07	2.92238e+07	3.11547e+07	2.58692e+07	3.04256e+07	2.28818e+07	1.95547e+07	2.3736e+07	2.02153e+07	2.98772e+07	3.68384e+07	2.72355e+07	2.98248e+07
metab_174	638.572	8.76158	C39 H76 O5 N1	DG(18:1/18:1)	6.59791e+08	5.59007e+08	6.10326e+08	6.90475e+08	7.20239e+08	8.55488e+08	8.09411e+08	9.78693e+08	8.9974e+08	7.99105e+08	7.77113e+08	9.19729e+08	8.89567e+08	8.61328e+08	8.07413e+08	6.57737e+08	5.77736e+08	6.69772e+08	7.20942e+08	7.78553e+08	6.85382e+08	6.30078e+08	8.3095e+08	7.89708e+08	9.57963e+08	8.9829e+08	8.79333e+08	7.42983e+08	7.26403e+08	6.8242e+08	6.044e+08	5.73785e+08	8.37874e+08	9.50103e+08	8.52475e+08	6.94997e+08
metab_2228	882.704	9.83312	C51 H96 O10 N1	Hex1Cer(d18:1/26:1)	7.39627e+06	7.26118e+06	7.02459e+06	5.04342e+06	8.02099e+06	9.11718e+06	1.02102e+07	8.24055e+06	1.02623e+07	1.12227e+07	9.6481e+06	8.33846e+06	7.95916e+06	8.08135e+06	7.62493e+06	7.71626e+06	4.22845e+06	4.74331e+06	8.00325e+06	8.23713e+06	7.69614e+06	8.04221e+06	5.36405e+06	8.71084e+06	6.08434e+06	8.12904e+06	9.14781e+06	5.59461e+06	6.82344e+06	7.16634e+06	6.68631e+06	4.68248e+06	6.79374e+06	9.25878e+06	8.84312e+06	9.08928e+06
metab_1623	749.627	8.772	C47 H82 O6 Li1	TG(4:0/18:1/22:3)	4.24849e+09	5.43348e+09	4.60925e+09	3.70126e+09	6.7558e+09	6.95479e+09	5.17381e+09	5.06415e+09	5.60164e+09	6.00958e+09	6.36776e+09	5.21361e+09	3.15804e+09	4.3877e+09	3.39282e+09	4.62646e+09	2.13917e+09	4.32809e+09	3.35301e+09	3.01474e+09	4.18833e+09	4.60375e+09	3.52217e+09	3.15982e+09	3.04589e+09	4.16536e+09	4.46632e+09	4.81988e+09	3.67992e+09	4.4072e+09	3.95593e+09	4.10919e+09	3.84056e+09	4.49713e+09	4.83552e+09	1.00995e+09
metab_2007	451.283	2.84879	C22 H44 O7 N0 P1	LPMe(18:0)	6.8532e+07	6.35031e+07	7.10765e+07	4.49589e+07	1.04566e+08	9.16358e+07	7.25627e+07	6.14036e+07	5.89841e+07	8.69461e+07	9.75202e+07	6.75046e+07	5.56814e+07	9.04771e+07	8.91197e+07	1.0341e+08	4.62758e+07	4.4871e+07	6.81116e+07	8.59599e+07	7.08108e+07	6.67822e+07	4.73004e+07	5.78296e+07	4.56321e+07	5.82032e+07	6.35066e+07	6.19588e+07	3.14788e+07	5.61615e+07	4.4156e+07	6.75132e+07	8.70232e+07	8.09443e+07	7.45462e+07	9.08326e+07
metab_2280	566.479	5.9318	C34 H64 O5 N1	Cer(d18:2/15:0)	1.21605e+07	1.09752e+07	1.19933e+07	1.0219e+07	1.58087e+07	1.43753e+07	1.68178e+07	1.33288e+07	1.6893e+07	1.67508e+07	1.78613e+07	1.44714e+07	1.04278e+07	1.25923e+07	1.1368e+07	1.21609e+07	7.42239e+06	8.70233e+06	1.23094e+07	1.23617e+07	9.98681e+06	6.13472e+06	8.03502e+06	1.20285e+07	1.02117e+07	1.25496e+07	1.39211e+07	1.28945e+07	1.0116e+07	9.66955e+06	7.85217e+06	9.52248e+06	1.66842e+07	1.74303e+07	1.64248e+07	1.65458e+07
metab_3118	592.567	9.083	C38 H74 O3 N1	Cer(d16:1/22:0)	4.81445e+07	7.80772e+06	3.24904e+07	3.59766e+07	5.06512e+07	5.26856e+07	4.6796e+07	1.5078e+07	5.2871e+07	4.61387e+07	5.05291e+07	1.20562e+07	1.05947e+07	1.42417e+07	9.86712e+06	4.4599e+07	4.36908e+07	1.09955e+07	7.82143e+06	1.33095e+07	4.07569e+07	1.31199e+07	7.30701e+06	1.15339e+07	1.07311e+07	4.90374e+07	2.98135e+07	2.67675e+07	2.50747e+07	1.06397e+07	1.96861e+07	3.70893e+07	1.38595e+07	1.31517e+07	4.47501e+07	1.4233e+07
metab_1249	905.325	13.2616	C37 H64 O19 N0 P3	PIP2(18:1/10:4)	4.28823e+07	3.16865e+07	1.85894e+07	2.75672e+07	3.79181e+07	3.1264e+07	4.9959e+07	4.09812e+07	2.52436e+07	2.41873e+07	4.51004e+07	5.29164e+07	3.08415e+07	3.08428e+07	2.96802e+07	2.28147e+07	1.59489e+07	2.37648e+07	1.88006e+07	2.21724e+07	2.78841e+07	1.45758e+07	4.53124e+07	4.24599e+07	5.2177e+07	3.27427e+07	2.58773e+07	5.59794e+07	2.72504e+07	2.76728e+07	2.72504e+07	3.27427e+07	3.14752e+07	3.78125e+07	2.05962e+07	2.70391e+07
metab_1696	774.544	7.85452	C45 H77 O7 N1 P1	PE(18:1e/22:6)	9.5298e+08	8.5948e+08	8.92202e+08	9.15598e+08	1.18783e+09	1.17655e+09	1.23666e+09	1.19725e+09	1.22535e+09	1.26472e+09	1.25644e+09	1.18601e+09	1.09097e+09	9.85912e+08	1.05664e+09	1.04157e+09	8.93613e+08	8.75623e+08	9.36563e+08	9.03141e+08	9.25237e+08	9.69894e+08	8.85375e+08	1.02464e+09	9.87535e+08	1.10753e+09	1.27708e+09	1.14268e+09	1.05984e+09	1015351568	9.638e+08	9.60301e+08	1.13636e+09	1.20586e+09	1.14752e+09	1.23226e+09
metab_2192	550.484	5.97324	C34 H64 O4 N1	Cer(d18:2/16:0+O)	2.45274e+07	2.35188e+07	2.1968e+07	2.08289e+07	2.93536e+07	3.08551e+07	2.89422e+07	3.12295e+07	3.63308e+07	3.19014e+07	3.38463e+07	3.19089e+07	2.35546e+07	2.34787e+07	2.07388e+07	2.81221e+07	2.22579e+07	1.98342e+07	2.82645e+07	2.64997e+07	2.50753e+07	2.58937e+07	1.85305e+07	2.89336e+07	2.62829e+07	3.07306e+07	2.97352e+07	2.93836e+07	2.63401e+07	2.37945e+07	1.70772e+07	2.2193e+07	3.22096e+07	3.55301e+07	3.20501e+07	2.94646e+07
metab_1783	744.563	6.48481	C41 H78 O10 N1	Hex1Cer(d16:0/18:1)	2.57404e+08	1.20363e+08	2.9171e+08	1.08474e+08	1.64045e+08	1.77291e+08	3.67965e+08	3.20391e+08	3.52384e+08	3.64044e+08	2.16038e+08	3.33004e+08	2.22799e+08	3.01562e+08	1.33578e+08	3.17741e+08	7.67478e+07	9.13937e+07	1.35037e+08	2.58512e+08	3.26567e+08	2.37823e+08	8.23732e+07	3.12989e+08	8.60352e+07	2.36802e+08	1.78231e+08	1.0236e+08	2.33434e+08	2.14392e+08	2.70458e+08	8.85439e+07	1.26874e+08	1.93051e+08	1.92878e+08	3.22206e+08
metab_3208	670.482	6.349	C37 H69 O7 N1 P1	PE(14:1e/18:2)	4.10157e+06	4.18453e+06	3.85914e+06	4.06541e+06	5.80322e+06	5.37775e+06	5.44298e+06	4.80262e+06	1.32227e+06	4.92625e+06	5.63177e+06	5.6276e+06	2.66771e+06	2.73233e+06	2.50017e+06	5.16967e+06	4.46934e+06	4.58657e+06	4.13003e+06	4.67876e+06	5.03616e+06	4.28461e+06	4.75992e+06	2.21518e+06	4.88857e+06	5.08349e+06	4.20547e+06	5.47383e+06	998256	4.40064e+06	4.82272e+06	4.57803e+06	3.60755e+06	5.21079e+06	4.78782e+06	3.98735e+06
metab_1105	568.566	7.42894	C36 H74 O3 N1	Cer(d16:0/20:0)	2.23499e+08	2.24004e+08	2.82277e+08	2.52162e+08	2.38268e+08	3.37708e+08	4.34199e+08	2.84401e+08	2.94939e+08	2.70186e+08	3.06143e+08	3.08435e+08	3.86939e+08	3.31789e+08	2.85365e+08	2.53034e+08	3.18264e+08	3.84966e+08	3.09595e+08	3.13234e+08	3.72812e+08	3.53465e+08	4.33214e+08	4.1943e+08	3.29942e+08	3.60893e+08	2.99241e+08	2.4419e+08	4.11553e+08	3.55363e+08	4.21399e+08	3.50373e+08	2.82481e+08	3.32996e+08	3.5051e+08	3.3223e+08
metab_10	722.512	6.65155	C41 H73 O7 N1 P1	PE(16:0p/20:5)	5.55445e+08	6.61529e+08	6.09488e+08	6.16493e+08	7.46599e+08	7.82626e+08	8.81706e+08	8.04644e+08	8.95717e+08	8.47678e+08	8.35669e+08	8.6169e+08	7.31585e+08	7.21578e+08	6.42514e+08	6.41127e+08	6.10489e+08	5.68455e+08	6.81519e+08	6.06485e+08	6.9942e+08	7.08107e+08	6.72538e+08	6.8153e+08	7.67614e+08	7.41594e+08	9.3775e+08	8.23659e+08	6.65532e+08	6.41514e+08	7.33742e+08	6.47518e+08	7.84628e+08	8.69696e+08	8.06646e+08	7.66614e+08
metab_936	722.51	6.65115	C39 H74 O7 N1 P1 Na1	MePC(12:1e/18:2)	5.54809e+08	6.60772e+08	6.08791e+08	6.15788e+08	7.45743e+08	7.81731e+08	8.80697e+08	8.03723e+08	8.94692e+08	8.45709e+08	8.34713e+08	8.60704e+08	7.30749e+08	7.18753e+08	6.41779e+08	6.3978e+08	6.08791e+08	5.67805e+08	6.80505e+08	6.04792e+08	6.95323e+08	7.06549e+08	6.71769e+08	6.79654e+08	7.66736e+08	7.39745e+08	9.36678e+08	8.25716e+08	6.64631e+08	6.40779e+08	7.52597e+08	6.46777e+08	7.8373e+08	8.68701e+08	8.05723e+08	7.65736e+08
metab_2704	770.518	6.32269	C88 H150 O17 P2	CL(21:1/22:6/18:1/18:2)	5.38093e+06	2.85502e+06	3.32074e+06	3.75379e+06	6.26684e+06	6.36541e+06	4.23119e+06	3.28855e+06	2.20944e+06	4.24936e+06	4.57896e+06	4.96499e+06	2.39723e+06	4.74062e+06	5.58507e+06	4.41344e+06	3.16122e+06	3.75204e+06	586855	4.16453e+06	1.32546e+06	2.33124e+06	3.11775e+06	4.73168e+06	5.54882e+06	3.20451e+06	6.54596e+06	5.47764e+06	5.39588e+06	4.46332e+06	5.694e+06	5.59182e+06	4.43833e+06	1.58161e+06	3.82977e+06	1.66514e+06
metab_1151	453.345	1.49609	C22 H50 O5 N2 P1	LSM(d17:0)	1.19636e+06	336537	878109	84355.1	1.17732e+06	709952	207421	1.18787e+06	135132	1.26237e+06	133192	1.82486e+06	1.42909e+06	968492	544057	2.53876e+06	179464	262984	749103	575793	1.01178e+06	1.35238e+06	1.61402e+06	2.14915e+06	268429	422432	585826	2.55713e+06	342115	914439	28604.4	551776	514776	1.02901e+06	549780	1.58372e+06
metab_1669	906.9	11.973	C62 H116 O2 N1	ZyE(35:0)	1.59785e+07	1.31003e+07	1.57799e+07	1.3398e+07	2.15361e+07	1.97497e+07	1.80625e+07	1.72685e+07	1.88565e+07	2.10398e+07	1.79633e+07	1.73678e+07	1.42912e+07	1.59784e+07	1.67723e+07	1.81617e+07	1.46882e+07	1.51844e+07	1.54822e+07	1.55814e+07	1.44897e+07	1.44897e+07	1.20086e+07	1.60776e+07	1.63753e+07	1.7467e+07	2.06429e+07	1.8658e+07	1.50852e+07	1.49859e+07	1.15124e+07	1.4192e+07	2.00474e+07	2.44142e+07	1.92534e+07	2.00474e+07
metab_2365	826.633	8.98213	C47 H89 O8 N1 P1	dMePE(18:1/22:1)	1.45606e+07	1.12742e+07	1.20693e+07	1.14765e+07	1.87652e+07	1.63196e+07	1.3364e+07	1.6464e+07	1.38206e+07	1.487e+07	1.66124e+07	1.29224e+07	1.03143e+07	1.24552e+07	1.31308e+07	1.32876e+07	1.05547e+07	1.16339e+07	1.156e+07	1.16132e+07	1.09956e+07	1.09333e+07	1.04228e+07	9.45062e+06	1.37234e+07	1.56003e+07	1.4787e+07	1.4366e+07	8.17473e+06	1.04809e+07	9.86228e+06	8.64304e+06	1.70145e+07	1.56804e+07	1.43715e+07	1.82731e+07
metab_841	746.606	8.3088	C42 H85 O7 N1 P1	PE(14:1e/23:0)	2.62965e+08	3.53632e+08	3.78098e+08	4.24564e+08	4.12326e+08	3.88599e+08	5.62144e+08	5.02068e+08	3.2129e+08	2.67293e+08	3.40472e+08	3.72431e+08	3.11885e+08	4.34375e+08	3.18565e+08	3.83686e+08	4.13044e+08	4.07399e+08	4.59464e+08	4.15276e+08	5.01798e+08	3.41754e+08	5.30026e+08	4.48465e+08	3.56068e+08	430426026	4.15863e+08	5.00352e+08	3.13103e+08	3.71489e+08	5.23886e+08	5.3961e+08	3.97514e+08	3.61605e+08	4.1955e+08	3.24186e+08
metab_317	596.598	8.57912	C38 H78 O3 N1	Cer(d20:0/18:0)	4.99993e+08	6.61697e+08	5.89303e+08	5.44816e+08	6.59713e+08	8.27372e+08	8.97804e+08	6.22795e+08	7.45029e+08	6.72671e+08	7.27453e+08	6.46888e+08	6.9245e+08	5.82333e+08	5.83325e+08	5.2281e+08	7.00387e+08	6.95426e+08	5.29837e+08	5.68444e+08	7.26736e+08	7.93874e+08	9.70224e+08	8.70027e+08	5.50591e+08	6.57729e+08	6.69633e+08	4.55437e+08	7.81735e+08	7.08763e+08	8.14472e+08	7.06055e+08	5.24794e+08	6.83522e+08	7.09315e+08	7.87687e+08
metab_977	550.483	4.25325	C34 H64 O4 N1	Cer(t16:0/18:3)	7.78362e+06	5.83572e+06	7.69101e+06	4.36039e+06	7.26276e+06	7.77138e+06	1.26284e+07	5.94847e+06	4.53978e+06	5.68974e+06	7.515e+06	6.13777e+06	7.71569e+06	8.43195e+06	8.29963e+06	7.35548e+06	1.40887e+06	3.67729e+06	8.04192e+06	8.36834e+06	8.35701e+06	9.24216e+06	7.84552e+06	4.73322e+06	5.26428e+06	4.36466e+06	8.47052e+06	1.06404e+07	7.9882e+06	6.99598e+06	2.98342e+06	7.23327e+06	8.61796e+06	9.24777e+06	8.87006e+06	1.0541e+07
metab_1710	710.63	9.26628	C43 H84 O6 N1	Cer(t18:0/24:1)	7.02598e+07	5.99028e+07	5.43769e+07	5.21737e+07	8.07652e+07	7.86533e+07	7.17938e+07	7.82966e+07	8.42001e+07	7.21833e+07	8.00919e+07	7.4562e+07	5.69408e+07	6.08689e+07	5.82482e+07	6.54236e+07	5.79414e+07	5.81766e+07	6.00638e+07	6.05748e+07	6.51146e+07	6.2894e+07	5.75532e+07	5.49063e+07	6.38578e+07	7.44558e+07	8.00119e+07	8.02772e+07	5.91523e+07	5.87952e+07	5.01703e+07	5.30997e+07	7.18568e+07	7.3178e+07	6.88715e+07	7.90465e+07
metab_42	750.543	7.56882	C43 H77 O7 N1 P1	PE(18:0p/20:5)	6.7736e+08	6.94097e+08	7.11819e+08	7.24618e+08	8.66391e+08	9.08726e+08	9.56968e+08	9.35309e+08	1.00423e+09	9.48108e+08	9.13649e+08	9.55984e+08	7.74829e+08	7.73845e+08	7.18711e+08	7.2068e+08	7.29541e+08	7.11819e+08	7.67939e+08	6.92128e+08	7.66976e+08	8.38589e+08	7.44309e+08	7.23694e+08	9.5303e+08	8.87066e+08	1.03376e+09	9.04788e+08	7.8074e+08	7.11819e+08	8.25721e+08	7.38402e+08	9.06757e+08	9.58937e+08	9.16602e+08	9.18571e+08
metab_810	754.692	11.9947	C46 H92 O6 N1	TG(15:0/14:0/14:0)	2.93919e+07	2.93992e+07	2.85656e+07	2.76091e+07	2.9736e+07	6.01356e+07	2.99135e+07	3.02302e+07	3.03574e+07	2.44406e+07	3.29572e+07	3.04335e+07	4.08374e+07	4.70249e+07	3.92906e+07	3.13609e+07	1.95937e+07	3.55377e+07	3.46586e+07	3.97031e+07	3.21463e+07	2.64118e+07	3.61743e+07	3.58331e+07	2.89932e+07	2.51553e+07	2.46469e+07	2.56673e+07	2.95989e+07	2.96114e+07	2.38218e+07	2.55753e+07	3.25273e+07	3.0052e+07	3.31036e+07	2.49562e+07
metab_1555	636.364	11.284	C32 H56 O8 N1 P1 Na1	PE(16:0/11:4)	5.11899e+06	3.82872e+06	4.19654e+06	7.77729e+06	9.40199e+06	7.38448e+06	4.4848e+06	6.02677e+06	3.92334e+06	4.77374e+06	4.70088e+06	3.18243e+06	4.38663e+06	3.73537e+06	6.15945e+06	3.00908e+06	658729	4.07726e+06	2.39288e+06	3.76642e+06	4.75717e+06	8.43142e+06	1.23788e+06	8.17036e+06	4.99855e+06	3.63476e+06	4.50632e+06	5.67192e+06	2.36813e+06	2.22759e+06	2.3515e+06	3.58056e+06	4.62414e+06	7.94283e+06	8.9239e+06	4.81142e+06
metab_944	966.885	13.6341	C63 H116 O5 N1	TG(20:0e/18:1/22:5)	8.86192e+07	8.64059e+07	7.02552e+07	7.83306e+07	9.41784e+07	1.01951e+08	1.15073e+08	1.11036e+08	1.05989e+08	1.05989e+08	8.81219e+07	1.05989e+08	9.03426e+07	9.89134e+07	8.04503e+07	8.31757e+07	6.96496e+07	7.61098e+07	7.78258e+07	9.55915e+07	7.934e+07	8.65068e+07	7.81287e+07	7.72202e+07	9.87207e+07	1.15073e+08	1.09017e+08	1.12045e+08	8.53965e+07	8.75162e+07	6.39969e+07	8.49927e+07	1.2113e+08	1.08007e+08	1.18101e+08	1.18101e+08
metab_1039	932.864	12.9435	C59 H114 O6 N1	TG(20:0/18:1/18:1)	6.31537e+07	5.41887e+07	2.96556e+07	3.64538e+07	6.35478e+07	4.54194e+07	5.85231e+07	7.15282e+07	6.99518e+07	2.46635e+07	6.79813e+07	6.39419e+07	5.01484e+07	6.6602e+07	5.13391e+07	5.4789e+07	4.07888e+07	5.10067e+07	4.63434e+07	5.26456e+07	3.62567e+07	4.81781e+07	5.6466e+07	4.50456e+07	5.80305e+07	6.31537e+07	7.04444e+07	6.57153e+07	5.11338e+07	4.47298e+07	3.69464e+07	3.25128e+07	4.18726e+07	6.67005e+07	7.32031e+07	4.62352e+07
metab_137	702.543	7.95988	C39 H77 O7 N1 P1	PE(16:0p/18:1)	2.84598e+09	2.74577e+09	2.59546e+09	2.91613e+09	3.49735e+09	3.57752e+09	3.87815e+09	3.50737e+09	3.76792e+09	3.82805e+09	3.63765e+09	3.72784e+09	2.98628e+09	2.91613e+09	2.84598e+09	3.02636e+09	2.62552e+09	2.59546e+09	2.83596e+09	2.77584e+09	2.90611e+09	2.90611e+09	2.81592e+09	2.93617e+09	3.29693e+09	3.31697e+09	3.89819e+09	3.58754e+09	2.81592e+09	2.95621e+09	2.83596e+09	2.65558e+09	3.58754e+09	3868131371	3.79798e+09	3.69777e+09
metab_3212	798.602	9.48491	C45 H85 O8 N1 P1	PE(22:0/18:2)	4.79762e+06	4.78272e+06	5.62074e+06	5.07326e+06	7.30148e+06	6.33652e+06	6.55484e+06	6.19953e+06	6.95697e+06	6.34676e+06	7.09806e+06	7.4766e+06	5.85282e+06	5.11884e+06	6.01615e+06	6.83962e+06	4.3822e+06	4.84913e+06	4.05007e+06	5.00012e+06	4.92958e+06	4.64146e+06	4.7966e+06	5.26384e+06	4.32343e+06	5.77246e+06	7.63446e+06	6.86144e+06	6.10039e+06	5.82697e+06	5.75245e+06	4.77827e+06	6.13225e+06	6.58843e+06	6.70628e+06	6.57823e+06
metab_2714	422.231	0.861979	C19 H37 O7 N1 P1	LPE(14:1)	2.15252e+06	1.98728e+06	2.50875e+06	1.79881e+06	3.11454e+06	3.16877e+06	2.84334e+06	1.86232e+06	2.12418e+06	3.05203e+06	3.5249e+06	2.12145e+06	1.291e+06	3.47316e+06	2.91036e+06	3.74863e+06	1.38436e+06	1.7599e+06	2.26706e+06	2.60003e+06	2.14856e+06	2.283e+06	1.56881e+06	1.4406e+06	1.87265e+06	2.22352e+06	2.36976e+06	2.72633e+06	1.07678e+06	2.16259e+06	1.37691e+06	2.10244e+06	3.71837e+06	3.16645e+06	3.03945e+06	3.66072e+06
metab_1759	800.617	10.0894	C45 H87 O8 N1 P1	PE(16:1/24:0)	6.51253e+07	7.14476e+07	8.16578e+07	6.66541e+07	9.50806e+07	9.26722e+07	9.11104e+07	9.08265e+07	1.0205e+08	9.44253e+07	9.82416e+07	1.01515e+08	7.52714e+07	7.59292e+07	8.41941e+07	8.30501e+07	6.0978e+07	6.73173e+07	6.16663e+07	7.10848e+07	7.44803e+07	6.74306e+07	6.57715e+07	7.46121e+07	7.62891e+07	8.53706e+07	9.91942e+07	9.72299e+07	7.99771e+07	7.59544e+07	8.11228e+07	6.87565e+07	8.36792e+07	9.49551e+07	9.0808e+07	9.39665e+07
metab_2857	800.617	10.0815	C45 H87 O8 N1 P1	CerP(d18:1/25:1)	6.51253e+07	7.14476e+07	8.16578e+07	6.66541e+07	9.50806e+07	9.26722e+07	9.11104e+07	9.08265e+07	1.0205e+08	9.44253e+07	9.82416e+07	1.01515e+08	7.52714e+07	7.59292e+07	8.41941e+07	8.30501e+07	6.0978e+07	6.73173e+07	6.16663e+07	7.10848e+07	7.44803e+07	6.74306e+07	6.57715e+07	7.46121e+07	7.62891e+07	8.53706e+07	9.91942e+07	9.72299e+07	7.99771e+07	7.59544e+07	8.11228e+07	6.87565e+07	8.36792e+07	9.49551e+07	9.0808e+07	9.39665e+07
metab_2148	619.567	4.56953	C40 H75 O4	OAHFA(20:1/20:0)	1.76777e+07	1.82148e+07	1.62146e+07	1.29268e+07	2.53361e+07	2.26334e+07	1.82135e+07	1.82085e+07	2.09867e+07	2.31581e+07	2.14778e+07	2.50506e+07	1.19436e+07	1.98172e+07	1.85782e+07	1.6367e+07	1.69786e+07	1.57483e+07	1.38712e+07	1.52032e+07	1.55111e+07	1.30639e+07	1.20325e+07	1.42438e+07	1.30657e+07	1.75357e+07	2.22982e+07	2.10148e+07	2.00643e+07	1.62066e+07	1.26791e+07	1.14986e+07	1.72552e+07	1.72023e+07	1.75982e+07	2.36359e+07
metab_2237	795.526	5.95301	C92 H152 O17 P2	CL(21:0/20:4/22:5/20:4)	4.09159e+07	3.85408e+07	4.42788e+07	4.61121e+07	6.33289e+07	5.8162e+07	4.57805e+07	5.30372e+07	5.10064e+07	5.13307e+07	5.47268e+07	5.48038e+07	4.13498e+07	5.32843e+07	4.92571e+07	5.21066e+07	4.45871e+07	4.54146e+07	4.00695e+07	5.02026e+07	4.06252e+07	3.66123e+07	4.05128e+07	3.58996e+07	4.46235e+07	4.02368e+07	4.75552e+07	4.66023e+07	3.77534e+07	4.8462e+07	4.33397e+07	4.9265e+07	5.31505e+07	4.93406e+07	5.05991e+07	5.83356e+07
metab_1009	845.674	9.00747	C47 H94 O8 N2 P1	MePC(20:0/18:2)	9.89678e+07	1.03805e+08	1.12876e+08	1.1086e+08	1.59235e+08	1.16907e+08	1.30009e+08	1.46134e+08	1.25977e+08	1.38071e+08	1.41095e+08	1.40087e+08	9.5642e+07	1.0179e+08	1.11868e+08	1.07837e+08	9.11068e+07	1.16907e+08	1.06829e+08	1.11868e+08	9.40295e+07	1.0179e+08	1.04813e+08	9.68514e+07	1.39079e+08	9.78592e+07	1.37063e+08	1.54196e+08	7.347e+07	9.82623e+07	6.6516e+07	1.00278e+08	1.42102e+08	1.38071e+08	1.26985e+08	1.17915e+08
metab_1119	752.713	12.4383	C47 H94 O5 N1	TG(12:0e/14:0/18:1)	7.67991e+07	6.66125e+07	5.65257e+07	6.80107e+07	9.12964e+07	8.43885e+07	8.2485e+07	8.87834e+07	9.48752e+07	9.30703e+07	9.22631e+07	9.15797e+07	8.20921e+07	7.99945e+07	7.09524e+07	6.53142e+07	5.39292e+07	8.54912e+07	6.32218e+07	7.52668e+07	5.96217e+07	5.89226e+07	6.95846e+07	7.04213e+07	9.98688e+07	7.90939e+07	8.22859e+07	8.09129e+07	8.96862e+07	6.22183e+07	5.35297e+07	6.06204e+07	7.77976e+07	8.83839e+07	7.7322e+07	7.00091e+07
metab_1113	636.608	11.2493	C44 H78 O1 N1	Cer(m18:0/26:5)	2.84715e+07	2.92361e+07	3.66998e+07	4.06409e+07	4.33559e+07	4.63032e+07	4.06996e+07	4.44392e+07	4.88592e+07	4.28624e+07	3.58825e+07	3.70624e+07	4.10686e+07	4.90514e+07	4.24844e+07	4.1054e+07	3.09633e+07	3.36138e+07	3.54617e+07	4.1093e+07	3.60726e+07	3.36565e+07	3.15543e+07	3.11333e+07	3.3529e+07	3.98315e+07	3.8951e+07	3.23685e+07	4.21225e+07	3.73571e+07	2.94917e+07	3.61689e+07	3.28269e+07	3.27654e+07	3.38003e+07	3.72585e+07
metab_96	618.618	10.3089	C41 H80 O2 N1	Cer(t17:0/24:0)	1.24797e+09	1.19745e+09	8.86512e+08	1.11695e+09	1.45907e+09	1.58989e+09	1.33832e+09	1.36851e+09	1.57982e+09	1.37857e+09	1.46914e+09	1.49932e+09	1.13707e+09	1.11691e+09	1.04651e+09	1.18738e+09	1.19744e+09	1.09682e+09	1.03644e+09	1.03644e+09	1.06663e+09	1.15608e+09	1.04651e+09	9.91163e+08	1.04651e+09	1.21397e+09	1.42888e+09	1.21757e+09	1.28801e+09	1.04651e+09	8.23118e+08	9.97201e+08	1.16726e+09	1.30814e+09	1.24074e+09	1.46914e+09
metab_1741	680.62	10.289	C42 H82 O5 N1	Cer(d18:1/23:0)	8.72206e+08	8.59848e+08	7.1492e+08	7.23419e+08	1.04858e+09	1.13337e+09	9.32852e+08	9.77409e+08	1.13164e+09	9.99005e+08	1.09961e+09	9.94339e+08	8.35801e+08	8.66225e+08	8.12147e+08	8.3948e+08	9.42388e+08	8.07408e+08	7.53864e+08	7.37937e+08	7.96696e+08	8.62508e+08	7.51266e+08	8.16657e+08	7.45451e+08	8.48907e+08	9.81834e+08	8.68145e+08	9.27437e+08	8.07501e+08	7.19095e+08	7.37738e+08	8.2953e+08	9.05635e+08	9.2317e+08	1.1099e+09
metab_2427	532.304	3.40842	C26 H47 O8 N1 P1	PE(10:0/11:2)	5.18446e+07	4.12435e+07	4.16909e+07	4.2712e+07	5.9138e+07	5.41291e+07	5.95631e+07	5.5712e+07	5.35033e+07	5.83661e+07	6.34143e+07	5.76543e+07	4.8272e+07	5.2374e+07	4.94487e+07	5.12991e+07	4.46463e+07	4.29556e+07	5.03991e+07	4.87516e+07	5.16881e+07	4.83948e+07	3.87511e+07	4.77974e+07	5.19561e+07	5.33952e+07	5.86941e+07	5.79149e+07	4.73012e+07	4.78975e+07	4.24084e+07	4.78056e+07	5.99141e+07	6.10093e+07	6.11833e+07	6.61053e+07
metab_103	488.311	3.4286	C23 H48 O6 N1 P1 Na1	LPE(18:1e)	5.90215e+07	5.25823e+07	6.5524e+07	6.49126e+07	8.39686e+07	8.29496e+07	7.35744e+07	7.11288e+07	6.27727e+07	7.83639e+07	1.04961e+08	7.24535e+07	5.73718e+07	6.58298e+07	6.82756e+07	6.9804e+07	5.80851e+07	5.19709e+07	7.16383e+07	7.41859e+07	6.00213e+07	5.65566e+07	5.26842e+07	5.46204e+07	6.67406e+07	6.58256e+07	7.24535e+07	6.75621e+07	5.57413e+07	6.32822e+07	5.44166e+07	6.12441e+07	9.74199e+07	9.82351e+07	7.5103e+07	8.33572e+07
metab_1347	809.58	7.3737	C45 H82 O8 N2 P1	MePC(16:1/20:5)	6.78486e+07	1.0442e+08	6.64281e+07	3.96749e+06	6.98724e+07	7.63455e+07	8.26099e+07	8.33907e+07	7.51863e+07	6.56676e+07	6.82466e+07	7.44509e+07	4.71313e+07	8.60027e+07	2.55357e+07	8.36879e+07	5.80846e+07	3.48207e+07	3.42113e+07	4.1077e+07	8.23923e+07	2.19417e+06	2.47197e+07	1.00678e+08	2.69076e+07	5.39291e+07	1.59471e+07	4.58241e+07	4.37519e+07	2.0966e+07	2.65285e+07	2.24798e+07	1.6775e+07	9.77595e+07	8.08931e+07	7.57345e+07
metab_1060	873.706	9.87908	C49 H98 O8 N2 P1	MePC(16:0/24:2)	1.06197e+08	7.9748e+07	9.01674e+07	8.65607e+07	1.39258e+08	1.19221e+08	9.54772e+07	1.12208e+08	9.84828e+07	1.1321e+08	1.09203e+08	1.04193e+08	7.53398e+07	9.39744e+07	9.47759e+07	9.77815e+07	8.12508e+07	8.17517e+07	8.39558e+07	8.63603e+07	8.31543e+07	7.73436e+07	8.16515e+07	7.07313e+07	1.03192e+08	1.05195e+08	1.09203e+08	1.24231e+08	6.67238e+07	4.5284e+07	6.38184e+07	8.16515e+07	1.16216e+08	1.09203e+08	1.01188e+08	1.20223e+08
metab_1146	547.47	12.2348	C33 H64 O4 Na1	DG(16:1e/14:0)	4.73849e+07	4.99516e+07	3.04053e+07	4.41272e+07	5.05439e+07	5.74542e+07	5.56772e+07	5.68618e+07	5.16298e+07	3.60128e+07	5.57759e+07	6.26862e+07	5.53867e+07	6.14029e+07	4.82725e+07	4.01784e+07	3.00104e+07	5.28124e+07	4.24489e+07	4.84391e+07	3.34656e+07	3.30707e+07	5.03498e+07	4.21516e+07	6.13042e+07	5.53811e+07	5.29131e+07	5.40977e+07	4.09682e+07	2.79373e+07	2.81348e+07	3.06027e+07	5.95272e+07	5.58746e+07	5.14323e+07	3.65199e+07
metab_2548	714.502	6.65657	C79 H146 O17 P2	CL(18:2/16:0/18:0/18:1)	2.00829e+08	2.04818e+08	7.9605e+07	1.76306e+08	2.18822e+08	2.10001e+08	2.16119e+08	2.03741e+08	2.23042e+08	2.11027e+08	2.19766e+08	2.13385e+08	2.0957e+08	2.02712e+08	2.09536e+08	2.22718e+08	1.85766e+08	1.9158e+08	2.20283e+08	2.22549e+08	2.34611e+08	2.16508e+08	2.20498e+08	2.52811e+08	2.25197e+08	2.22809e+08	2.80881e+08	2.38884e+08	2.12429e+08	2.13329e+08	2.07772e+08	1.79832e+08	2.16528e+08	1.23894e+08	2.20178e+08	1.17405e+08
metab_927	852.648	10.2274	C49 H91 O8 N1 P1	PC(20:4/21:0)	5.55046e+07	5.22985e+07	5.59053e+07	5.48032e+07	7.09347e+07	6.80281e+07	7.25366e+07	6.87295e+07	7.14346e+07	7.4841e+07	7.16349e+07	8.11529e+07	6.3779e+07	5.71029e+07	6.48221e+07	6.47807e+07	4.79904e+07	5.22985e+07	5.19979e+07	6.07144e+07	5.70074e+07	5.58037e+07	6.04138e+07	6.35079e+07	6.52244e+07	6.43213e+07	7.88485e+07	7.29374e+07	6.02134e+07	6.17163e+07	6.17163e+07	5.86104e+07	7.26368e+07	7.97502e+07	6.71264e+07	7.56425e+07
metab_2439	747.526	6.51935	C84 H152 O17 P2	CL(21:0/20:4/16:0/18:1)	1.37249e+09	1.21507e+09	1.3662e+09	1.38417e+09	1.77697e+09	1.70482e+09	1.59193e+09	1.76814e+09	1.55714e+09	1.69227e+09	1.94585e+09	1.80039e+09	1.20054e+09	1.41101e+09	1.39446e+09	1.4994e+09	1.15078e+09	1.08251e+09	1.44975e+09	1.42329e+09	1.4704e+09	1.73149e+09	1.54354e+09	1.32972e+09	2.059e+09	1.85241e+09	2.19005e+09	2.46278e+09	1.41772e+09	1.22962e+09	1.0392e+09	1.25415e+09	1.75418e+09	1.56408e+09	1.49742e+09	1.9061e+09
metab_1671	694.635	10.6821	C43 H84 O5 N1	Cer(d18:1/24:0)	8.54779e+09	7.74582e+09	6.32851e+09	7.17412e+09	1.02333e+10	9.56243e+09	9.49539e+09	8.87069e+09	1.05178e+10	9.76351e+09	1.04471e+10	9.67717e+09	8.03666e+09	8.0588e+09	7.5394e+09	7.93182e+09	8.84555e+09	8.52844e+09	8.15551e+09	7.76013e+09	8.33952e+09	9.23222e+09	7.41311e+09	7.96775e+09	7.79683e+09	8.79245e+09	9.27315e+09	8.98168e+09	8.63502e+09	7.72171e+09	6.90559e+09	7.39072e+09	8.12303e+09	9.18897e+09	9.34789e+09	1.0703e+10
metab_1427	990.942	14.1087	C63 H124 O6 N1	TG(26:0/16:0/18:1)	1.54379e+08	1.38479e+08	3.63157e+07	1.31623e+08	1.34323e+08	1.47247e+08	1.45071e+08	1.63315e+08	1.36337e+08	1.22013e+08	2.07199e+08	1.46988e+08	1.89264e+08	1.85421e+08	1.60442e+08	1.26026e+08	9.34792e+07	1.56599e+08	1.36572e+08	1.82539e+08	1.17209e+07	1.29699e+08	1.43149e+08	1.55639e+08	1.32112e+08	1.27469e+08	1.79656e+08	1.53512e+08	1.52257e+08	1.41228e+08	9.89554e+07	1.01838e+08	1.48526e+08	1.80623e+08	1.39303e+08	1.24895e+08
metab_865	668.598	9.1942	C44 H78 O3 N1	Cer(d24:1/20:5)	1.39187e+08	1.17424e+08	1.00375e+08	9.62924e+07	119574604	1.35391e+08	1.6829e+08	1.56902e+08	1.72086e+08	1.39187e+08	1.54371e+08	1.61963e+08	1.27523e+08	1.10968e+08	1.10211e+08	1.46779e+08	1.00088e+08	1.09452e+08	1.26534e+08	1.21852e+08	1.12742e+08	1.31595e+08	8.85738e+07	1.44251e+08	1.22105e+08	1.3283e+08	1.50575e+08	1.26407e+08	1.25718e+08	1.15006e+08	8.14879e+07	8.92065e+07	2.54333e+07	1.58167e+07	1.39187e+08	1.40453e+08
metab_2244	676.529	6.88407	C37 H75 O7 N1 P1	dMePE(16:0e/14:0)	3.28649e+07	3.41984e+07	3.55444e+07	2.84663e+07	4.64385e+07	4.55501e+07	3.50619e+07	4.06118e+07	3.55038e+07	3.78726e+07	3.80632e+07	3.62226e+07	2.44077e+07	3.5147e+07	3.24798e+07	3.04153e+07	3.44949e+07	2.98795e+07	3.20628e+07	2.5773e+07	3.34297e+07	3.02112e+07	2.82907e+07	1.03215e+07	3.05413e+07	3.47045e+07	3.64115e+07	3.64297e+07	2.56687e+07	3.04941e+07	3.57968e+07	2.97738e+07	1.8936e+07	3.60522e+07	1.44212e+07	2.97383e+07
metab_1429	930.789	12.5331	C54 H109 O8 N1 P1	PE(26:0/23:0)	2.70026e+07	2.49957e+07	2.15241e+07	2.47973e+07	3.4022e+07	2.70787e+07	3.0748e+07	3.35226e+07	3.05219e+07	3.39119e+07	4.19571e+07	2.12058e+07	3.08594e+07	3.84853e+07	3.31357e+07	2.60876e+07	2.38054e+07	2.74592e+07	3.10775e+07	3.29304e+07	4.64509e+06	2.28135e+07	2.41026e+07	2.71779e+07	2.76414e+07	3.18802e+07	2.87798e+07	2.7971e+07	2.85702e+07	2.83681e+07	2.54917e+07	3.57082e+07	3.23357e+07	3.43167e+07	3.35258e+07	3.16414e+07
metab_1800	508.474	6.20613	C32 H62 O3 N1	Cer(d16:1/16:0)	4.48338e+07	3.88127e+07	3.92716e+07	3.49924e+07	5.04807e+07	4.63383e+07	5.60437e+07	4.84754e+07	5.31555e+07	5.53297e+07	5.33415e+07	5.13855e+07	3.80368e+07	4.53093e+07	4.52227e+07	4.70047e+07	3.52315e+07	3.92358e+07	4.27987e+07	4.31603e+07	3.42794e+07	3.72642e+07	3.02763e+07	4.25977e+07	3.54121e+07	4.43552e+07	4.74231e+07	4.35194e+07	3.91649e+07	3.86846e+07	3.13899e+07	3.51193e+07	4.89038e+07	5.42642e+07	5.4208e+07	4.7436e+07
metab_2893	830.592	7.30549	C45 H85 O10 N1 P1	PS(18:1/21:0)	3.55692e+09	3.19807e+09	3.17484e+09	2.98791e+09	4.24552e+09	4.10146e+09	3.8081e+09	4.30823e+09	3.52281e+09	3.87531e+09	3.92125e+09	1.58595e+09	3.12793e+09	3.23851e+09	3.25413e+09	3.29342e+09	3.10686e+09	3.28389e+09	3.37067e+09	3.3775e+09	3.15557e+09	2.98881e+09	2.8357e+09	2.80746e+09	3.9027e+09	4.2759e+09	3.46379e+09	3.98071e+09	2.77964e+09	3.12367e+09	2.87672e+09	2.90742e+09	4.09111e+09	3.74563e+09	3.65535e+09	4.23008e+09
metab_1638	886.822	13.4325	C57 H108 O5 N1	TG(16:1e/18:1/20:2)	1.00652e+08	8.45881e+07	6.70595e+07	7.6412e+07	1.0049e+08	1.07454e+08	1.13424e+08	9.70075e+07	9.84999e+07	9.67089e+07	1.07454e+08	1.04477e+08	8.85205e+07	1.14978e+08	9.25571e+07	9.23437e+07	7.30291e+07	9.98861e+07	8.43406e+07	1.02838e+08	7.86009e+07	7.23329e+07	8.15857e+07	9.44236e+07	8.29202e+07	9.50269e+07	1.0447e+08	9.91729e+07	7.92941e+07	7.26312e+07	5.7707e+07	8.01928e+07	1.10439e+08	9.78033e+07	1.15414e+08	9.82013e+07
metab_2563	644.466	6.14317	C35 H67 O7 N1 P1	PE(14:1e/16:1)	6.46462e+06	6.23885e+06	5.83887e+06	6.05713e+06	8.21265e+06	7.35539e+06	8.19839e+06	7.48657e+06	8.69007e+06	6.8753e+06	8.94745e+06	7.62032e+06	5.71196e+06	5.71468e+06	6.36422e+06	6.1079e+06	6.12367e+06	5.24228e+06	5.97304e+06	4.87182e+06	5.64768e+06	6.44311e+06	5.88961e+06	6.44993e+06	5.97749e+06	5.87963e+06	8.82768e+06	7.10982e+06	7.03416e+06	5.64999e+06	5.85628e+06	5.20202e+06	7.26901e+06	8.68836e+06	7.8098e+06	8.73434e+06
metab_1570	838.687	10.023	C47 H94 O8 N1 P1 Li1	PE(18:0/24:0)	1.42167e+09	1.70365e+09	1.40468e+09	1.20722e+09	1.94058e+09	2.04213e+09	1.65852e+09	1.64724e+09	1.71494e+09	1.74878e+09	1.87289e+09	1.63596e+09	1.19594e+09	1.32005e+09	1.13953e+09	1.3657e+09	1.46986e+09	1.22979e+09	1.21851e+09	1.16209e+09	1.2862e+09	1.32062e+09	1.30877e+09	1.07522e+09	1.5889e+09	1.51118e+09	1.56825e+09	1.62467e+09	1093271318	1.29756e+09	1.34261e+09	1.34263e+09	1.41031e+09	1.51181e+09	1.65852e+09	1.48971e+09
metab_109	724.681	11.8848	C45 H90 O5 N1	DG(18:1/24:0)	1.26924e+08	8.89471e+07	9.3178e+07	1.03312e+08	1.24955e+08	1.3574e+08	1.07244e+08	1.55803e+08	1.44502e+08	1.2878e+08	1.31633e+08	1.27914e+08	1.40702e+08	1.30899e+08	1.41686e+08	1.09216e+08	1.0528e+08	1.29879e+08	1.03312e+08	1.12215e+08	1.11184e+08	9.48507e+07	1.24924e+08	1.0331e+08	1.39718e+08	1.12168e+08	1.09827e+08	1.24958e+08	1.49134e+08	1.02328e+08	8.72744e+07	9.5441e+07	1.06263e+08	1.13131e+08	1.00359e+08	1.02329e+08
metab_2724	492.346	2.39375	C25 H51 O6 N1 P1	LdMePE(18:1e)	4.85372e+07	2.89862e+07	2.98722e+07	3.22321e+07	5.01964e+07	4.98989e+07	3.56215e+07	4.13509e+07	2.95394e+07	3.38739e+07	4.09455e+07	3.60047e+07	2.5858e+07	4.20368e+07	3.51781e+07	4.0371e+07	3.49261e+07	3.86595e+07	3.95963e+07	3.64795e+07	3.79916e+07	3.29404e+07	2.51571e+07	1.91042e+07	4.40152e+07	3.57659e+07	3.61056e+07	4.27551e+07	2.67e+07	2.92e+07	2.24263e+07	3.52486e+07	5.31569e+07	3.31418e+07	4.09195e+07	4.3317e+07
metab_2380	767.571	2.50581	C43 H80 O7 N2 P1	phSM(d19:1/20:3)	4.1096e+06	5.53299e+06	6.71965e+06	6.45038e+06	7.03067e+06	7.41906e+06	7.3774e+06	7.07456e+06	6.76701e+06	7.81325e+06	7.91716e+06	7.56743e+06	7.69858e+06	7.1251e+06	7.20257e+06	7.00756e+06	4.44344e+06	5.28369e+06	6.50761e+06	7.54828e+06	6.84821e+06	7.5619e+06	7.36061e+06	7.01836e+06	6.57219e+06	6.63908e+06	6.4413e+06	6.66666e+06	5.12745e+06	7.88583e+06	6.2893e+06	5.29136e+06	7.27873e+06	7.48488e+06	7.47545e+06	7.17299e+06
metab_1126	802.593	5.61301	C45 H82 O8 N1 P1 Li1	PE(28:1/12:3)	9.25705e+07	1.19738e+08	1.33825e+08	6.9931e+07	1.46905e+08	1.67029e+08	9.83059e+07	1.14707e+08	1.04645e+08	1.24769e+08	1.24769e+08	9.32749e+07	8.88476e+07	6.64093e+07	1.00016e+08	8.94372e+07	1.04645e+08	9.20674e+07	7.00316e+07	7.30502e+07	6.98304e+07	1.17726e+08	7.29496e+07	1.26781e+08	1.45899e+08	9.97145e+07	1.10682e+08	1.30806e+08	6.93273e+07	7.27484e+07	6.16801e+07	1.01626e+08	1.01626e+08	1.02633e+08	1.11688e+08	9.94127e+07
metab_3020	449.267	1.89	C22 H42 O7 N0 P1	LPEt(17:1)	4.03721e+08	4.09519e+08	7.23559e+08	7.33014e+08	9.17869e+08	8.53502e+08	5.27137e+08	5.74063e+08	5.71414e+08	6.08757e+08	7.5761e+08	5.44779e+08	6.19655e+08	7.55002e+08	7.62679e+08	6.99398e+08	4.83722e+08	4.06146e+08	8.04845e+08	5.57021e+08	7.31255e+08	7.55852e+08	5.55056e+08	3.52435e+08	5.25304e+08	4.8149e+08	5.9427e+08	6.37185e+08	1.94848e+08	6.5528e+08	4.21511e+08	7.83292e+08	5.68469e+08	5.69718e+08	5.50886e+08	4.34947e+08
metab_1849	449.267	1.8921	C22 H42 O7 N0 P1	LPMe(18:1)	4.0259e+08	3.90019e+08	7.43608e+08	7.28995e+08	9.15292e+08	8.51109e+08	5.29133e+08	5.65984e+08	5.69851e+08	6.24316e+08	7.49868e+08	5.69168e+08	6.17918e+08	7.52883e+08	7.60541e+08	7.47559e+08	4.89673e+08	4.11928e+08	8.02587e+08	5.77949e+08	7.24309e+08	7.53733e+08	5.53503e+08	3.52373e+08	5.37134e+08	4.94365e+08	6.02413e+08	6.35825e+08	2.01466e+08	6.53443e+08	3.06463e+08	7.81098e+08	6.50024e+08	5.6824e+08	5.49454e+08	4.34722e+08
metab_573	761.653	8.53604	C43 H90 O6 N2 P1	SM(d20:0/18:0)	1.35945e+08	9.72154e+07	1.48631e+08	1.11238e+08	2.51351e+08	1.9756e+08	7.44272e+07	9.93903e+07	1.37901e+08	1.50541e+08	1.7702e+08	1.22839e+08	8.31315e+07	1.32032e+08	1.20296e+08	1.41813e+08	5.94248e+07	5.34976e+07	9.76797e+07	4.80558e+07	2.0245e+07	1.29098e+08	1.37901e+08	5.26174e+07	9.51337e+07	9.56502e+07	1.24363e+08	1.22247e+08	5.32042e+07	1.42816e+08	6.39624e+07	1.25187e+08	8.33121e+07	1.14463e+08	2.77758e+07	2.59041e+06
metab_2483	772.581	8.15533	C87 H166 O17 P2	CL(24:0/18:0/18:0/18:1)	2.53036e+08	2.30154e+08	2.47398e+08	2.30688e+08	3.52634e+08	2.94702e+08	2.71144e+08	2.95562e+08	2.62088e+08	3.04114e+08	3.08724e+08	2.95284e+08	2.12763e+08	1.89067e+08	2.03561e+08	1.78252e+08	1.82892e+08	1.80014e+08	2.02348e+08	1.98378e+08	1.9094e+08	1.86271e+08	1.80958e+08	1.86386e+08	2.29607e+08	2.51038e+08	2.26537e+08	2.28651e+08	1.63917e+08	1.60115e+08	1.33137e+08	1.55229e+08	1.84946e+08	1.98693e+08	1.84029e+08	1.87811e+08
metab_3138	818.615	7.853	C48 H84 O9 N1	Hex1Cer(m20:1/20:4)	1.2294e+08	1.06346e+08	9.18745e+07	8.62217e+07	1.37344e+08	1.35505e+08	1.22701e+08	1.18914e+08	1.17388e+08	1.1997e+08	1.1639e+08	1.10256e+08	9.00085e+07	1.22489e+08	9.63024e+07	1.05197e+08	9.60727e+07	1.24029e+08	1.35679e+08	1.10295e+08	1.08374e+08	1.00999e+08	8.88609e+07	8.81145e+07	1.28169e+08	1.56742e+08	1.22366e+08	1.40265e+08	8.52649e+07	9.28278e+07	8.18621e+07	1.05895e+08	1.54958e+08	1.14287e+08	1.1437e+08	1.25858e+08
metab_108	664.587	9.21136	C41 H78 O5 N1	DG(18:0/20:3)	1.46659e+08	1.65617e+08	1.54205e+08	1.56817e+08	1.86952e+08	2.17351e+08	1.8723e+08	1.94503e+08	1.97892e+08	1.90754e+08	1.89641e+08	1.88966e+08	2.81346e+08	2.43801e+08	2.64385e+08	1.84325e+08	1.29708e+08	1.33699e+08	2.04919e+08	2.32428e+08	1.91788e+08	1.841e+08	2.65383e+08	2.47375e+08	1.85517e+08	1.51717e+08	1.68737e+08	1.5864e+08	1.52985e+08	1.91396e+08	1.7072e+08	1.86428e+08	1.79935e+08	1.99363e+08	1.74775e+08	1.79656e+08
metab_412	1225.16	10.4575	C79 H152 O6 N2	TG(28:1/18:0/24:2)	2.11162e+08	1.60886e+08	2.30267e+08	2.37306e+08	2.35295e+08	2.79539e+08	2.75516e+08	2.67472e+08	2.38312e+08	2.21218e+08	2.35295e+08	2.61439e+08	1.93063e+08	2.12168e+08	1.99096e+08	2.27251e+08	2.0714e+08	2.22223e+08	2.13173e+08	2.23229e+08	2.30267e+08	2.20212e+08	2.19207e+08	2.1619e+08	2.37306e+08	2.6345e+08	2.13173e+08	2.14179e+08	2.2524e+08	2.03118e+08	1.93063e+08	2.21218e+08	2.51384e+08	2.78533e+08	2.41328e+08	2.66467e+08
metab_804	506.493	6.70063	C33 H64 O2 N1	Cer(t17:0/16:0)	2.12457e+08	2.15463e+08	1.83394e+08	1.84397e+08	2.49537e+08	2.42521e+08	2.72586e+08	2.37511e+08	2.7459e+08	2.72586e+08	2.71584e+08	2.78599e+08	2.23084e+08	2.17503e+08	2.08448e+08	2.30435e+08	1.75377e+08	1.98427e+08	2.16465e+08	2.13459e+08	2.10453e+08	2.20476e+08	1.80388e+08	2.49617e+08	2.15465e+08	2.54545e+08	2.57554e+08	2.44526e+08	2.44526e+08	2.03437e+08	1.82392e+08	1.91412e+08	2.66573e+08	2.62565e+08	2.72586e+08	2.76595e+08
metab_1687	724.529	7.49694	C41 H75 O7 N1 P1	PE(16:1e/20:3)	2.02063e+08	2.20914e+08	2.09957e+08	2.17138e+08	2.5817e+08	2.78324e+08	2.75671e+08	2.58294e+08	2.98868e+08	2.92347e+08	3.06409e+08	2.70055e+08	2.93523e+08	2.75307e+08	2.45101e+08	2.68851e+08	2.09386e+08	2.14205e+08	2.40614e+08	2.34364e+08	2.47221e+08	2.33649e+08	2.22022e+08	2.53382e+08	2.52809e+08	2.78858e+08	2.94223e+08	2.65078e+08	2.38399e+08	2.40395e+08	2.42662e+08	2.00703e+08	2.77257e+08	2.96279e+08	2.75221e+08	3.1468e+08
metab_1430	924.838	13.2376	C60 H110 O5 N1	TG(18:0e/17:1/22:5)	8.90852e+07	5.95601e+07	6.39323e+07	6.43347e+07	8.97881e+07	7.83752e+07	9.6151e+07	8.40312e+07	8.65564e+07	8.18092e+07	9.8171e+07	8.69601e+07	7.88071e+07	9.52904e+07	8.00741e+07	8.47799e+07	6.80733e+07	8.01299e+07	8.2634e+07	7.53946e+07	7.54461e+07	6.84726e+07	6.98827e+07	7.44163e+07	7.65277e+07	8.07412e+07	8.27181e+07	7.55483e+07	7.86148e+07	6.46393e+07	6.66593e+07	6.84771e+07	7.74662e+07	9.5343e+07	9.6555e+07	1.07059e+08
metab_2309	776.56	7.87037	C45 H79 O7 N1 P1	PE(18:2e/22:4)	1.01851e+08	8.23089e+07	8.65906e+07	9.01337e+07	1.18249e+08	1.16188e+08	1.08345e+08	1.11155e+08	1.04916e+08	1.19733e+08	1.18476e+08	9.98435e+07	1.20978e+08	8.87334e+07	9.81138e+07	1.06727e+08	8.92668e+07	8.81723e+07	1.06834e+08	1.03548e+08	1.05826e+08	1.0468e+08	9.78436e+07	1.1352e+08	1.01828e+08	1.10645e+08	1.13365e+08	1.19972e+08	1.10761e+08	1.0568e+08	1.00945e+08	1.05824e+08	1.17799e+08	1.07751e+08	1.1477e+08	1.06776e+08
metab_2426	816.518	7.54648	C46 H75 O9 N1 P1	PS(20:3e/20:5)	8.5517e+06	9.79566e+06	9.3001e+06	1.02287e+07	1.06079e+07	1.09397e+07	1.27405e+07	1.33161e+07	1.25962e+07	1.11506e+07	1.13299e+07	1.67593e+06	1.33566e+07	1.27612e+07	9.13326e+06	9.86164e+06	1.05141e+07	9.24084e+06	1.11828e+07	1.19138e+07	1.14877e+07	1.27433e+07	1.07018e+07	1.10724e+07	1.28876e+07	1.40765e+07	1.15189e+07	1.18638e+07	1.21571e+07	1.05695e+07	1.29067e+07	1.06166e+07	1.33389e+07	1.39483e+07	1.26362e+07	1.34408e+07
metab_2643	732.591	9.78559	C41 H83 O7 N1 P1	PE(16:0e/20:0)	4.54665e+06	9.60117e+06	8.18064e+06	3.70379e+06	8.39302e+06	9.36733e+06	8.58353e+06	6.34487e+06	8.53976e+06	7.3062e+06	8.33912e+06	7.99588e+06	5.44569e+06	4.37321e+06	3.72045e+06	4.7966e+06	6.33661e+06	4.20689e+06	3.16837e+06	3.88443e+06	4.44007e+06	5.00802e+06	4.24703e+06	4.85413e+06	4.09229e+06	5.36189e+06	6.94868e+06	4.44392e+06	6.55872e+06	5.77417e+06	6.75756e+06	4.76557e+06	3.64769e+06	5.71674e+06	7.22178e+06	3.21947e+06
metab_2715	828.482	5.73173	C46 H71 O10 N1 P1	PS(18:3/22:6)	3.96593e+06	4.05355e+06	4.01734e+06	4.43887e+06	4.79756e+06	4.77819e+06	5.98127e+06	5.12517e+06	6.00241e+06	5.45314e+06	5.87568e+06	5.32657e+06	5.24035e+06	4.70205e+06	4.78011e+06	4.88655e+06	4.88608e+06	4.346e+06	4.90026e+06	4.47239e+06	4.76406e+06	4.81285e+06	4.90094e+06	5.74682e+06	5.87922e+06	5.56147e+06	6.39261e+06	5.19416e+06	4.17456e+06	4.69283e+06	4.67594e+06	4.90435e+06	5.19532e+06	5.35992e+06	5.5932e+06	4.75491e+06
metab_816	889.761	13.1264	C50 H104 O7 N3 P1	PE(16:1e/23:0)	1.32389e+08	1.26438e+08	9.77388e+07	1.10383e+08	1.3547e+08	1.57546e+08	1.53532e+08	1.39484e+08	1.53532e+08	1.48515e+08	1.56543e+08	1.60557e+08	1.09379e+08	1.26071e+08	1.11386e+08	1.21421e+08	9.94447e+07	1.08376e+08	1.19414e+08	1.11386e+08	1.13393e+08	1.07372e+08	1.13393e+08	1.154e+08	1.43497e+08	1.4149e+08	1.50522e+08	1.44501e+08	123427870	8.92092e+07	1.06369e+08	1.07372e+08	1.50522e+08	1.4149e+08	1.65574e+08	1.73602e+08
metab_214	502.498	7.12316	C34 H64 O1 N1	Cer(d18:1/16:0)	2.30076e+08	2.0916e+08	2.00196e+08	2.241e+08	2.45982e+08	2.52974e+08	3.04776e+08	2.7888e+08	2.9382e+08	2.95812e+08	2.86848e+08	2.90832e+08	2.66457e+08	2.32097e+08	2.25278e+08	2.31119e+08	2.00196e+08	2.16132e+08	2.27088e+08	2.3904e+08	2.16132e+08	2.48007e+08	2.28084e+08	2.83862e+08	2.19236e+08	2.55971e+08	2.87844e+08	2.2908e+08	2.62949e+08	2.17141e+08	2.2727e+08	2.05176e+08	2.50992e+08	2.739e+08	2.75892e+08	2.77884e+08
metab_1557	672.46	4.698	C36 H67 O8 N1 P1	PE(21:0/10:3)	3.13709e+08	2.74011e+08	3.2436e+08	3.05963e+08	4.53135e+08	5.22849e+08	2.92408e+08	2.57551e+08	2.78853e+08	4.87024e+08	2.86598e+08	3.25328e+08	2.46901e+08	3.8439e+08	3.35979e+08	3.58248e+08	2.43996e+08	2.15917e+08	2.89503e+08	2.88535e+08	3.03059e+08	2.83694e+08	2.16885e+08	2.46901e+08	2.54647e+08	2.74011e+08	3.00154e+08	4.66691e+08	2.02362e+08	2.98217e+08	2.66265e+08	2.09139e+08	4.54104e+08	2.21727e+08	2.70138e+08	4.83151e+08
metab_125	508.376	2.41097	C26 H55 O6 N1 P1	LPC(18:1e)	2.09873e+09	1.40915e+09	1.71783e+09	1.68273e+09	2.64839e+09	2.40854e+09	1.68897e+09	1.90848e+09	1.59903e+09	1.92851e+09	2.25863e+09	1.8089e+09	1.26923e+09	2.23864e+09	1.73351e+09	2.13864e+09	1.71896e+09	6.2762e+08	1.90833e+09	1.76761e+09	1.75384e+09	1.44912e+09	1.25924e+09	9.95397e+08	2.09873e+09	1.66899e+09	1.65899e+09	1.82889e+09	1.25924e+09	1.489e+09	1.13931e+09	1.65895e+09	2.32859e+09	1.86447e+09	1.81888e+09	2.07874e+09
metab_11	369.352	6.52235	C27 H45 O0	ChE(0:0)	1.8717e+08	1.60717e+08	1.92282e+08	1.6615e+08	1.97179e+08	2.06187e+08	2.50227e+08	2.31209e+08	3.17287e+08	2.38216e+08	2.45222e+08	2.28206e+08	1.80268e+08	1.98227e+08	1.84201e+08	1.88895e+08	1.6615e+08	1.7716e+08	2.05187e+08	1.39126e+08	1.82982e+08	1.7865e+08	1.49135e+08	1.98873e+08	1.82165e+08	1.98409e+08	2.212e+08	1.97179e+08	2.66259e+08	1.92299e+08	1.51137e+08	1.57142e+08	1.79162e+08	2.0018e+08	2.04116e+08	2.03178e+08
metab_1558	672.457	4.694	C37 H64 O7 N1 P1 Li1	PE(10:0e/22:6)	3.11981e+08	2.72652e+08	3.22554e+08	3.04187e+08	4.50613e+08	5.19938e+08	2.9078e+08	2.56119e+08	2.773e+08	4.84313e+08	2.85003e+08	3.23517e+08	2.57e+08	3.82251e+08	3.30333e+08	3.56253e+08	2.47724e+08	2.14715e+08	2.86365e+08	2.86851e+08	2.97481e+08	2.82643e+08	2.15678e+08	2.45523e+08	2.53229e+08	2.72486e+08	2.98483e+08	4.64093e+08	2.02316e+08	2.96412e+08	2.7341e+08	2.07975e+08	4.51576e+08	2.19524e+08	2.68635e+08	4.80462e+08
metab_2706	1536.09	6.80467	C87 H157 O17 P2	CL(22:5/18:1/16:0/22:0)	3.20777e+06	3.2461e+06	3.03714e+06	4.91883e+06	3.7846e+06	5.00835e+06	4.54496e+06	4.66342e+06	3.87217e+06	3.18603e+06	4.06437e+06	5.09796e+06	4.29055e+06	4.25758e+06	4.40134e+06	4.33437e+06	3.40631e+06	3.60678e+06	3.10742e+06	3.73056e+06	3.05956e+06	4.86327e+06	3.95851e+06	3.35947e+06	5.82813e+06	4.25019e+06	2.92495e+06	5.43053e+06	4.00439e+06	3.94022e+06	2.78074e+06	4.06768e+06	3.82732e+06	3.22795e+06	3.31178e+06	1.73926e+06
metab_116	692.559	6.91721	C38 H79 O7 N1 P1	PC(12:0e/18:0)	5.62712e+09	7.06564e+09	6.37213e+09	5.73706e+09	7.74e+09	8.30364e+09	7.69974e+09	7.22668e+09	7.71987e+09	7.81045e+09	7.80039e+09	7.12603e+09	5.59615e+09	6.61275e+09	5.70686e+09	6.27163e+09	6.59268e+09	6.18998e+09	5.83771e+09	5.53576e+09	6.67317e+09	6.23108e+09	5.38478e+09	5.51563e+09	7.1963e+09	7.39779e+09	7.57896e+09	7.25688e+09	6.24031e+09	6.12959e+09	6.14972e+09	6.21012e+09	7.05553e+09	7.19648e+09	7.41792e+09	7.28707e+09
metab_128	672.457	4.68269	C34 H68 O8 N1 P1 Na1	PC(12:0/14:0)	3.19386e+08	2.80829e+08	3.30225e+08	3.11503e+08	4.61335e+08	5.3231e+08	2.98881e+08	2.57451e+08	2.75768e+08	4.95832e+08	2.91438e+08	3.25965e+08	2.51445e+08	3.91346e+08	3.42051e+08	3.64731e+08	2.4852e+08	2.19847e+08	2.94734e+08	3.01106e+08	3.08578e+08	2.88887e+08	2.20835e+08	2.51368e+08	2.59146e+08	2.8865e+08	3.04829e+08	4.75113e+08	2.06024e+08	3.03614e+08	2.71084e+08	2.12929e+08	4.62321e+08	2.26665e+08	2.76666e+08	4.91894e+08
metab_631	740.556	7.02998	C40 H80 O7 N1 P1 Na1	PC(16:1e/16:0)	1.88778e+08	1.93595e+08	1.94557e+08	1.97472e+08	2.25378e+08	2.39825e+08	2.61015e+08	2.39825e+08	2.44641e+08	2.4753e+08	2.23452e+08	2.48494e+08	1.86852e+08	2.09005e+08	1.93594e+08	1.9939e+08	2.03357e+08	2.00336e+08	1.98526e+08	1.96483e+08	2.11432e+08	2.17682e+08	1.89741e+08	2.04189e+08	2.60051e+08	2.66793e+08	2.35009e+08	2.37899e+08	2.10218e+08	1.93606e+08	2.20562e+08	1.96486e+08	2.5042e+08	2.54272e+08	2.64867e+08	2.3212e+08
metab_1282	740.556	7.0387	C40 H80 O7 N1 P1 Na1	LPC(32:1)	1.88778e+08	1.93595e+08	1.94557e+08	1.97472e+08	2.25378e+08	2.39825e+08	2.61015e+08	2.39825e+08	2.44641e+08	2.4753e+08	2.23452e+08	2.48494e+08	1.86852e+08	2.09005e+08	1.93594e+08	1.9939e+08	2.03357e+08	2.00336e+08	1.98526e+08	1.96483e+08	2.11432e+08	2.17682e+08	1.89741e+08	2.04189e+08	2.60051e+08	2.66793e+08	2.35009e+08	2.37899e+08	2.10218e+08	1.93606e+08	2.20562e+08	1.96486e+08	2.5042e+08	2.54272e+08	2.64867e+08	2.3212e+08
metab_1901	770.571	7.30759	C43 H81 O8 N1 P1	dMePE(18:1/18:1)	2.29158e+08	1.858e+08	1.86717e+08	1.79963e+08	2.58161e+08	2.54657e+08	2.16209e+08	2.45401e+08	2.12559e+08	2.32108e+08	2.30413e+08	2.25155e+08	1.7384e+08	1.87218e+08	1.96715e+08	2.03693e+08	1.90513e+08	2.04717e+08	2.11359e+08	2.06224e+08	1.96868e+08	1.88661e+08	1.83864e+08	1.86778e+08	2.57559e+08	2.51096e+08	2.26757e+08	2.57726e+08	1.67892e+08	1.82166e+08	1.773e+08	1.7246e+08	2.42895e+08	2.25769e+08	2.20087e+08	2.39e+08
metab_309	597.582	10.8146	C38 H77 O4	MG(35:0)	9.0316e+07	8.10579e+07	9.18919e+07	9.08085e+07	1.13264e+08	1.07355e+08	1.03415e+08	1.16219e+08	1.23113e+08	1.15234e+08	1.0637e+08	1.20159e+08	6.9042e+07	8.55885e+07	7.80047e+07	9.94757e+07	9.12024e+07	7.505e+07	8.89371e+07	6.91405e+07	8.95281e+07	8.26337e+07	6.89435e+07	7.17013e+07	1.044e+08	1.11295e+08	1.05385e+08	1.1031e+08	9.15964e+07	7.72167e+07	6.71707e+07	8.34217e+07	1.1031e+08	1.044e+08	1.11295e+08	1.19174e+08
metab_1499	631.53	9.191	C40 H71 O5	DG(17:1/20:3)	2.33179e+07	2.08911e+07	1.80415e+07	2.65487e+07	2.45886e+07	2.50003e+07	2.74769e+07	3.32324e+07	2.99407e+07	2.72284e+07	2.08349e+07	2.90041e+07	3.408e+07	2.66904e+07	2.68123e+07	2.56386e+07	2.24738e+07	2.27903e+07	2.72074e+07	2.64478e+07	2.6518e+07	2.34249e+07	2.7642e+07	3.10204e+07	3.05981e+07	2.46867e+07	2.73207e+07	2.30013e+07	3.2388e+07	2.28335e+07	2.08911e+07	2.21525e+07	2.38451e+07	2.72058e+07	2.09787e+07	1.82534e+07
metab_1707	568.495	6.66843	C34 H66 O5 N1	Cer(d17:1/16:0)	1.73392e+08	1.64739e+08	1.46281e+08	1.35392e+08	1.84675e+08	2.09831e+08	2.01805e+08	1.73159e+08	2.023e+08	1.92531e+08	1.8585e+08	1.80058e+08	1.58247e+08	1.71965e+08	1.75201e+08	1.74995e+08	1.31353e+08	1.53593e+08	1.70458e+08	1.59647e+08	1.45202e+08	1.34122e+08	1.28309e+08	1.66221e+08	1.39112e+08	1.7333e+08	1.77542e+08	1.59289e+08	1.60595e+08	1.70177e+08	1.06217e+08	1.29923e+08	1.67405e+08	1.76008e+08	1.81331e+08	1.8797e+08
metab_339	576.571	9.00661	C38 H74 O2 N1	Cer(t18:0/20:0)	2.02217e+08	1.81269e+08	1.56361e+08	1.53373e+08	2.19105e+08	2.26076e+08	2.10141e+08	2.05162e+08	1.90223e+08	2.33048e+08	2.3006e+08	2.14125e+08	1.81265e+08	1.8626e+08	1.92215e+08	2.02175e+08	1.81259e+08	1.79269e+08	1.65325e+08	1.84247e+08	1.75284e+08	1.78835e+08	1.54369e+08	1.88231e+08	1.73292e+08	1.98166e+08	2.06158e+08	1.99403e+08	2.14018e+08	1.67316e+08	1.41422e+08	1.59349e+08	1.87235e+08	1.99186e+08	2.02174e+08	2.28068e+08
metab_1711	686.477	5.85616	C37 H69 O8 N1 P1	PE(16:1/16:1)	5.71869e+07	6.23699e+07	5.27739e+07	5.62064e+07	6.87875e+07	7.18509e+07	7.23145e+07	7.07006e+07	7.70257e+07	7.26313e+07	7.6151e+07	7.57899e+07	6.43441e+07	6.00893e+07	5.98592e+07	6.31741e+07	5.12345e+07	5.28323e+07	5.89325e+07	5.94543e+07	6.31604e+07	6.08013e+07	5.99492e+07	6.62875e+07	6.71277e+07	6.49708e+07	8.05862e+07	6.82089e+07	5.52931e+07	5.76171e+07	6.11291e+07	5.33868e+07	6.34359e+07	7.17762e+07	6.5914e+07	6.69884e+07
metab_1377	738.661	11.1722	C45 H88 O6 N1	TG(16:1/12:0/14:0)	2.12456e+07	2.63138e+07	2.46083e+07	958400	1.06051e+06	5.71244e+07	3.11826e+07	1.37497e+06	1.85355e+07	2.11275e+07	2.00352e+06	3.87183e+06	2.82265e+07	2.52747e+07	9.41564e+06	1.40015e+07	7.05087e+06	3.00041e+07	1.6808e+06	2.45166e+06	1.14272e+07	8.78349e+06	2.57322e+07	1.38505e+06	1.34907e+07	2.29948e+07	6.82596e+06	1.22601e+07	1.49201e+07	920493	1.63582e+06	1.31924e+07	3.7109e+06	4.42474e+06	2.02358e+07	4.23539e+06
metab_959	912.838	13.2872	C59 H110 O5 N1	TG(16:0e/18:1/22:4)	5.0276e+07	2.73917e+07	3.72839e+07	5.12475e+07	6.34744e+07	4.80806e+07	5.84683e+07	3.61671e+07	5.23947e+07	3.96066e+07	4.32647e+07	3.35865e+07	2.14913e+07	3.47005e+07	5.47842e+07	2.5918e+07	4.88306e+07	5.0809e+07	5.38688e+07	4.72809e+07	3.89248e+07	3.30866e+07	3.06876e+07	3.32866e+07	4.60184e+07	3.19569e+07	3.59843e+07	4.3335e+07	4.66813e+07	3.54857e+07	4.1983e+07	5.3217e+07	4.56773e+07	2.85885e+07	6.33679e+07	6.89722e+07
metab_2835	709.463	1.7865	C79 H136 O17 P2	CL(22:6/14:1/14:1/20:0)	3.40899e+06	2.00543e+06	1.52697e+06	1.21998e+06	3.18442e+06	2.63126e+06	2.38088e+06	1.92356e+06	2.23239e+06	3.02415e+06	2.47707e+06	2.80464e+06	2.07929e+06	2.41586e+06	1.67644e+06	1.9418e+06	1.86301e+06	1.60052e+06	1.97674e+06	1.95898e+06	1.26866e+06	1.69627e+06	1.06981e+06	2.11187e+06	1.5328e+06	2.77085e+06	3.09455e+06	1.68975e+06	2.31102e+06	1.70716e+06	948624	1.34135e+06	2.1441e+06	2.13278e+06	2.14085e+06	2.58682e+06
metab_569	1462.07	7.52022	C81 H155 O17 P2	CL(18:2/18:0/18:0/18:0)	1.23643e+08	1.06125e+08	9.81605e+07	1.11814e+08	1.31163e+08	1.23636e+08	1.5912e+08	1.31167e+08	1.62346e+08	1.55895e+08	1.45143e+08	1.6127e+08	1.2149e+08	1.15041e+08	1.01278e+08	1.18768e+08	9.75176e+07	8.61184e+07	1.06296e+08	1.12915e+08	1.15474e+08	1.21136e+08	1.08589e+08	1.32266e+08	1.23641e+08	1.37617e+08	1.78473e+08	1.31166e+08	1.16038e+08	1.16131e+08	1.10918e+08	9.61189e+07	1.23641e+08	1.41918e+08	1.49444e+08	1.54819e+08
metab_983	841.667	12.1809	C47 H92 O7 N3 P1	PE(20:4e/16:0)	2.95014e+07	3.09108e+07	2.21511e+07	2.80916e+07	3.32268e+07	3.67506e+07	3.19179e+07	3.52403e+07	3.59451e+07	2.88971e+07	3.27232e+07	3.42335e+07	2.63831e+07	3.67506e+07	2.61786e+07	1.53044e+07	2.15469e+07	2.8595e+07	2.51717e+07	3.02483e+07	2.48696e+07	2.33593e+07	2.77022e+07	2.7401e+07	3.44348e+07	2.92998e+07	3.25224e+07	3.47371e+07	2.346e+07	2.1849e+07	2.28559e+07	1.00577e+07	3.58444e+07	3.29345e+07	3.22197e+07	2.346e+07
metab_210	722.666	11.038	C45 H88 O5 N1	DG(18:1/24:1)	5.54448e+07	3.35863e+07	4.49166e+07	4.89668e+07	5.52822e+07	6.7997e+07	4.32809e+07	5.98888e+07	5.50339e+07	5.26134e+07	4.96344e+07	5.30107e+07	6.08846e+07	6.15441e+07	5.75898e+07	4.07689e+07	4.14771e+07	5.36254e+07	3.94544e+07	4.31955e+07	3.50026e+07	3.34851e+07	5.53754e+07	5.09533e+07	5.53365e+07	5.2404e+07	5.13466e+07	4.49724e+07	5.8229e+07	3.62166e+07	3.96561e+07	4.58271e+07	5.01613e+07	5.27064e+07	5.02258e+07	4.10866e+07
metab_413	814.632	8.09968	C46 H89 O8 N1 P1	PC(20:1/18:1)	4.70006e+09	4.09427e+09	4.42224e+09	4.34984e+09	5.63464e+09	5.38624e+09	5.02751e+09	5.68921e+09	5.26937e+09	5.74074e+09	4.41106e+09	5.69841e+09	4.37199e+09	4.37051e+09	4.39942e+09	4.31466e+09	3.76706e+09	4.12089e+09	4.5188e+09	4.86148e+09	4.70084e+09	4.23527e+09	4.13001e+09	3.8605e+09	5.21202e+09	5.03346e+09	5.24621e+09	4.85706e+09	3.9954e+09	9.64897e+09	3.97318e+09	4.10629e+09	5.16069e+09	5.50237e+09	5.77399e+09	5.15642e+09
metab_853	602.587	8.93143	C40 H76 O2 N1	Cer(t18:0/22:1)	1.50262e+08	1.46134e+08	1.46282e+08	1.3242e+08	1.55238e+08	2.06984e+08	1.65189e+08	1.84096e+08	1.67179e+08	2.33852e+08	1.70164e+08	1.55238e+08	1.54243e+08	1.7514e+08	1.7514e+08	1.50262e+08	1.3235e+08	1.3036e+08	1.56163e+08	1.50256e+08	1.29169e+08	1.42091e+08	1.3434e+08	1.49311e+08	1.18417e+08	1.51307e+08	1.94047e+08	1.38332e+08	1.57228e+08	1.22399e+08	9.72226e+07	1.3036e+08	1.62204e+08	1.94047e+08	1.62204e+08	1.7514e+08
metab_2013	746.513	6.93722	C43 H73 O7 N1 P1	PE(16:1e/22:6)	1.14715e+09	9.9402e+08	1.09217e+09	1.05686e+09	1.2746e+09	1.35921e+09	1.34191e+09	1.33071e+09	1.46201e+09	1.43496e+09	1.41118e+09	1.39357e+09	1.1602e+09	1.20255e+09	1.2048e+09	1.23178e+09	9.73122e+08	9.8588e+08	1.1358e+09	9.62752e+08	1.12607e+09	1.0823e+09	1.00665e+09	1.14556e+09	1.2329e+09	1.28169e+09	1.56577e+09	1.26947e+09	1.06026e+09	1.1849e+09	1.06727e+09	1.06037e+09	1.28531e+09	1.46618e+09	1.2941e+09	1.45396e+09
metab_720	898.822	13.2718	C58 H108 O5 N1	TG(18:0e/15:0/22:5)	7.22943e+07	6.84581e+07	5.39923e+07	6.21421e+07	7.8238e+07	7.51818e+07	8.77121e+07	7.64043e+07	9.00552e+07	7.4265e+07	8.21091e+07	7.92569e+07	7.39955e+07	9.09458e+07	7.58371e+07	7.04657e+07	5.6641e+07	7.52386e+07	7.37517e+07	7.55737e+07	6.04103e+07	6.04103e+07	6.02066e+07	6.9375e+07	7.59309e+07	7.9778e+07	7.39594e+07	7.65808e+07	6.6011e+07	5.8271e+07	5.49092e+07	5.81691e+07	8.89346e+07	8.5369e+07	9.16851e+07	8.50634e+07
metab_2607	746.521	6.94118	C43 H72 O9 N1	Hex1Cer(t17:1/20:5)	1.14886e+09	9.95237e+08	1.09297e+09	1.05912e+09	1.27505e+09	1.36086e+09	1.34366e+09	1.33011e+09	1.4656e+09	1.43738e+09	1.41425e+09	1.3963e+09	1.15849e+09	1.20875e+09	1.20614e+09	1.23397e+09	9.69946e+08	9.86288e+08	1.12323e+09	9.46795e+08	1.10118e+09	1.0791e+09	9.82529e+08	1.13303e+09	1.22277e+09	1.2524e+09	1.53796e+09	1.25102e+09	1.06025e+09	1.19053e+09	1.07101e+09	1.06139e+09	1.28679e+09	1.46831e+09	1.29685e+09	1.4577e+09
metab_1438	810.656	9.08961	C45 H90 O8 N1 P1 Li1	PE(16:0/24:0)	4.76456e+08	5.78407e+08	4.70398e+08	3.98728e+08	6.30898e+08	6.42002e+08	5.7336e+08	5.29954e+08	5.59228e+08	5.36011e+08	5.83455e+08	5.22888e+08	4.25982e+08	4.55256e+08	3.86614e+08	4.84536e+08	5.40025e+08	4.51218e+08	4.15888e+08	3.98728e+08	4.85539e+08	4.74484e+08	4.87558e+08	4.26992e+08	4.85539e+08	4.54247e+08	4.79483e+08	4.8352e+08	4.24973e+08	5.08756e+08	4.52228e+08	4.61313e+08	3.98728e+08	4.71408e+08	5.36011e+08	4.83452e+08
metab_1410	865.764	13.1693	C57 H101 O5	TG(14:1e/18:1/22:4)	5.61964e+07	6.82956e+07	5.29966e+07	6.48959e+07	6.34959e+07	7.7495e+07	8.95943e+07	6.86956e+07	8.12948e+07	8.56945e+07	8.09948e+07	8.90943e+07	4.16973e+07	5.24966e+07	4.25973e+07	6.59958e+07	5.70964e+07	6.15961e+07	4.98968e+07	4.28973e+07	5.66964e+07	5.18967e+07	4.97968e+07	5.46965e+07	7.20954e+07	8.99942e+07	6.3196e+07	8.20948e+07	6.03961e+07	5.34966e+07	5.84963e+07	5.62964e+07	6.90956e+07	8.91943e+07	7.53952e+07	7.30953e+07
metab_1722	726.544	8.18848	C41 H77 O7 N1 P1	PE(18:1e/18:2)	2.49444e+08	2.56855e+08	2.65066e+08	2.57717e+08	3.29678e+08	3.23079e+08	3.19141e+08	2.98705e+08	4.07082e+08	3.57666e+08	3.32945e+08	3.03792e+08	3.06587e+08	2.92641e+08	3.10772e+08	3.18005e+08	2.45528e+08	2.57382e+08	2.62306e+08	2.78313e+08	2.93791e+08	2.73354e+08	2.99386e+08	3.15529e+08	3.01192e+08	3.38365e+08	3.58344e+08	1.59829e+08	2.9842e+08	3.00975e+08	2.86686e+08	2.58745e+08	3.22214e+08	3.75322e+08	3.25573e+08	3.69891e+08
metab_1344	510.28	1.73158	C24 H42 O8 N1 P1 Li1	PE(8:0/11:3)	1.16653e+07	4.11117e+07	1.83474e+07	2.59355e+07	2.51427e+07	2.6615e+07	2.85404e+07	3.94129e+07	2.89934e+07	3.1032e+07	2.51427e+07	3.46562e+07	4.1225e+07	2.48029e+07	2.53692e+07	2.1745e+07	3.87334e+07	3.79402e+07	3.02391e+07	2.74078e+07	2.1745e+07	2.77476e+07	3.00261e+07	994249	1.80076e+07	3.48827e+07	3.56755e+07	2.32174e+07	2.16885e+06	2.5256e+07	2.87669e+07	3.1938e+07	2.25378e+07	3.25043e+07	3.1485e+07	1.85739e+07
metab_689	1512.09	7.61023	C85 H157 O17 P2	CL(18:2/18:0/20:0/20:3)	7.11943e+07	9.99855e+07	5.39788e+07	1.17764e+08	1.45839e+08	9.23388e+07	9.45309e+07	9.01467e+07	1.33783e+08	1.35209e+08	1.03374e+08	1.09522e+08	1.85087e+08	9.21333e+07	9.68855e+07	1.22393e+08	1.02213e+08	1.00296e+08	8.07856e+07	9.25314e+07	4.86199e+07	8.89147e+07	1.42765e+08	1.8509e+08	1.2177e+08	1.15232e+08	1.55288e+08	1.00034e+08	1.17462e+08	1.44106e+08	1.78513e+08	5.41568e+07	1.12878e+08	1.26757e+08	9.89089e+07	1.1755e+08
metab_1416	394.295	1.62755	C23 H40 O4 N1	DG(10:1e/10:4)	5.22338e+07	6.46607e+07	8.54514e+07	8.0782e+07	9.37582e+07	8.73078e+07	8.46685e+07	8.30758e+07	7.48616e+07	8.70914e+07	1.07094e+08	7.55723e+07	1.00426e+08	1.03053e+08	1.16187e+08	9.23636e+07	4.53636e+07	4.62729e+07	8.9093e+07	1.05074e+08	9.17019e+07	8.83979e+07	8.00885e+07	8.0785e+07	6.49636e+07	6.34451e+07	6.2438e+07	6.23371e+07	4.75863e+07	9.0121e+07	6.74897e+07	7.31556e+07	8.18742e+07	9.78046e+07	8.29851e+07	9.33866e+07
metab_2263	1449.98	11.3452	C81 H143 O17 P2	CL(18:2/18:1/16:1/20:3)	8.05673e+06	5.4731e+06	9.7841e+06	9.63719e+06	1.07332e+07	1.14547e+07	9.17092e+06	9.23328e+06	8.9234e+06	9.95073e+06	9.69675e+06	9.36979e+06	9.59898e+06	8.33481e+06	1.17215e+07	9.79883e+06	7.13689e+06	7.78792e+06	8.98246e+06	9.93343e+06	1.04371e+07	8.71647e+06	1.07065e+07	8.11584e+06	1.0361e+07	9.14494e+06	1.03096e+07	1.16446e+07	7.89293e+06	9.12202e+06	8.33973e+06	7.25282e+06	1.07634e+07	1.14296e+07	1.153e+07	1.06538e+07
metab_1276	920.864	12.9846	C58 H114 O6 N1	TG(16:0/18:1/21:0)	2.65656e+08	2.49737e+08	2.54712e+08	2.70631e+08	3.17395e+08	3.27345e+08	3.1441e+08	3.2237e+08	3.11425e+08	2.7694e+08	3.2038e+08	3.1242e+08	2.84563e+08	3.04461e+08	2.94511e+08	2.91494e+08	2.07948e+08	2.68632e+08	2.87619e+08	3.09504e+08	2.79586e+08	2.68641e+08	2.96503e+08	2.96253e+08	3.35304e+08	3.21375e+08	3.15405e+08	3.27344e+08	2.40782e+08	2.55707e+08	2.09938e+08	2.48742e+08	3.28339e+08	3.0645e+08	3.33314e+08	2.89797e+08
metab_709	770.606	7.45381	C44 H85 O7 N1 P1	PC(18:3e/18:0)	1.23239e+09	1.29202e+09	1.35165e+09	1.45104e+09	1.67963e+09	1.64981e+09	1.53055e+09	1.68957e+09	1.55043e+09	1.64981e+09	1.69951e+09	1.60012e+09	1.12307e+09	1.47092e+09	1.20257e+09	1.34172e+09	1.34172e+09	1.28208e+09	1.29202e+09	1.26221e+09	1.46098e+09	1.32184e+09	1.12307e+09	1.06343e+09	1.61006e+09	1.45104e+09	1.59018e+09	1.49079e+09	1.17276e+09	1.133e+09	1.25227e+09	1.37153e+09	1.65975e+09	1.55043e+09	1.59018e+09	1.64981e+09
metab_47	534.524	7.61531	C35 H68 O2 N1	Cer(t18:0/17:0)	1.38098e+08	1.46664e+08	1.12213e+08	1.31899e+08	1.58476e+08	1.62413e+08	1.71412e+08	1.57562e+08	1.81115e+08	1.74225e+08	1.72256e+08	1.4766e+08	1.59667e+08	1.63418e+08	1.42759e+08	1.57217e+08	1.4373e+08	1.53555e+08	1.41831e+08	1.31974e+08	1.43368e+08	1.44752e+08	1.25009e+08	1.62414e+08	1.13205e+08	1.5368e+08	1.68327e+08	1.45743e+08	1.77188e+08	1.51593e+08	1.30915e+08	1.29931e+08	1.47716e+08	1.55518e+08	1.60486e+08	169303203
metab_1503	682.671	4.557	C43 H88 O4 N1	DG(18:0e/22:1)	1.33144e+08	1.26848e+08	1.15228e+08	1.12323e+08	1.44277e+08	1.61706e+08	1.41371e+08	1.51055e+08	1.52023e+08	1.44277e+08	1.81072e+08	1.57833e+08	1.15228e+08	1.08745e+08	1.28784e+08	1.37513e+08	1.19101e+08	1.12323e+08	1.13292e+08	1.23943e+08	9.77985e+07	1.0264e+08	8.47264e+07	1.31689e+08	1.17263e+08	1.2871e+08	1.44277e+08	1.39435e+08	1.16196e+08	9.97351e+07	8.04659e+07	1.09418e+08	1.40455e+08	1.47182e+08	1.48184e+08	1.44277e+08
metab_1841	768.518	7.94244	C42 H75 O9 N1 P1	PS(16:1e/20:3)	5.82375e+07	5.24407e+07	5.23356e+07	5.47428e+07	6.52906e+07	6.49181e+07	7.13121e+07	6.5365e+07	6.41033e+07	6.78184e+07	6.59284e+07	6.32354e+07	7.70097e+07	6.94611e+07	6.46649e+07	7.0442e+07	6.42451e+07	5.45637e+07	7.08549e+07	7.17573e+07	6.93889e+07	7.57762e+07	7.0699e+07	7.41328e+07	7.53095e+07	7.55469e+07	8.0681e+07	7.06369e+07	7.6595e+07	7.20439e+07	7.68841e+07	6.93971e+07	7.01734e+07	7.64818e+07	6.69448e+07	7.11178e+07
metab_1604	547.397	5.965	C31 H56 O6 Na1	TG(16:1/6:0/6:0)	1.1139e+07	1.07805e+07	1.97333e+07	9.72604e+06	1.23926e+07	1.39039e+07	2.16618e+07	1.50121e+07	1.35008e+07	1.27962e+07	2.09565e+07	1.70272e+07	1.45084e+07	1.49115e+07	1.27956e+07	9.21252e+06	1.26948e+07	1.76317e+07	1.73294e+07	2.53896e+07	1.92437e+07	3.05093e+07	2.59942e+07	1.93445e+07	1.84423e+07	2.22663e+07	1.61208e+07	4.24168e+07	1.50038e+07	1.43069e+07	1.57174e+07	1.90422e+07	2.02513e+07	2.53896e+07	1.54151e+07	1.97475e+07
metab_1639	906.885	13.32	C58 H116 O5 N1	TG(16:0e/18:0/21:1)	1.77589e+07	1.76608e+07	1.56985e+07	1.14795e+07	2.43327e+07	2.29591e+07	1.77589e+07	1.15777e+07	2.66875e+07	2.45289e+07	2.55101e+07	2.16836e+07	1.43249e+07	1.60532e+07	1.21663e+07	1.28532e+07	1.36381e+07	1.25588e+07	1.26569e+07	1.87401e+07	1.33437e+07	9.45913e+06	1.01059e+07	9.64884e+06	1.26569e+07	2.60988e+07	2.33515e+07	2.45289e+07	1.2755e+07	1.36381e+07	1.0204e+07	2.40383e+07	3.04159e+07	1.48155e+07	3.03178e+07	2.43327e+07
metab_218	776.559	7.28611	C45 H79 O7 N1 P1	PE(18:1p/22:5)	1.43896e+08	1.62278e+08	1.57859e+08	2.30359e+08	2.88699e+08	1.64096e+08	1.45355e+08	2.5163e+08	1.57875e+08	1.82996e+08	2.45496e+08	1.93179e+08	2.41553e+08	1.81027e+08	1.59618e+08	1.43159e+08	9.87223e+07	1.85124e+08	2.02063e+08	1.75466e+08	2.56714e+08	2.60189e+08	2.70935e+08	1.96928e+08	1.61488e+08	1.83304e+08	2.23955e+08	1.39683e+08	2.06186e+08	1.99069e+08	1.42994e+08	1.97895e+08	2.30969e+08	1.7334e+08	1.89328e+08	1.70355e+08
metab_1115	784.621	9.62415	C45 H87 O7 N1 P1	PE(18:1p/22:1)	706970	430764	1.20741e+06	4.45388e+07	895004	2.5017e+07	2.95822e+07	1.79407e+06	2.79387e+07	2.52686e+06	536721	1.82528e+06	4.05385e+07	712887	3.72516e+07	2.4834e+07	434106	2.93996e+07	405494	2.35445e+07	1.71645e+07	1.39248e+06	2.17588e+06	3.67038e+07	1.09473e+06	2.46518e+07	836144	304273	2.11823e+06	746425	2.69762e+06	390292	1.28591e+06	2.86693e+07	2.57475e+07	2.86699e+07
metab_2858	759.497	6.11757	C44 H72 O8 N0 P1	PMe(18:1/22:6)	1.67387e+06	2.64019e+06	4.08962e+06	5.64019e+06	3.87514e+06	4.35165e+06	4.05166e+06	4.87464e+06	3.87221e+06	3.45554e+06	3.7913e+06	3.87207e+06	6.41187e+06	6.30224e+06	5.87108e+06	4.81145e+06	2.43369e+06	537126	5.37166e+06	5.6843e+06	5.54394e+06	5.30488e+06	4.81605e+06	4.70886e+06	5.93618e+06	3.25533e+06	3.80302e+06	529927	2.19659e+06	5.16056e+06	6.15798e+06	5.19337e+06	4.28739e+06	4.24012e+06	3.32734e+06	2.36834e+06
metab_1156	775.587	6.89999	C50 H79 O6	TG(17:0/10:4/20:5)	1.85681e+08	1.51136e+08	2.92556e+07	6.48805e+07	1.66249e+08	1.72727e+08	2.68785e+07	1.60223e+08	2.39364e+07	1.72727e+08	1.7263e+08	1.73806e+08	4.45247e+06	1.1654e+07	2.42897e+07	1.66236e+08	1.98636e+08	1.25227e+08	5.76486e+07	8.40317e+06	3.14089e+06	1.71213e+08	1.67329e+08	1.60852e+08	1.22063e+07	3.56886e+07	2.09431e+08	1.80283e+08	1.89999e+08	5.41323e+07	1.47868e+08	3.63244e+07	7.6136e+06	1.65495e+08	2.40651e+07	8.01019e+07
metab_1325	692.559	6.91051	C38 H79 O7 N1 P1	PC(14:0e/16:0)	5.93779e+09	7.50566e+09	6.42499e+09	5.91756e+09	7.81927e+09	8.4262e+09	7.86985e+09	7.3135e+09	7.65742e+09	7.48546e+09	7.79904e+09	7.96089e+09	5.59386e+09	7.17188e+09	6.06929e+09	6.15021e+09	6.64701e+09	6.25137e+09	6.29183e+09	5.51294e+09	6.74671e+09	6.25172e+09	6.30195e+09	5.69502e+09	7.32361e+09	7.07072e+09	8.01146e+09	7.27303e+09	6.32218e+09	6.15021e+09	6.18056e+09	6.78752e+09	7.10107e+09	7.24269e+09	7.33373e+09	7.35396e+09
metab_1634	866.817	12.686	C54 H108 O6 N1	TG(16:0/16:0/19:0)	1.47334e+08	1.3335e+08	1.7316e+08	1.63699e+08	1.93577e+08	1.96803e+08	1.79484e+08	1.82732e+08	1.80672e+08	1.78521e+08	1.89275e+08	1.74216e+08	1.7637e+08	1.46258e+08	1.68842e+08	1.84951e+08	1.1292e+08	1.49484e+08	1.68195e+08	1.63465e+08	1.59764e+08	1.48314e+08	1.35198e+08	1.41959e+08	1.64584e+08	1.63166e+08	1.70295e+08	1.69388e+08	1.2475e+08	1.4152e+08	1.1292e+08	1.64059e+08	1.53632e+08	1.88197e+08	1.70993e+08	1.69907e+08
metab_1661	327.326	3.932	H43 C21 O2	WE(3:0/18:0)	1.9118e+07	1.60836e+07	1.65772e+07	1.39441e+07	1.86498e+07	2.11226e+07	2.0881e+07	1.94332e+07	1.74984e+07	1.75331e+07	1.6056e+07	1.76783e+07	1.7738e+07	1.90167e+07	1.69611e+07	1.49272e+07	1.64807e+07	1.73899e+07	1.50836e+07	1.73526e+07	1.64821e+07	1.51078e+07	1.96822e+07	1.73886e+07	1.6831e+07	1.81384e+07	1.62133e+07	1.17988e+07	1.93073e+07	1.82482e+07	1.50167e+07	1.7349e+07	1.9888e+07	2.2135e+07	2.0866e+07	1.85279e+07
metab_397	826.668	9.33339	C48 H93 O7 N1 P1	PC(20:2e/20:1)	4.33933e+08	6.08858e+08	5.60504e+08	6.32462e+08	8.35957e+08	6.7079e+08	5.50884e+08	6.66417e+08	6.47673e+08	5.27367e+08	6.36713e+08	5.80215e+08	5.6136e+08	4.57107e+08	6.26069e+08	6.04805e+08	6.21352e+08	6.44193e+08	6.22125e+08	5.50922e+08	1.20712e+07	5.87689e+08	5.54359e+08	4.98142e+08	5.23216e+08	6.12131e+08	4.46657e+08	6.16678e+08	5.95157e+08	5.30019e+08	4.70691e+08	5.23095e+08	4.67939e+08	6.30229e+08	5.75734e+08	7.2096e+08
metab_1302	708.551	5.77267	C39 H76 O7 N1 P1 Li1	PE(20:2e/14:0)	6.70812e+07	6.99133e+07	6.28206e+07	6.39202e+07	9.87774e+07	8.9489e+07	6.20328e+07	7.07123e+07	6.38208e+07	7.93016e+07	8.25975e+07	4.74411e+07	5.36335e+07	6.27348e+07	6.49136e+07	5.79243e+07	6.70168e+07	7.18117e+07	4.89393e+07	5.46322e+07	5.73289e+07	6.68171e+07	5.51316e+07	4.37457e+07	6.4826e+07	6.86264e+07	7.64052e+07	8.39958e+07	4.45447e+07	5.52315e+07	5.00379e+07	5.75286e+07	8.64927e+07	6.81155e+07	7.24136e+07	7.89021e+07
metab_1468	244.227	1.01	C14 H30 O2 N1	AEA(12:0)	9.65786e+06	7.84027e+06	7.55763e+06	8.17342e+06	8.46853e+06	1.53264e+07	7.61244e+06	9.00298e+06	6.20443e+06	9.41818e+06	8.55773e+06	7.15665e+06	1.08479e+07	8.30289e+06	8.0287e+06	7.92533e+06	6.47231e+06	7.16948e+06	7.3126e+06	7.31523e+06	8.3563e+06	7.89385e+06	6.12895e+06	7.83069e+06	1.02508e+07	7.73923e+06	8.08055e+06	8.17264e+06	8.6327e+06	7.63578e+06	8.12292e+06	7.426e+06	6.28844e+06	7.07782e+06	7.36727e+06	8.0537e+06
metab_528	586.541	4.54288	C35 H72 O5 N1	Cer(t17:0/18:0+O)	1.54122e+07	1.69426e+07	1.94482e+07	1.55521e+07	2.13539e+07	2.17309e+07	2.36719e+07	1.51127e+07	1.6922e+07	1.76311e+07	1.77055e+07	1.85025e+07	1.97577e+07	1.97575e+07	1.47005e+07	1.67412e+07	1.8331e+07	2.0355e+07	1.80604e+07	1.80301e+07	1.93356e+07	2.70954e+07	2.18577e+07	2.00952e+07	1.91232e+07	1.90275e+07	2.27638e+07	3.03186e+07	1.90381e+07	1.87955e+07	1.62189e+07	2.02875e+07	2.05169e+07	2.30258e+07	1.79765e+07	2.43853e+07
metab_2614	788.589	7.71633	C43 H82 O11 N1	Hex1Cer(t17:1/18:0)	1.17509e+08	9.69413e+07	9.64027e+07	9.18181e+07	1.19701e+08	1.31434e+08	1.12832e+08	1.24762e+08	1.04598e+08	1.21253e+08	1.16821e+08	1.21515e+08	6.70521e+07	8.71263e+07	9.57523e+07	1.07076e+08	9.6089e+07	8.98851e+07	1.09066e+08	9.79005e+07	9.66284e+07	9.58011e+07	7.4337e+07	7.86732e+07	1.04964e+08	1.09358e+08	1.03471e+08	1.16669e+08	7.50013e+07	8.83655e+07	8.12588e+07	8.68984e+07	1.33275e+08	1.24928e+08	1.17748e+08	1.38154e+08
metab_1501	629.55	8.799	C41 H73 O4	DG(16:0e/22:5)	8.239e+08	8.67263e+08	9.42138e+08	1.00842e+09	1.06895e+09	1.06895e+09	1.0387e+09	1.24039e+09	1.28073e+09	1.24039e+09	1.07904e+09	1.2303e+09	1.11937e+09	1.05887e+09	1.07904e+09	1.00845e+09	9.22728e+08	9.28778e+08	9.66176e+08	9.8626e+08	8.98494e+08	8.98509e+08	9.89278e+08	9.67099e+08	1.15971e+09	1.07904e+09	1139543291	1.05887e+09	1.04878e+09	9.47938e+08	8.30959e+08	1.01742e+09	9.38863e+08	1.20005e+09	9.95336e+08	1.07904e+09
metab_18	792.575	6.12674	C42 H83 O10 N1 P1	PG(18:1/18:1)	4.84263e+08	4.2851e+08	4.11814e+08	4.0705e+08	5.64173e+08	5.42902e+08	5.02349e+08	4.90233e+08	4.93271e+08	5.05426e+08	5.44928e+08	5.02387e+08	3.40327e+08	4.53475e+08	4.03386e+08	4.77715e+08	3.89925e+08	3.87927e+08	4.9124e+08	4.48705e+08	4.78078e+08	4.56808e+08	3.64636e+08	3.61597e+08	4.70853e+08	4.87071e+08	5.12516e+08	5.29735e+08	3.3425e+08	3.75778e+08	3.82868e+08	4.1528e+08	5.39864e+08	5.31759e+08	4.65889e+08	5.44928e+08
metab_144	377.269	1.63764	C23 H37 O4	MG(20:5)	1.58753e+08	1.87886e+08	2.44699e+08	2.20744e+08	2.67267e+08	2.50117e+08	2.34108e+08	2.33116e+08	2.2178e+08	2.47171e+08	3.03438e+08	2.15019e+08	2.75305e+08	2.88367e+08	3.29562e+08	2.60228e+08	1.33633e+08	1.31624e+08	2.48275e+08	2.89372e+08	2.60983e+08	2.53854e+08	2.38672e+08	2.38794e+08	1.84813e+08	1.94905e+08	1.80842e+08	1.73822e+08	1.37653e+08	2.68272e+08	1.98943e+08	2.30098e+08	2.11982e+08	2.40138e+08	2.41269e+08	2.57217e+08
metab_1475	594.582	9.157	C38 H76 O3 N1	Cer(t16:0/22:0)	1.67528e+07	1.12381e+07	5.2093e+06	1.30554e+07	1.36604e+07	1.80287e+07	1.36754e+07	1.06705e+07	7.47956e+06	9.72955e+06	1.61202e+07	8.62327e+06	8.80747e+06	1.22867e+07	7.74371e+06	1.04264e+07	6.18298e+06	8.32397e+06	6.17533e+06	1.34611e+07	1.74563e+06	8.63369e+06	2.43703e+06	7.31004e+06	9.37304e+06	1.2125e+07	4.71219e+06	1.23106e+07	5.70008e+06	2.9517e+06	4.81053e+06	1.74098e+06	1.51832e+07	1.60802e+07	6.2135e+06	8.53174e+06
metab_238	771.647	11.7115	C47 H88 O6 Na1	TG(18:1/12:0/14:0)	4.80052e+07	4.85245e+07	3.64532e+07	3.98789e+07	4.652e+07	6.65369e+07	5.1234e+07	4.50729e+07	4.84539e+07	3.11616e+07	4.36842e+07	4.5943e+07	4.77224e+07	7.59442e+07	4.51584e+07	4.24613e+07	2.84178e+07	4.58579e+07	4.43909e+07	5.0662e+07	3.49834e+07	2.98877e+07	4.43224e+07	4.71646e+07	4.89642e+07	4.31467e+07	4.40892e+07	4.64507e+07	3.58929e+07	3.16516e+07	3.16516e+07	3.07697e+07	4.52426e+07	4.43973e+07	4.8492e+07	3.34154e+07
metab_1023	814.559	5.9824	C44 H81 O10 N1 P1	PG(16:0/22:5)	4.76519e+07	4.82483e+07	5.5106e+07	4.57757e+07	6.57482e+07	6.08047e+07	5.23903e+07	5.91239e+07	5.1511e+07	5.89262e+07	5.99149e+07	5.71465e+07	5.08189e+07	5.93572e+07	5.85844e+07	6.635e+07	4.18218e+07	4.55787e+07	4.45901e+07	5.90152e+07	4.53811e+07	4.17229e+07	4.36014e+07	4.19206e+07	5.64543e+07	5.32859e+07	5.54657e+07	5.39827e+07	3.90534e+07	4.8446e+07	4.42935e+07	5.40815e+07	6.35731e+07	6.04092e+07	5.82074e+07	5.63556e+07
metab_2552	871.691	9.14834	C49 H96 O8 N2 P1	SM(d20:1/23:1)	2.09625e+06	548522	1.05302e+06	2.19695e+06	1.36211e+06	2.26853e+06	1.73543e+06	1.76123e+06	1.49645e+06	1.70275e+06	1.55131e+06	938892	2.19095e+06	2.67662e+06	689265	1.67628e+06	1.86269e+06	2.52875e+06	2.92489e+06	1.30949e+06	2.64452e+06	1.812e+06	421870	1.92415e+06	1.04251e+06	1.37506e+06	2.20894e+06	1.25168e+06	1.31364e+06	960499	1.55275e+06	1.15005e+06	2.84262e+06	1.80014e+06	710349	1.497e+06
metab_3254	942.717	10.64	C53 H101 O10 N1 P1	PS(29:0/18:1)	9.94514e+07	8.26865e+07	9.54152e+07	8.71957e+07	1.25342e+08	1.14362e+08	9.63183e+07	1.04712e+08	9.77982e+07	1.04001e+08	1.13311e+08	1.02497e+08	7.77377e+07	9.59928e+07	9.89846e+07	9.42772e+07	8.33631e+07	9.0111e+07	9.48999e+07	9.72511e+07	8.37623e+07	8.31675e+07	7.96563e+07	7.54708e+07	1.0663e+08	1.07061e+08	1.10595e+08	1.17451e+08	7.58867e+07	8.52615e+07	7.1419e+07	8.66077e+07	1.20902e+08	1.13489e+08	1.05497e+08	1.20816e+08
metab_2778	761.534	7.18837	C41 H78 O10 N0 P1	PG(16:1/19:0)	1.68911e+06	4.62992e+06	3.15834e+06	2.48042e+06	3.71543e+06	2.31164e+06	3.06743e+06	5.34214e+06	5.5844e+06	2.09318e+06	2.83122e+06	2.82341e+06	5.30293e+06	1.56364e+06	940629	1.97107e+06	3.45684e+06	3.11336e+06	465058	184745	4.1477e+06	808018	3.70094e+06	2.56841e+06	1.82793e+06	2.78617e+06	3.7363e+06	4.40765e+06	3.11263e+06	4.99453e+06	1.8538e+06	3.77747e+06	5.19185e+06	5.17177e+06	2.25592e+06	5.76163e+06
metab_2716	872.683	9.6764	C49 H94 O11 N1	Hex1Cer(t17:0/24:1)	2.9553e+07	5.42185e+07	2.48124e+07	3.39261e+07	4.37933e+07	4.8714e+07	3.5995e+07	4.35282e+07	4.30595e+07	4.27377e+07	5.78263e+07	4.28548e+07	4.98796e+07	3.66858e+07	6.07603e+07	2.9042e+07	2.17958e+07	2.4959e+07	3.17819e+07	3.02906e+07	3.54721e+07	4.38593e+07	3.42037e+07	2.58324e+07	5.11814e+07	7.80003e+07	8.74939e+07	4.86372e+07	2.2246e+07	2.53007e+07	2.57861e+07	2.70506e+07	3.66119e+07	5.4817e+07	5.84435e+07	5.31624e+07
metab_1240	572.525	8.30181	C34 H70 O5 N1	DG(15:0/16:0)	2.11579e+07	1.61355e+07	2.74625e+07	2.7463e+07	2.71419e+07	3.08824e+07	2.19343e+07	3.13461e+07	3.29482e+07	2.45781e+07	2.55496e+07	2.91746e+07	3.55837e+07	4.15889e+07	3.47288e+07	3.09352e+07	2.58596e+07	2.4043e+07	3.51849e+07	3.33771e+07	3.29238e+07	2.92794e+07	3.04545e+07	3.47288e+07	3.43235e+07	2.58597e+07	2.45768e+07	2.4043e+07	3.32118e+07	3.47867e+07	3.32328e+07	3.7083e+07	3.00271e+07	2.73463e+07	2.17041e+07	2.30813e+07
metab_1307	946.88	12.9445	C60 H116 O6 N1	TG(18:1/18:1/21:0)	2.42065e+08	2.40048e+08	1.84575e+08	2.13824e+08	2.63246e+08	2.58203e+08	2.64254e+08	2.75349e+08	2.7434e+08	2.21892e+08	2.73332e+08	2.80392e+08	2.68291e+08	2.70306e+08	2.43073e+08	2.29962e+08	1.75497e+08	1.84575e+08	2.25927e+08	2.56185e+08	2.06764e+08	1.71463e+08	2.56193e+08	2.32988e+08	2.69297e+08	2.69297e+08	2.72323e+08	2.77375e+08	2.08781e+08	1.75497e+08	1.8054e+08	1.82557e+08	2.84426e+08	2.67394e+08	2.78375e+08	2.22901e+08
metab_1028	749.608	7.85616	C49 H81 O5	TG(16:1e/10:3/20:4)	6.82194e+08	6.55275e+08	6.68221e+08	6.5338e+08	8.31542e+08	8.02662e+08	8.01666e+08	7.66811e+08	8.4648e+08	7.49882e+08	7.1901e+08	7.84737e+08	5.63656e+08	4.94942e+07	6.0847e+08	6.79264e+08	6.42329e+08	6.09466e+08	6.53283e+08	6.24404e+08	6.46314e+08	6.38617e+08	6.07474e+08	5.54693e+08	8.2258e+08	7.57849e+08	7.03076e+08	9.35112e+08	5.95524e+08	6.29383e+08	5.65648e+08	6.19424e+08	7.78762e+08	8.0565e+08	8.04654e+08	7.937e+08
metab_1723	835.534	6.48477	C43 H80 O13 N0 P1	PI(16:0/18:1)	1.2316e+08	1.18079e+08	1.12953e+08	1.11908e+08	1.43013e+08	1.3514e+08	1.40378e+08	1.42708e+08	1.45519e+08	1.34077e+08	1.33083e+08	1.55701e+08	8.72178e+07	9.50367e+07	8.26194e+07	1.17937e+08	1.24888e+08	1.08825e+08	1.02319e+08	9.24126e+07	1.06098e+08	9.70598e+07	8.86948e+07	7.76958e+07	1.37687e+08	1.3441e+08	1.13902e+08	1.48571e+08	9.96121e+07	1.05471e+08	1.06578e+08	1.00169e+08	1.31441e+08	1.3239e+08	1.45622e+08	1.3816e+08
metab_1102	887.749	12.7567	C59 H99 O5	TG(20:4e/18:1/18:4)	8.7181e+07	7.96531e+07	6.44956e+07	6.98872e+07	8.48412e+07	6.38852e+07	1.12918e+08	9.94901e+07	9.29795e+07	1.0478e+08	1.07832e+08	9.54209e+07	7.14131e+07	8.21963e+07	7.64995e+07	7.61943e+07	6.98872e+07	7.08027e+07	8.41291e+07	7.15148e+07	7.38546e+07	7.35494e+07	7.182e+07	7.24304e+07	8.83e+07	9.36916e+07	9.43019e+07	1.02745e+08	7.39563e+07	6.33766e+07	6.2461e+07	6.64284e+07	1.01728e+08	1.02745e+08	6.55129e+07	1.0478e+08
metab_1417	686.51	5.97754	C36 H74 O7 N1 P1 Na1	PC(12:0e/16:0)	4.4845e+07	4.83784e+07	6.41764e+07	4.9961e+07	6.29009e+07	6.20176e+07	6.26063e+07	6.07419e+07	6.59427e+07	6.64334e+07	6.40783e+07	6.83959e+07	4.93589e+07	6.17233e+07	4.62188e+07	5.05365e+07	5.32898e+07	9.08676e+07	5.41938e+07	5.13215e+07	5.68063e+07	5.87976e+07	5.23029e+07	5.66653e+07	6.72184e+07	6.39801e+07	6.20176e+07	5.47561e+07	5.9824e+07	4.39639e+07	5.95122e+07	5.49927e+07	5.5541e+07	5.83868e+07	6.18213e+07	6.50596e+07
metab_1617	737.665	6.659	C46 H89 O6	TG(11:0/16:0/16:0)	3.75987e+06	0	1.22092e+06	0	2.15154e+06	2.01171e+06	797403	996690	1.81884e+06	1.26475e+06	1.47449e+06	2.45658e+06	920397	1.67587e+06	994267	3.41771e+06	1.2369e+06	0	1.15745e+06	2.57418e+06	1.18025e+06	2.6894e+06	0	941766	0	1.08901e+06	2.07772e+06	1.98306e+06	1.77177e+06	808247	891268	1.10112e+06	1.12985e+06	0	3.6494e+06	1.2952e+06
metab_958	843.682	12.6199	C47 H94 O7 N3 P1	PE(20:3e/16:0)	3.50889e+07	1.75985e+07	3.74171e+07	3.185e+07	4.55616e+07	1.44674e+07	4.17828e+07	4.39422e+07	4.05949e+07	4.09191e+07	5.54152e+07	3.43332e+07	2.48322e+07	1.37117e+07	4.4097e+07	3.10942e+07	1.68427e+07	3.76801e+07	3.97315e+07	1.60869e+07	1.53312e+07	3.8004e+07	1.86781e+07	4.0811e+07	4.35836e+07	3.88678e+07	3.8004e+07	3.79719e+07	3.13101e+07	3.70323e+07	3.79868e+07	3.87598e+07	3.72482e+07	2.09454e+07	2.34286e+07	4.33768e+06
metab_1191	699.507	5.9654	C38 H72 O7 N2 P1	MePC(18:1e/11:4)	9.93516e+07	9.51783e+07	1.56472e+08	1.33824e+08	1.19007e+08	1.32064e+08	1.97653e+08	1.30062e+08	1.0287e+08	1.10935e+08	1.79531e+08	1.27671e+08	1.23991e+08	1.04219e+08	1.12927e+08	1.08921e+08	1.06674e+08	1.47e+08	1.30713e+08	2.25562e+08	1.47478e+08	2.06749e+08	2.09774e+08	1.60356e+08	1.26036e+08	1.69575e+08	1.33764e+08	3.36849e+08	1.61365e+08	1.17605e+08	1.48299e+08	1.46194e+08	1.65181e+08	2.01654e+08	1.58311e+08	1.61022e+08
metab_1355	626.587	8.48976	C42 H76 O2 N1	Cer(t18:0/24:3)	1.35726e+08	1.13393e+08	1.15487e+08	1.07365e+08	1.39777e+08	1.42816e+08	1.38778e+08	1.41803e+08	1.52945e+08	1.55983e+08	1.48893e+08	1.58009e+08	1.1243e+08	1.38454e+08	1.16864e+08	1.25613e+08	9.85521e+07	1.14403e+08	1.26691e+08	1.30076e+08	1.17373e+08	1.06349e+08	8.9032e+07	1.31672e+08	8.54901e+07	1.30662e+08	1.4788e+08	1.337e+08	1.17341e+08	1.09391e+08	7.8802e+07	9.79454e+07	1.30661e+08	1.52945e+08	1.45849e+08	1.49906e+08
metab_1357	601.519	12.2458	C39 H69 O4	DG(18:3e/18:2)	3.42466e+07	2.61793e+07	1.54912e+07	3.51101e+07	4.80117e+07	1.645e+07	2.41602e+07	4.37309e+07	3.31163e+07	1.36135e+07	1.76463e+07	1.91583e+07	3.11702e+07	2.94803e+07	3.41744e+07	4.9083e+07	4.10283e+07	4.96215e+07	2.7227e+07	3.63652e+07	4.84842e+07	1.84017e+07	3.22416e+07	2.49766e+07	4.31877e+07	4.13394e+07	7.94706e+07	2.03249e+07	2.68518e+07	1.69934e+07	1.93406e+07	2.28267e+07	1.77964e+07	2.60247e+07	2.38591e+07	4.63566e+07
metab_2234	814.503	6.94559	C46 H73 O9 N1 P1	PS(18:3e/22:6)	3.2632e+07	3.62604e+07	3.52441e+07	3.47391e+07	4.00473e+07	4.31946e+07	4.36244e+07	3.86696e+07	4.68374e+07	4.63207e+07	4.27407e+07	4.22754e+07	3.8881e+07	3.82147e+07	3.64363e+07	3.68471e+07	3.41626e+07	3.58007e+07	3.9822e+07	3.50678e+07	3.86495e+07	3.96077e+07	3.79984e+07	4.26155e+07	2.8602e+07	4.30165e+07	4.48782e+07	4.11017e+07	4.01223e+07	4.34942e+07	4.09903e+07	3.76349e+07	4.22245e+07	4.53544e+07	4.25235e+07	4.20676e+07
metab_2304	734.534	6.75569	C39 H77 O9 N1 P1	PC(16:1e/14:0)	2.64533e+07	2.44848e+07	2.14137e+07	2.01582e+07	3.09917e+07	2.88148e+07	2.41821e+07	2.61041e+07	2.55069e+07	2.61811e+07	2.67095e+07	2.35207e+07	1.82421e+07	2.14853e+07	2.1226e+07	2.42679e+07	2.1852e+07	2.256e+07	2.34384e+07	2.05046e+07	2.13814e+07	2.2583e+07	1.88261e+07	1.88564e+07	2.33216e+07	2.54795e+07	2.46686e+07	2.78696e+07	1.73917e+07	2.02939e+07	1.94646e+07	1.96509e+07	2.69301e+07	2.55668e+07	2.52461e+07	2.80988e+07
metab_2765	773.542	6.09935	C42 H77 O12	MGDG(18:1/14:0)	7.4266e+08	6.61734e+08	6.37963e+08	6.52585e+08	8.71488e+08	8.18711e+08	7.36855e+08	7.77751e+08	7.07426e+08	7.23134e+08	7.90804e+08	7.71094e+08	4.92318e+08	6.55392e+08	5.83689e+08	7.52032e+08	5.60112e+08	5.50275e+08	7.656e+08	5.69957e+08	6.44648e+08	5.90021e+08	4.54506e+08	4.69005e+08	5.8906e+08	6.1418e+08	6.57841e+08	6.27057e+08	4.53451e+08	6.91081e+08	6.68375e+08	6.20554e+08	8.20697e+08	7.50981e+08	7.00759e+08	8.86147e+08
metab_212	717.591	6.74662	C40 H82 O6 N2 P1	SM(d17:0/18:1)	8.58486e+08	9.94136e+08	8.35835e+08	8.01157e+08	1.07558e+09	1.13589e+09	1.00522e+09	9.3105e+08	9.04694e+08	9.76064e+08	1.07558e+09	9.82088e+08	8.84589e+08	9.35785e+08	8.27292e+08	8.00977e+08	9.3694e+08	9.02685e+08	9.0972e+08	8.49407e+08	9.93954e+08	9.54886e+08	8.65488e+08	8.04172e+08	9.4075e+08	8.2929e+08	1.00543e+09	9.00695e+08	8.53428e+08	9.81948e+08	1.00029e+09	9.13713e+08	8.95543e+08	8.96876e+08	9.41887e+08	9.93268e+08
metab_1822	782.607	9.63722	C45 H85 O7 N1 P1	PE(18:1e/22:2)	6.00294e+07	4.8528e+07	6.58996e+07	7.1826e+07	7.07452e+07	7.58009e+07	7.60163e+07	7.01101e+07	8.13358e+07	8.14043e+07	8.52534e+07	7.70895e+07	6.35523e+07	7.69274e+07	6.67121e+07	7.78749e+07	5.06918e+07	5.28719e+07	7.09212e+07	5.63245e+07	6.17675e+07	6.29765e+07	5.79021e+07	6.68225e+07	6.81589e+07	7.17107e+07	7.28759e+07	7.3905e+07	5.75422e+07	8.61849e+07	6.74077e+07	4.43567e+07	7.59516e+07	8.4565e+07	7.9774e+07	8.75713e+07
metab_1244	862.625	6.28296	C46 H88 O13 N1	Hex2Cer(d18:1/16:0)	2.8718e+07	2.98116e+07	1.23417e+07	2.16786e+07	2.36038e+07	2.69475e+07	3.11767e+07	2.81335e+07	3.30183e+07	3.12929e+07	2.35074e+07	2.32071e+07	1.48675e+07	1.54408e+07	9.82319e+06	2.93058e+07	2.06543e+07	1.48728e+07	2.55396e+07	1.19986e+07	2.06687e+07	3.32421e+07	2.87503e+07	4.05199e+07	9.83481e+06	1.90406e+07	2.26524e+07	1.59322e+07	3.14718e+07	3.71481e+07	2.66526e+07	3.52337e+07	2.35529e+07	2.37877e+07	3.01932e+07	4.66341e+06
metab_625	285.279	3.93535	H37 C18 O2	WE(6:0/12:0)	3.83966e+07	2.96207e+07	3.39092e+07	2.8025e+07	3.49066e+07	3.99895e+07	4.08906e+07	3.84086e+07	3.39214e+07	3.43086e+07	3.06184e+07	3.43483e+07	3.75994e+07	3.70734e+07	3.15156e+07	3.6605e+07	3.65023e+07	3.33108e+07	3.12164e+07	3.29301e+07	3.76991e+07	3.43082e+07	3.84718e+07	3.73023e+07	3.30028e+07	3.42084e+07	3.2049e+07	2.19413e+07	4.07666e+07	3.28157e+07	3.04186e+07	3.53055e+07	4.27856e+07	4.32192e+07	3.85969e+07	3.79983e+07
metab_1423	518.324	1.90895	C26 H49 O7 N1 P1	PC(8:0e/10:3)	1.41201e+09	1.22784e+09	2.17605e+09	2.02388e+09	2.15894e+09	2.12825e+09	1.80958e+09	2.01582e+09	1.62716e+09	1.91351e+09	2.14269e+09	1.81127e+09	1.54503e+09	1.97477e+09	1.98719e+09	2.25104e+09	1.20737e+09	1.18691e+09	2.12831e+09	1.67802e+09	2.08619e+09	2.03652e+09	1.60423e+09	1.59619e+09	2.11843e+09	1.78039e+09	1.42225e+09	1.77547e+09	6.89636e+08	1.98308e+09	1.54512e+09	2.00369e+09	2.06556e+09	1.79275e+09	1.87305e+09	2.30151e+09
metab_1033	672.46	4.69542	C36 H67 O8 N1 P1	PC(6:0/22:3)	3.23997e+08	2.8308e+08	4.08909e+08	3.15907e+08	4.69985e+08	5.40983e+08	3.02991e+08	2.64993e+08	2.87991e+08	3.72988e+08	2.94991e+08	3.3499e+08	2.57564e+08	3.96988e+08	3.34952e+08	3.70987e+08	2.55011e+08	2.22993e+08	2.90464e+08	3.7659e+08	3.05938e+08	2.98305e+08	2.22993e+08	2.54994e+08	2.61992e+08	2.82991e+08	3.0999e+08	3.56989e+08	2.10215e+08	3.07819e+08	2.71539e+08	2.15993e+08	4.68985e+08	3.27245e+08	2.78991e+08	5.00984e+08
metab_1665	590.587	9.49	H76 C39 O2 N1	WE(18:1/21:2)	1.52561e+08	1.36332e+08	1.20054e+08	1.18019e+08	1.65837e+08	1.59733e+08	1.46506e+08	1.52612e+08	1.69907e+08	1.50576e+08	1.66854e+08	1.48541e+08	1.37349e+08	1.42434e+08	1.36332e+08	1.46506e+08	1.34062e+08	1.42422e+08	1.27176e+08	1.30228e+08	1.30228e+08	1.34299e+08	1.14967e+08	1.26158e+08	1.11915e+08	1.32865e+08	1.39385e+08	1.39213e+08	1.44534e+08	1.24123e+08	9.47204e+07	1.22089e+08	1.27157e+08	1.4858e+08	1.41713e+08	1.57698e+08
metab_592	590.587	9.49206	C39 H76 O2 N1	Cer(t17:0/22:0)	1.51264e+08	1.3517e+08	1.1903e+08	1.17013e+08	1.64423e+08	1.58371e+08	1.45257e+08	1.5131e+08	1.68458e+08	1.49292e+08	1.65432e+08	1.47275e+08	1.36179e+08	1.41197e+08	1.3517e+08	1.45272e+08	1.34161e+08	1.41222e+08	1.26091e+08	1.29117e+08	1.29117e+08	1.3517e+08	1.13986e+08	1.25083e+08	1.10961e+08	1.33152e+08	1.38196e+08	1.38196e+08	1.43239e+08	1.23065e+08	9.39128e+07	1.21048e+08	1.26091e+08	1.47145e+08	1.41222e+08	1.56353e+08
metab_1602	778.744	14.693	C53 H96 O2 N1	StE(24:1)	2.45551e+07	1.58428e+07	9.14318e+06	1.3831e+07	1.92432e+07	1.86418e+07	1.96441e+07	1.75393e+07	1.87419e+07	1.67376e+07	1.94436e+07	1.89423e+07	1.74387e+07	1.92432e+07	1.29213e+07	2.00183e+07	1.36306e+07	1.65878e+07	1.71495e+07	2.06463e+07	1.3831e+07	1.77398e+07	1.58355e+07	1.5435e+07	1.68358e+07	1.73287e+07	1.96438e+07	1.49332e+07	1.3731e+07	1.33299e+07	9.50468e+06	1.05236e+07	1.81407e+07	1.84414e+07	1.83412e+07	1.86418e+07
metab_2048	718.539	8.29293	C39 H77 O8 N1 P1	PE(18:0/16:0)	2.41202e+07	3.56982e+07	3.11044e+07	1.91972e+07	3.17477e+07	3.54279e+07	3.61798e+07	2.68121e+07	3.53761e+07	2.34758e+07	3.59953e+07	2.78257e+07	2.74673e+07	2.24658e+07	1.9847e+07	2.42217e+07	2.86439e+07	2.5732e+07	1.92358e+07	2.23934e+07	2.91842e+07	2.92744e+07	1.42965e+07	2.97366e+07	2.0334e+07	2.46693e+07	2.62403e+07	2.16932e+07	3.33489e+07	2.85164e+07	2.97014e+07	2.29536e+07	1.58769e+07	2.66244e+07	2.82962e+07	1.93627e+07
metab_3136	836.626	9.046	C48 H86 O10 N1	Hex1Cer(d21:0/20:4)	1.91239e+07	2.76354e+07	2.18512e+07	1.65364e+07	2.89767e+07	2.86669e+07	2.40305e+07	1.89594e+07	2.31725e+07	2.254e+07	2.71614e+07	1.8648e+07	1.66271e+07	1.5421e+07	1.38761e+07	1.55642e+07	1.80126e+07	1.38866e+07	1.22686e+07	1.22568e+07	1.46328e+07	1.49185e+07	1.47326e+07	1.36259e+07	1.37468e+07	1.93006e+07	1.52937e+07	1.54504e+07	1.34704e+07	1.64734e+07	1.37561e+07	1.40186e+07	1.16423e+07	1.40693e+07	1.92611e+07	1.53725e+07
metab_1815	511.304	2.55009	C24 H48 O9 N0 P1	LPG(18:0)	3.66509e+07	1.82716e+07	3.74874e+07	2.7478e+07	4.30564e+07	4.02641e+07	2.77797e+07	3.03817e+07	2.53745e+07	3.34654e+07	4.41224e+07	3.07582e+07	2.84486e+07	9.80541e+06	3.48378e+07	5.30242e+07	3.0891e+07	2.72264e+07	2.99877e+07	3.29185e+07	3.42291e+07	2.87421e+07	2.52027e+07	2.00767e+07	2.41033e+07	3.2083e+07	2.93772e+07	3.40992e+07	2.41982e+07	3.53615e+07	2.50462e+07	3.49091e+07	4.43668e+07	3.2742e+07	2.86737e+07	4.35597e+07
metab_605	478.329	1.87635	C24 H49 O6 N1 P1	LPC(16:2e)	6.26627e+07	5.33227e+07	9.78222e+07	8.83282e+07	1.02617e+08	1.02667e+08	7.7011e+07	7.41339e+07	7.34626e+07	9.49667e+07	1.00214e+08	7.03937e+07	7.07774e+07	1.3043e+08	9.45615e+07	1.21798e+08	5.04456e+07	4.91029e+07	9.12049e+07	9.41779e+07	1.01658e+08	9.1013e+07	6.25294e+07	6.32967e+07	8.97644e+07	8.43957e+07	6.7996e+07	7.23117e+07	3.10729e+07	8.08472e+07	5.38022e+07	8.57383e+07	1.07662e+08	8.04636e+07	8.63137e+07	1.05541e+08
metab_2015	800.617	9.0398	C45 H87 O8 N1 P1	dMePE(18:0/20:1)	6.42125e+07	4.34897e+07	4.8564e+07	5.11432e+07	6.81111e+07	6.40759e+07	5.1303e+07	6.11602e+07	5.63785e+07	5.73018e+07	5.96236e+07	5.8286e+07	4.37069e+07	5.82434e+07	5.1337e+07	5.61106e+07	4.86425e+07	4.95003e+07	4.94161e+07	5.3178e+07	4.70214e+07	4.38747e+07	4.04518e+07	4.00344e+07	5.41253e+07	5.79655e+07	5.74531e+07	6.71627e+07	4.09016e+07	4.6977e+07	3.74584e+07	4.68014e+07	6.5949e+07	5.9483e+07	5.97926e+07	7.03264e+07
metab_2356	846.623	8.15872	C46 H89 O10 N1 P1	PC(19:0/18:1)	5.3973e+07	4.72375e+07	5.13261e+07	4.96895e+07	6.44184e+07	6.60345e+07	5.14214e+07	5.64065e+07	5.57215e+07	6.15805e+07	6.1709e+07	5.2686e+07	4.51384e+07	5.1548e+07	5.8501e+07	5.90354e+07	4.77991e+07	4.46476e+07	5.59203e+07	5.28252e+07	5.05339e+07	4.71682e+07	4.72316e+07	4.36595e+07	5.81724e+07	5.32679e+07	5.07876e+07	5.77156e+07	4.62022e+07	4.76968e+07	3.89179e+07	4.75936e+07	5.50841e+07	5.96998e+07	6.48189e+07	6.93626e+07
metab_664	688.528	7.5326	C38 H75 O7 N1 P1	PE(16:0p/17:1)	7.44436e+07	8.31953e+07	8.96781e+07	7.85494e+07	9.18044e+07	9.51688e+07	9.94022e+07	9.75654e+07	1.03832e+08	1.06533e+08	9.78896e+07	1.02428e+08	9.49481e+07	9.02743e+07	8.16219e+07	9.17276e+07	7.93057e+07	7.79011e+07	9.01361e+07	8.42758e+07	9.33547e+07	8.77416e+07	9.20556e+07	9.31318e+07	9.15171e+07	1.01886e+08	1.11287e+08	1.01995e+08	8.6765e+07	8.15814e+07	9.07909e+07	7.44436e+07	9.43236e+07	1.10207e+08	1.04372e+08	1.14529e+08
metab_1609	645.545	8.843	C41 H73 O5	TG(12:0e/6:0/20:4)	3.41398e+07	4.84534e+07	4.61323e+07	4.53586e+07	4.71961e+07	4.81526e+07	5.12581e+07	5.83203e+07	4.65053e+07	4.31342e+07	4.65295e+07	4.65187e+07	8.98468e+07	6.1413e+07	8.85895e+07	4.55515e+07	3.73314e+07	3.81051e+07	3.82985e+07	7.26318e+07	5.18177e+07	4.54531e+07	9.28449e+07	7.67905e+07	4.27472e+07	4.27473e+07	3.97492e+07	4.31342e+07	3.72347e+07	5.62687e+07	5.31924e+07	3.9129e+07	4.4198e+07	5.00283e+07	4.826e+07	4.18769e+07
metab_83	744.554	7.53814	C41 H79 O8 N1 P1	PE(18:1/18:1)	3.22764e+09	3.40817e+09	3.41663e+09	3.12737e+09	3.38936e+09	3.64773e+09	4.43843e+09	4.03429e+09	4.3016e+09	4.60579e+09	3.8524e+09	4.52287e+09	3.6106e+09	3.27516e+09	3.47583e+09	3.5292e+09	3.63357e+09	3.40504e+09	3.61678e+09	3.56731e+09	3.38149e+09	3.65123e+09	3.63573e+09	3.45123e+09	3.47349e+09	3.32833e+09	4.8887e+09	3.77864e+09	3.36022e+09	3.33818e+09	3.79622e+09	3.08142e+09	3.64463e+09	4.63112e+09	4.09987e+09	3.78907e+09
metab_3217	846.602	9.211	C49 H85 O8 N1 P1	PE(22:0/22:6)	4.98292e+06	3.87889e+06	4.3823e+06	4.69672e+06	5.6883e+06	5.05034e+06	5.20339e+06	5.10935e+06	5.96827e+06	5.79266e+06	5.71103e+06	5.89115e+06	5.42992e+06	4.85977e+06	4.63647e+06	5.11187e+06	4.34869e+06	3.66798e+06	1.7663e+06	5.30939e+06	3.1452e+06	4.36396e+06	4.44746e+06	5.08368e+06	4.54102e+06	4.84827e+06	5.86511e+06	7.11542e+06	4.64318e+06	5.92821e+06	4.87446e+06	4.21558e+06	5.43071e+06	5.74322e+06	5.20454e+06	6.26809e+06
metab_1180	653.548	13.2466	C41 H74 O4 Na1	DG(20:4e/18:0)	2.60987e+07	2.5377e+07	1.61042e+07	4.62593e+07	5.35047e+07	3.25732e+07	4.21132e+07	5.33713e+06	2.43282e+07	2.56218e+07	2.58294e+07	2.51006e+07	3.45594e+06	1.72861e+07	3.15552e+07	3.35139e+07	8.00939e+06	1.42205e+07	1.59493e+07	6.85565e+07	1.71936e+07	1.78054e+07	1.3641e+07	1.35232e+07	1.89403e+07	6.65755e+06	2.94002e+07	1.30862e+06	2.32833e+07	1.69213e+07	4.04619e+06	3.29625e+06	6.19713e+07	2.24309e+07	8.9188e+06	1.79917e+07
metab_34	548.54	8.06615	C36 H70 O2 N1	Cer(t18:0/18:0)	1.93878e+08	1.89012e+08	1.53533e+08	1.5747e+08	1.94871e+08	2.04711e+08	2.2725e+08	1.86961e+08	2.41126e+08	2.19466e+08	2.19474e+08	2.10585e+08	2.09265e+08	2.17853e+08	1.76171e+08	1.8632e+08	1.94882e+08	1.84293e+08	1.77292e+08	1.87983e+08	1.81235e+08	1.92633e+08	1.85102e+08	2.3688e+08	1.45666e+08	1.97301e+08	2.10515e+08	1.71255e+08	2.23693e+08	1.92008e+08	1.73217e+08	1.7127e+08	1.75454e+08	1.83725e+08	1.99222e+08	2.04711e+08
metab_1797	478.294	1.19137	C23 H45 O7 N1 P1	LdMePE(16:1)	1.05094e+08	8.96376e+07	1.28428e+08	2.53707e+07	1.55047e+08	4.83648e+07	1.05886e+08	9.92436e+07	2.01727e+07	1.17596e+08	2.82664e+07	8.97401e+07	624264	2.70187e+07	1.39807e+08	5.12146e+07	6.33369e+07	5.60225e+07	1.84966e+08	2.25464e+06	1.39619e+08	2.59488e+07	9.20438e+07	7.43078e+07	1.3479e+08	1.16767e+06	2.24799e+07	9.9979e+07	3.41038e+07	3.43287e+07	1.7972e+07	5.8748e+06	1.64737e+08	1.11464e+08	3.54919e+07	1.64278e+08
metab_2926	688.529	8.37202	C38 H75 O7 N1 P1	PE(18:1e/15:0)	3.45259e+06	4.80735e+06	3.8483e+06	3.53003e+06	4.8957e+06	5.89488e+06	3.09338e+06	4.4436e+06	5.85149e+06	2.14206e+06	5.22456e+06	4.29925e+06	313859	3.80912e+06	2.96755e+06	2.54232e+06	4.71408e+06	257359	2.12665e+06	3.92808e+06	4.35482e+06	5.30326e+06	3.82263e+06	4.92716e+06	3.51665e+06	2.48858e+06	123074	4.44695e+06	2.84039e+06	3.91651e+06	4.53185e+06	4.47328e+06	2.56546e+06	5.23797e+06	5.65735e+06	3.64334e+06
metab_2615	775.594	7.14836	C43 H83 O11	MGDG(16:0e/16:0)	5.8797e+07	6.46194e+07	5.18642e+07	4.44613e+07	6.60536e+07	7.22802e+07	6.32038e+07	5.58287e+07	5.50941e+07	7.01942e+07	7.15094e+07	6.15662e+07	4.64398e+07	4.80352e+07	4.65524e+07	5.18073e+07	5.38125e+07	5.62243e+07	4.95596e+07	4.91478e+07	6.33748e+07	5.56981e+07	5.55034e+07	4.85965e+07	5.03227e+07	4.91592e+07	4.89905e+07	4.81789e+07	4.8424e+07	5.72824e+07	5.33924e+07	4.70717e+07	4.24812e+07	4.57785e+07	4.72918e+07	4.69404e+07
metab_1332	582.546	5.10822	C36 H72 O4 N1	Cer(t18:0/18:1)	1.03954e+07	9.91083e+06	1.07837e+07	1.03951e+07	2.96987e+06	1.65439e+07	1.42811e+07	1.47125e+07	1.57384e+07	1.43783e+07	1.6127e+07	1.32125e+07	1.04217e+07	1.13209e+07	1.12692e+07	1.22179e+07	1.19495e+07	1.15609e+07	1.23376e+07	1.40944e+07	1.29085e+07	8.32939e+06	1.36011e+07	1.38185e+07	1.21867e+07	1.24355e+07	1.10752e+07	7.54992e+06	1.31015e+07	1.24345e+07	1.04923e+07	1.06866e+07	1.86529e+07	2.26361e+07	1.66128e+07	1.78757e+07
metab_98	772.621	7.89335	C44 H87 O7 N1 P1	PC(18:0e/18:2)	1.56216e+10	1.49251e+10	1.51241e+10	1.50246e+10	1.76116e+10	1.83081e+10	1.72136e+10	1.78106e+10	1.72136e+10	1.79101e+10	16716124995	1.73131e+10	1.36316e+10	1.61191e+10	1.48256e+10	1.55221e+10	1.46266e+10	1.47261e+10	1.55221e+10	1.49251e+10	1.53231e+10	1.46266e+10	1.39301e+10	1.29351e+10	1.76116e+10	17114127971	17014627227	1.80096e+10	1.36316e+10	1.39301e+10	1.34326e+10	1.41291e+10	1.82086e+10	1.77111e+10	1.75121e+10	1.78106e+10
metab_561	748.525	6.97461	C41 H76 O7 N1 P1 Na1	MePC(12:0e/20:4)	2.60839e+09	2.98393e+09	2.95419e+09	2.87515e+09	3.08242e+09	3.3503e+09	3.64581e+09	3.26856e+09	3.84341e+09	3.36911e+09	3.15119e+09	3.51737e+09	3.19871e+09	3.01217e+09	3.20137e+09	3.17503e+09	2.64791e+09	2.72695e+09	2.67977e+09	2.87517e+09	2.94736e+09	3.02774e+09	3.00044e+09	3.38453e+09	3.18092e+09	3.41039e+09	3.83354e+09	3.29851e+09	3.13836e+09	3.03464e+09	3.10703e+09	3.20126e+09	3.14983e+09	3.56677e+09	3.52713e+09	3.4342e+09
metab_1889	814.597	7.4176	C45 H85 O9 N1 P1	PC(16:0e/20:3)	8.03986e+07	6.57694e+07	8.0528e+07	7.88061e+07	1.02024e+08	8.96302e+07	7.40654e+07	9.10177e+07	8.36267e+07	8.66362e+07	9.097e+07	9.87802e+07	6.66279e+07	8.81954e+07	7.48234e+07	8.28757e+07	7.86696e+07	8.55426e+07	7.93269e+07	7.57228e+07	8.22578e+07	6.84978e+07	6.28417e+07	6.72176e+07	9.43464e+07	8.67482e+07	7.66518e+07	8.66301e+07	7.41208e+07	6.99053e+07	6.70278e+07	6.8838e+07	8.83908e+07	9.34438e+07	9.17889e+07	1.1894e+08
metab_1697	688.492	6.67731	C37 H71 O8 N1 P1	PE(16:0/16:1)	1.30786e+08	1.51677e+08	1.2351e+08	1.29083e+08	1.6092e+08	1.48549e+08	1.68217e+08	1.47039e+08	1.599e+08	2.04968e+07	1.53252e+08	1.48106e+08	1.51825e+08	1.43924e+08	1.46231e+08	1.58621e+08	1.28663e+08	1.31863e+08	1.48553e+08	1.39433e+08	1.4138e+08	1.42452e+08	1.44401e+08	1.41953e+08	1.40547e+08	1.45687e+08	1.63412e+08	1.43155e+08	1.39033e+08	1.49437e+08	1.5116e+08	1.41971e+08	1.38235e+08	1.63824e+08	1.5318e+08	1.56304e+08
metab_1131	656.634	9.86317	C44 H82 O2 N1	Cer(t18:0/26:2)	4.85107e+07	3.42488e+07	3.69507e+07	3.56966e+07	4.97709e+07	4.06827e+07	4.35895e+07	4.70717e+07	4.52079e+07	4.79946e+07	4.73753e+07	4.22109e+07	4.7475e+07	4.73753e+07	4.92145e+07	5.13991e+07	3.56089e+07	4.30556e+07	4.27571e+07	4.8717e+07	3.90149e+07	4.10791e+07	3.16762e+07	4.36676e+07	3.13023e+07	4.12244e+07	3.83886e+07	3.97382e+07	4.37643e+07	3.37841e+07	2.67325e+07	3.34414e+07	4.07351e+07	4.22408e+07	4.3243e+07	4.47966e+07
metab_1394	508.303	2.12912	C24 H47 O8 N1 P1	PE(8:0/11:1)	3.00841e+07	2.23885e+07	1.89902e+07	1.88993e+07	2.66863e+07	2.77971e+07	3.45005e+07	1.62918e+07	1.7391e+07	2.35879e+07	1.939e+07	2.02895e+07	1.67416e+07	1.98323e+07	1.99701e+07	2.31057e+07	2.48874e+07	1.33931e+07	1.43927e+07	1.55923e+07	1.5494e+07	1.62923e+07	2.30882e+07	2.17934e+07	1.27934e+07	1.99939e+07	2.48877e+07	2.79712e+07	2.06972e+07	2.24986e+07	1.61916e+07	2.10951e+07	3.56685e+07	3.37399e+07	3.27239e+07	2.55869e+07
metab_549	541.519	9.13313	C34 H69 O4	MG(31:0)	6.86743e+07	5.44447e+07	5.87325e+07	5.70374e+07	7.26927e+07	7.01001e+07	6.3419e+07	7.1895e+07	8.4858e+07	7.01998e+07	8.2764e+07	8.66529e+07	4.75644e+07	5.71393e+07	5.49433e+07	6.43551e+07	6.38181e+07	5.28493e+07	5.81345e+07	5.24504e+07	5.51438e+07	5.69399e+07	4.63678e+07	4.69661e+07	6.61923e+07	6.40108e+07	6.63109e+07	7.33907e+07	5.74366e+07	5.09547e+07	4.74647e+07	5.26499e+07	5.99389e+07	7.23936e+07	5.88261e+07	6.84049e+07
metab_1099	528.499	4.44425	C32 H66 O4 N1	Cer(d12:0/20:0+O)	5.17463e+07	3.8387e+07	5.13924e+07	4.49042e+07	5.33457e+07	5.84108e+07	5.7141e+07	4.8057e+07	4.19027e+07	4.1994e+07	4.7492e+07	4.36616e+07	4.87415e+07	4.75726e+07	5.01099e+07	4.76613e+07	4.13173e+07	4.85086e+07	5.06871e+07	5.15734e+07	5.07254e+07	5.59689e+07	6.3197e+07	5.64204e+07	4.98148e+07	5.09875e+07	4.67233e+07	5.70433e+07	4.71361e+07	4.54251e+07	4.15206e+07	5.28602e+07	5.88992e+07	5.50898e+07	4.98525e+07	5.92899e+07
metab_1500	633.582	9.13	C41 H77 O4	DG(20:3e/18:0)	5.96237e+07	6.81266e+07	7.60682e+07	6.44014e+07	7.54125e+07	7.17163e+07	9.07498e+07	7.40813e+07	7.88894e+07	8.00045e+07	8.08613e+07	8.1763e+07	5.90111e+07	6.08387e+07	7.03054e+07	7.135e+07	5.48383e+07	6.57181e+07	7.48966e+07	6.59242e+07	6.5053e+07	6.18494e+07	6.23832e+07	6.5875e+07	4.84201e+07	6.87696e+07	8.33015e+07	8.04407e+07	7.45792e+07	6.6691e+07	6.69954e+07	6.61189e+07	6.94143e+07	7.19822e+07	6.94536e+07	7.85672e+07
metab_12	664.528	6.01682	C36 H75 O7 N1 P1	LPC(28:0)	2.12499e+09	2.02523e+09	2.02644e+09	1.87558e+09	2.544e+09	2.51407e+09	2.07509e+09	2.22476e+09	2.18485e+09	2.29459e+09	2.25469e+09	2.24471e+09	1.61619e+09	2.11986e+09	1.9257e+09	2.03519e+09	1915484876	1.97535e+09	1.88556e+09	1.73591e+09	1.88556e+09	1.83567e+09	1.70598e+09	1.57628e+09	2.08506e+09	2.03512e+09	2.19483e+09	2.21478e+09	1.66607e+09	1.72593e+09	1.71596e+09	1.8257e+09	2.19483e+09	2.08509e+09	2.02521e+09	2.29459e+09
metab_437	732.59	7.4251	C41 H83 O7 N1 P1	PC(10:1e/23:0)	2.23324e+09	2.29201e+09	2.35077e+09	2.35077e+09	2.6838e+09	2.73278e+09	2.70339e+09	2.59565e+09	2.62503e+09	2.65442e+09	2.66421e+09	2.64462e+09	2.15488e+09	2.59565e+09	2.34098e+09	2.43893e+09	2.29201e+09	2.36057e+09	2.38016e+09	2.20385e+09	2.52708e+09	2.35077e+09	2.12549e+09	2.1157e+09	2.54667e+09	2.53688e+09	2.6936e+09	2.64462e+09	2.25283e+09	2.29201e+09	2.27242e+09	2.36057e+09	2.70339e+09	2.71319e+09	2.6838e+09	2.78175e+09
metab_2317	773.541	6.09844	C88 H156 O17 P2	CL(21:0/22:6/18:0/18:1)	6.97455e+08	6.75776e+08	6.26601e+08	6.27497e+08	8.26417e+08	7.76476e+08	6.86724e+08	7.61321e+08	7.2773e+08	7.19234e+08	7.54262e+08	7.49418e+08	4.66673e+08	6.56886e+08	5.60925e+08	7.75831e+08	5.06874e+08	5.32937e+08	7.67224e+08	5.44659e+08	6.4388e+08	5.6796e+08	4.31838e+08	4.45275e+08	5.65147e+08	5.81521e+08	6.42294e+08	6.26186e+08	4.2966e+08	6.65198e+08	6.30916e+08	5.86877e+08	7.94483e+08	7.12167e+08	6.50117e+08	8.40168e+08
metab_612	920.864	13.7198	C58 H114 O6 N1	TG(18:0/16:0/21:1)	2.0644e+08	2.34032e+08	2.25486e+08	2.52508e+08	2.72102e+08	2.69493e+08	2.5657e+08	2.67725e+08	2.65618e+08	2.20475e+08	2.596e+08	2.60106e+08	3.08666e+08	3.17685e+08	2.90622e+08	2.5442e+08	1.67361e+08	2.60232e+08	2.61984e+08	3.01648e+08	2.31499e+08	2.28493e+08	2.72542e+08	2.69688e+08	2.60829e+08	2.38504e+08	2.52969e+08	2.50595e+08	2.17469e+08	2.53547e+08	2.01434e+08	2.21478e+08	2.29558e+08	2.25484e+08	2.43064e+08	2.05443e+08
metab_86	808.739	12.425	C50 H98 O6 N1	TG(16:0/14:0/17:1)	2.59409e+08	2.23308e+08	1.69651e+08	2.14037e+08	1.97276e+08	3.58043e+08	2.19955e+08	2.2983e+08	2.33764e+08	1.75569e+08	1.94311e+08	2.27977e+08	2.15023e+08	3.85661e+08	2.09105e+08	2.1351e+08	1.4302e+08	2.42701e+08	2.04312e+08	2.62368e+08	1.8346e+08	1.87405e+08	2.27846e+08	2.31803e+08	2.01233e+08	2.02201e+08	2.10091e+08	1.84447e+08	1.93457e+08	1.64719e+08	1.71624e+08	1.6176e+08	2.35122e+08	2.04282e+08	2.1799e+08	1.76556e+08
metab_2220	1510.07	6.77865	C85 H155 O17 P2	CL(20:4/18:1/16:0/22:0)	7.74208e+06	7.40723e+06	4.40328e+06	6.24499e+06	8.07731e+06	7.48622e+06	6.89223e+06	7.46901e+06	6.48599e+06	6.94305e+06	7.46551e+06	7.41397e+06	7.21287e+06	7.57997e+06	8.48152e+06	7.71844e+06	6.80104e+06	7.567e+06	6.65566e+06	7.06549e+06	6.34066e+06	6.29239e+06	6.37271e+06	6.94475e+06	6.06108e+06	5.79416e+06	7.30923e+06	6.39782e+06	6.09394e+06	6.98005e+06	5.29169e+06	6.38523e+06	6.62293e+06	5.93971e+06	5.67343e+06	6.67132e+06
metab_1984	836.524	5.83676	C49 H75 O8 N1 P1	PE(22:5/22:6)	3.10458e+07	4.99481e+07	4.22755e+07	3.23275e+07	4.58022e+07	4.64293e+07	5.22733e+07	3.59557e+07	4.26833e+07	5.39427e+07	5.6688e+07	4.2553e+07	4.21799e+07	5.07904e+07	4.93319e+07	4.671e+07	3.19849e+07	3.88556e+07	3.9116e+07	5.03829e+07	3.78005e+07	3.35944e+07	3.22001e+07	4.94319e+07	2.52293e+07	3.65851e+07	4.46914e+07	3.77094e+07	4.83499e+07	3.81093e+07	3.49314e+07	3.73845e+07	4.96147e+07	5.1595e+07	5.06666e+07	2.68075e+07
metab_370	1004.96	14.6282	C64 H126 O6 N1	TG(25:0/18:0/18:1)	6.31594e+07	6.53108e+07	6.59705e+07	6.96001e+07	8.01718e+07	7.81543e+07	7.82582e+07	6.95963e+07	7.85602e+07	6.40602e+07	8.30926e+07	7.77543e+07	9.11501e+07	9.37688e+07	9.77975e+07	7.46176e+07	4.40139e+07	7.43157e+07	7.22332e+07	7.84596e+07	6.25461e+07	6.52657e+07	7.65459e+07	7.24113e+07	6.00137e+07	5.9026e+07	6.06215e+07	5.94765e+07	6.50658e+07	5.79131e+07	5.24743e+07	5.17692e+07	6.32995e+07	6.61468e+07	6.68703e+07	5.37836e+07
metab_208	853.726	12.5981	C53 H98 O6 Na1	TG(16:0/16:1/18:1)	6.64457e+08	7.46371e+08	5.85539e+08	6.61599e+08	7.50595e+08	7.37259e+08	7.96379e+08	7.95176e+08	7.43369e+08	7.83461e+08	4.97586e+08	5.83129e+08	6.80613e+08	7.22887e+08	3.84947e+08	7.12321e+08	5.74695e+08	6.94701e+08	7.16309e+08	6.10964e+08	6.00016e+08	5.82044e+08	6.68693e+08	6.58236e+08	7.61427e+08	7.47806e+08	7.09597e+08	7.38414e+08	5.97587e+08	5.79515e+08	3.68672e+08	5.42165e+08	5.03611e+08	4.7521e+08	7.34935e+08	7.50375e+08
metab_35	407.316	2.83267	C25 H43 O4	MG(22:4)	9.09609e+08	9.1564e+08	1.27645e+09	9.56098e+08	1.21616e+09	1.11565e+09	1.21023e+09	1.15837e+09	1.1257e+09	1.17596e+09	1.43728e+09	1.03527e+09	1.34683e+09	1.60815e+09	1.52774e+09	1.32672e+09	8.01059e+08	8.28197e+08	1.06487e+09	1.32672e+09	1.14563e+09	1.1458e+09	1.21552e+09	1.22622e+09	9.73935e+08	1.05532e+09	1.04792e+09	9.61996e+08	8.82472e+08	1.25226e+09	8.6237e+08	1.05301e+09	1.17632e+09	1.22623e+09	1.17596e+09	1.17598e+09
metab_752	851.71	12.2595	C53 H96 O6 Na1	TG(16:0/16:1/18:2)	1.37085e+08	1.61766e+08	1.06229e+08	1.3502e+08	1.45089e+08	1.57856e+08	1.57855e+08	1.64806e+08	1.5984e+08	1.241e+08	1.42993e+08	2.27351e+08	1.52891e+08	1.86646e+08	1.38992e+08	1.20128e+08	1.01265e+08	1.45941e+08	1.23107e+08	1.51898e+08	1.11193e+08	1.01265e+08	1.51898e+08	1.47945e+08	1.55882e+08	1.49975e+08	1.52957e+08	1.56866e+08	1.26085e+08	1.04244e+08	1.08215e+08	1.03251e+08	1.59841e+08	1.33044e+08	1.53886e+08	1.52891e+07
metab_2503	603.44	2.6718	C33 H64 O7 N0 P1	PEt(12:0e/16:1)	2.82395e+07	2.56939e+07	2.78997e+07	2.3531e+07	3.56008e+07	2.87882e+07	2.85805e+07	2.90066e+07	3.03545e+07	3.28253e+07	3.47386e+07	3.40103e+07	2.44632e+07	2.99647e+07	2.71144e+07	2.72911e+07	2.43867e+07	2.61807e+07	2.52766e+07	2.36626e+07	2.87064e+07	2.54225e+07	2.10581e+07	2.48121e+07	2.74905e+07	3.16627e+07	3.23492e+07	2.95274e+07	2.48813e+07	2.78096e+07	2.30698e+07	2.63186e+07	3.02687e+07	3.12652e+07	3.33659e+07	3.54082e+07
metab_734	626.572	9.20336	C38 H76 O5 N1	DG(17:1/18:0)	7.37851e+07	5.62125e+07	5.89087e+07	6.13357e+07	6.7118e+07	7.41558e+07	6.87167e+07	7.96731e+07	7.84871e+07	6.98575e+07	6.79924e+07	8.2607e+07	8.83624e+07	7.39994e+07	7.62536e+07	6.64261e+07	6.07055e+07	6.6796e+07	6.69075e+07	7.0067e+07	6.9635e+07	6.40989e+07	7.8692e+07	7.72763e+07	7.66805e+07	6.63154e+07	7.01024e+07	7.01784e+06	7.58253e+07	6.83323e+07	5.35166e+07	2.85575e+07	6.64004e+07	6.98488e+07	6.51722e+07	1.25804e+07
metab_261	676.491	4.86936	C36 H71 O8 N1 P1	PC(10:0/18:1)	1.98683e+09	1.53304e+09	1.39461e+09	1.28157e+09	2.15828e+09	1.98683e+09	1.34129e+09	1.684e+09	1.50273e+09	1.65401e+09	1.81537e+09	1.62353e+09	1.02871e+09	1.40687e+09	1.48642e+09	1.48857e+09	1.23042e+09	1.29096e+09	1.52285e+09	1.4122e+09	1.3111e+09	1.30102e+09	1.19008e+09	9.26849e+08	1.46817e+09	1.41196e+09	1.38167e+09	1.80529e+09	9.98456e+08	1.13965e+09	910712675	1.16991e+09	1.66409e+09	1.38171e+09	1.38166e+09	1.68426e+09
metab_2338	760.534	7.39445	C86 H154 O17 P2	CL(17:0/16:0/22:0/22:6)	4.02117e+07	3.873e+07	4.12006e+07	3.7406e+07	4.36459e+07	4.49002e+07	4.56956e+07	4.80551e+07	4.78183e+07	5.02427e+07	4.92372e+07	4.74233e+07	4.71597e+07	4.34979e+07	4.11367e+07	4.44454e+07	3.83176e+07	4.1674e+07	4.31842e+07	4.03732e+07	4.19331e+07	4.01224e+07	3.9252e+07	4.65122e+07	4.58132e+07	4.27569e+07	4.78835e+07	4.55038e+07	4.44457e+07	4.4615e+07	4.29864e+07	3.95348e+07	4.44494e+07	4.82517e+07	4.49239e+07	5.07885e+07
metab_1802	836.581	6.52051	C47 H83 O9 N1 P1	PC(18:1e/20:5)	4.59401e+07	3.07211e+07	2.66136e+07	4.11358e+07	4.57129e+07	4.15806e+07	3.09305e+07	4.88425e+07	3.25299e+07	3.54338e+07	3.65107e+07	3.24407e+07	2.0906e+07	3.32094e+07	2.97101e+07	4.25855e+07	2.73905e+07	2.85018e+07	3.0848e+07	4.12539e+07	3.03874e+07	3.08103e+07	3.59503e+07	2.07189e+07	3.52783e+07	3.60426e+07	3.661e+07	3.69507e+07	2.29814e+07	2.47925e+07	2.26271e+07	2.47447e+07	3.88221e+07	2.83729e+07	3.26512e+07	3.41267e+07
metab_1923	508.341	3.9794	C25 H51 O7 N1 P1	LPE(20:0)	1.3838e+07	1.34103e+07	8.7742e+06	1.13944e+07	1.46612e+07	1.21484e+07	1.53278e+07	1.27126e+07	1.22516e+07	1.43081e+07	1.739e+07	1.48081e+07	1.24584e+07	1.59932e+07	1.60695e+07	1.87023e+07	1.0864e+07	1.10527e+07	1.21607e+07	1.30236e+07	1.43319e+07	1.34078e+07	1.06144e+07	1.30925e+07	9.02228e+06	1.29022e+07	1.41279e+07	1.25233e+07	1.14347e+07	1.45435e+07	1.0655e+07	1.1057e+07	1.34396e+07	1.44829e+07	1.49976e+07	1.66207e+07
metab_902	945.823	13.7115	C54 H112 O7 N3 P1	PE(20:1e/23:0)	4.44948e+07	4.41858e+07	4.31534e+07	4.00186e+07	4.60607e+07	5.20155e+07	4.04369e+07	6.02677e+07	4.21536e+07	6.13445e+07	4.27408e+07	5.67042e+07	5.62081e+07	6.76709e+07	4.37722e+07	5.12978e+07	4.50342e+07	4.83763e+07	6.33154e+07	5.70028e+07	3.63617e+07	4.73327e+07	4.79598e+07	5.48461e+07	6.28334e+07	4.16867e+07	5.54883e+07	5.85526e+07	5.83993e+07	4.74372e+07	4.44072e+07	4.50341e+07	6.38419e+07	5.22171e+07	6.16479e+07	6.82304e+07
metab_1316	546.355	3.24275	C28 H53 O7 N1 P1	PC(8:0e/12:3)	4.488e+07	3.46529e+07	6.26492e+07	5.51679e+07	7.02987e+07	6.732e+07	5.01425e+07	4.02191e+07	4.59722e+07	6.60606e+07	6.33772e+07	4.28941e+07	4.44828e+07	7.39725e+07	6.11661e+07	7.52633e+07	3.39579e+07	3.73338e+07	5.40159e+07	6.21954e+07	4.60318e+07	4.82366e+07	3.23692e+07	3.61423e+07	4.34899e+07	4.66672e+07	4.37878e+07	4.63694e+07	2.94897e+07	4.74616e+07	3.80288e+07	5.0373e+07	5.52063e+07	3.95244e+07	4.82575e+07	7.35752e+07
metab_747	1510.07	7.46285	C85 H155 O17 P2	CL(22:6/18:0/18:0/18:0)	6.57385e+07	7.05107e+07	7.86322e+07	8.62512e+07	8.38642e+07	8.00672e+07	9.53354e+07	8.83508e+07	1.06471e+08	1.08424e+08	9.41631e+07	9.62145e+07	9.13423e+07	8.45319e+07	7.79605e+07	9.0076e+07	7.78507e+07	6.54454e+07	7.10592e+07	8.20579e+07	7.80556e+07	8.13492e+07	7.49465e+07	9.63109e+07	7.17797e+07	7.42329e+07	1.07448e+08	8.46342e+07	9.21541e+07	8.40072e+07	8.89333e+07	7.60928e+07	6.98727e+07	9.36749e+07	8.62479e+07	9.45336e+07
metab_1169	560.504	4.54666	C36 H66 O3 N1	Cer(d16:0/20:4)	3.839e+06	6.37323e+06	6.35792e+06	5.90937e+06	4.66698e+06	7.57725e+06	9.13433e+06	4.5656e+06	9.83127e+06	7.92209e+06	5.8295e+06	8.38646e+06	1.04474e+07	1.02205e+07	8.30855e+06	1.03439e+07	5.94075e+06	8.44279e+06	9.2044e+06	9.7342e+06	1.05397e+07	5.27111e+06	7.52978e+06	1.26197e+07	4.9407e+06	8.22598e+06	7.58109e+06	949186	1.40678e+07	9.65788e+06	7.74743e+06	7.32504e+06	9.74299e+06	1.26006e+07	1.23047e+07	1.0088e+07
metab_231	670.634	11.2612	C41 H84 O5 N1	DG(18:0/20:0)	2.69104e+08	2.79259e+08	3.4782e+08	3.47987e+08	3.59312e+08	3.79193e+08	3.38157e+08	3.59047e+08	4.07e+08	3.73004e+08	3.41207e+08	3.58569e+08	3.51359e+08	3.73699e+08	3.65576e+08	3.32462e+08	3.00911e+08	3.28933e+08	3.08383e+08	3.345e+08	3.34202e+08	3.18935e+08	3.4588e+08	3.07035e+08	3.29018e+08	3.17848e+08	3.55421e+08	3.32064e+08	3.92994e+08	3.64228e+08	2.91338e+08	3.34912e+08	3.10739e+08	3.1988e+08	3.06677e+08	3.45281e+08
metab_1871	761.581	6.71384	C41 H82 O8 N2 P1	SM(d18:1/17:0)	7.98026e+07	8.714e+07	6.94598e+07	6.61244e+07	1.00885e+08	9.6291e+07	7.45601e+07	7.73467e+07	7.05484e+07	7.78334e+07	8.54286e+07	7.10515e+07	6.54514e+07	7.25713e+07	7.0755e+07	7.73972e+07	7.71513e+07	7.82505e+07	7.66476e+07	6.81141e+07	7.65069e+07	7.31534e+07	6.62541e+07	5.86322e+07	6.88092e+07	6.73396e+07	7.10683e+07	7.18034e+07	5.96835e+07	7.4607e+07	6.81496e+07	6.92403e+07	6.9682e+07	6.98814e+07	7.55402e+07	7.96338e+07
metab_105	918.848	13.4071	C58 H112 O6 N1	TG(19:1/18:0/18:1)	2.74218e+08	2.79212e+08	2.20176e+08	2.43194e+08	2.85228e+08	2.8823e+08	2.9588e+08	3.01241e+08	2.94492e+08	2.42194e+08	2.85221e+08	2.77147e+08	3.49279e+08	3.52282e+08	3.15252e+08	2.46061e+08	1.96157e+08	3.15252e+08	2.65212e+08	3.14251e+08	2.34187e+08	2.28182e+08	3.43274e+08	2.90232e+08	2.8823e+08	2.86228e+08	2.89229e+08	2.98238e+08	2.61197e+08	2.28182e+08	2.16173e+08	2.19175e+08	3.14835e+08	2.81225e+08	2.90728e+08	2.33186e+08
metab_1227	958.88	12.6353	C61 H116 O6 N1	TG(18:1/17:1/23:1)	3.26572e+08	3.35112e+08	2.56409e+08	2.95343e+08	3.35536e+08	3.07491e+08	3.76814e+08	3.76978e+08	3.50234e+08	2.86457e+08	2.14696e+08	3.57063e+08	3.81609e+08	4.12659e+08	3.28524e+08	2.93511e+08	2.32371e+08	3.46553e+08	1.94346e+08	3.50559e+08	2.86459e+08	2.45392e+08	3.81609e+08	3.25443e+08	3.46639e+08	3.44631e+08	3.56556e+08	3.5772e+08	2.97756e+08	2.6342e+08	2.39382e+08	2.70432e+08	1.44137e+07	3.37736e+08	3.53173e+08	2.79446e+08
metab_390	697.528	5.40984	C39 H74 O6 N2 P1	SM(d14:0/20:4)	1.83027e+08	1.95019e+08	1.88135e+08	1.80043e+08	2.07737e+08	2.17468e+08	2.1241e+08	2.20502e+08	2.33652e+08	2.03095e+08	2.10765e+08	2.29606e+08	2.04273e+08	2.08365e+08	1.90158e+08	2.00273e+08	2.13115e+08	1.93191e+08	2.02256e+08	1.91169e+08	2.11649e+08	2.17091e+08	2.11399e+08	2.1149e+08	2.40732e+08	2.34663e+08	2.2859e+08	2.20502e+08	2.13422e+08	2.03706e+08	2.31629e+08	2.00273e+08	2.06365e+08	2.1542e+08	1.09231e+08	2.26571e+08
metab_2751	836.589	6.8681	C47 H82 O11 N1	Hex1Cer(t17:0/22:5)	1.35134e+08	1.30517e+08	1.41622e+08	1.31897e+08	1.64015e+08	1.62854e+08	1.35061e+08	1.58073e+08	1.43061e+08	1.48945e+08	1.4414e+08	1.51584e+08	1.05886e+08	1.4188e+08	1.31524e+08	1.4062e+08	1.54384e+08	1.4671e+08	1.34436e+08	1.39651e+08	1.62769e+08	1.44656e+08	1.19243e+08	1.28952e+08	1.99269e+08	1.97088e+08	1.85805e+08	2.0749e+08	1.27963e+08	1.53697e+08	1.33917e+08	1.43439e+08	1.79835e+08	1.69302e+08	1.58162e+08	1.79217e+08
metab_602	960.895	13.7944	C61 H118 O6 N1	TG(16:0/18:2/24:0)	5.60059e+08	6.09451e+08	4.83154e+08	5.56876e+08	6.22658e+08	6.22334e+08	6.69451e+08	6.24614e+08	6.4731e+08	5.2599e+08	6.21327e+08	6.2063e+08	7.69061e+08	7.6408e+08	7.37183e+08	5.74789e+08	3.83535e+08	6.37564e+08	5.82712e+08	7.00324e+08	5.24994e+08	5.19017e+08	7.02316e+08	6.41549e+08	5.95724e+08	5.81777e+08	5.83769e+08	6.0469e+08	5.9633e+08	5.14036e+08	4.56257e+08	4.67215e+08	6.1032e+08	5.65847e+08	6.26608e+08	4.73192e+08
metab_1481	780.759	15.238	C53 H98 O2 N1	CmE(25:1)	3.04587e+07	2.74887e+07	1.76168e+07	2.37092e+07	2.70653e+07	2.83491e+07	3.03963e+07	2.82278e+07	2.867e+07	2.63701e+07	2.83958e+07	2.80405e+07	2.92375e+07	3.00377e+07	2.98676e+07	3.09121e+07	2.22815e+07	2.71303e+07	3.16029e+07	3.01222e+07	2.51413e+07	2.51389e+07	2.78632e+07	2.91512e+07	2.65181e+07	2.80396e+07	2.90489e+07	2.55542e+07	2.54059e+07	2.62493e+07	2.14462e+07	1.89649e+07	2.78388e+07	3.01378e+07	2.67246e+07	2.96955e+07
metab_712	772.546	5.35531	C43 H76 O8 N1 P1 Li1	PE(16:0/22:5)	2.59434e+07	2.06682e+07	2.27437e+07	2.85377e+07	2.89701e+07	2.62893e+07	2.81053e+07	2.90566e+07	2.68946e+07	3.07861e+07	3.07861e+07	3.40723e+07	1.70361e+07	2.68946e+07	2.3349e+07	1.92846e+07	2.68946e+07	2.46462e+07	2.82783e+07	2.63758e+07	1.72091e+07	2.80188e+07	2.49056e+07	2.04953e+07	2.14465e+07	2.7327e+07	8.2327e+07	2.43868e+07	2.3522e+07	2.25707e+07	2.29166e+07	2.59434e+07	2.63758e+07	2.49921e+07	2.62028e+07	2.43003e+07
metab_1012	896.807	12.9127	C58 H106 O5 N1	TG(16:0e/17:1/22:5)	6.137e+07	6.13025e+07	4.14124e+07	5.80385e+07	6.43371e+07	5.58928e+07	7.21146e+07	6.27146e+07	5.64438e+07	5.98366e+07	6.71166e+07	6.62762e+07	5.38748e+07	6.08088e+07	5.50543e+07	6.66299e+07	4.28404e+07	5.31327e+07	7.19583e+07	5.84142e+07	4.99804e+07	5.61005e+07	4.64103e+07	6.34553e+07	4.30124e+07	5.46939e+07	5.96626e+07	6.62998e+07	6.15074e+07	5.36525e+07	4.45744e+07	4.52884e+07	6.07925e+07	7.34393e+07	7.21143e+07	6.44646e+07
metab_678	690.507	6.71002	C37 H73 O8 N1 P1	PC(16:1/13:0)	3.8559e+08	4.70602e+08	4.44289e+08	4.46313e+08	4.66442e+08	4.46331e+08	5.75855e+08	5.17144e+08	5.23229e+08	5.82939e+08	5.39421e+08	5.56626e+08	5.09067e+08	4.82862e+08	4.59392e+08	4.94768e+08	4.27084e+08	3.98747e+08	4.63512e+08	4.40237e+08	5.03887e+08	4.84754e+08	4.45196e+08	5.13363e+08	4.76732e+08	4.89214e+08	5.80915e+08	4.82747e+08	4.7873e+08	4.79611e+08	5.17927e+08	4.85783e+08	5.00965e+08	5.49542e+08	5.17158e+08	4.7465e+08
metab_2313	648.497	5.9884	C35 H71 O7 N1 P1	dMePE(14:0e/14:0)	1.25178e+07	1.22731e+07	1.12717e+07	1.04316e+07	1.51766e+07	1.39076e+07	1.11552e+07	1.31359e+07	1.24707e+07	1.20667e+07	1.2517e+07	1.25104e+07	9.30268e+06	1.22913e+07	1.07228e+07	1.15467e+07	1.16394e+07	6.6674e+06	1.17757e+07	1.06125e+07	1.02952e+07	1.05559e+07	9.55784e+06	3.91527e+06	1.18484e+07	1.19064e+07	1.28518e+07	1.33785e+07	1.04985e+07	1.02549e+07	9.55195e+06	1.16792e+07	1.34746e+07	1.27344e+07	1.21475e+07	1.30698e+07
metab_1632	902.805	12.926	C56 H106 O6 N2	TG(11:0/18:1/18:2)	5.42327e+08	6.15072e+08	5.76876e+08	7.56567e+08	5.7983e+08	5.13222e+08	1.16895e+09	5.97274e+08	5.9561e+08	4.84963e+08	5.97803e+08	8.19216e+08	5.74363e+08	6.7616e+08	6.18668e+08	9.65563e+08	4.33451e+08	4.6036e+08	4.73749e+08	7.11932e+08	5.13128e+08	6.16202e+08	7.46833e+08	4.42549e+08	6.19618e+08	8.24255e+08	6.46214e+08	9.98622e+08	7.47069e+08	5.9386e+08	6.13505e+08	4.39463e+08	6.34828e+08	5.95879e+08	9.72775e+08	5.32059e+08
metab_2424	802.641	8.62034	C45 H88 O10 N1	Hex1Cer(d22:0/16:0)	3.74394e+06	7.61496e+06	5.47004e+06	4.22366e+06	5.63853e+06	6.16936e+06	6.81411e+06	5.54068e+06	7.73622e+06	6.70086e+06	6.79514e+06	5.63336e+06	8.11066e+06	7.18344e+06	6.00071e+06	3.90566e+06	4.74431e+06	5.60942e+06	4.3295e+06	4.54282e+06	5.43374e+06	5.78137e+06	6.95913e+06	7.46396e+06	3.43234e+06	4.27612e+06	4.39303e+06	3.72286e+06	7.11433e+06	7.45097e+06	7.01376e+06	4.87433e+06	2.64552e+06	5.18811e+06	5.65855e+06	5.07296e+06
metab_1015	727.502	5.64028	C39 H72 O8 N2 P1	MePC(8:0/22:5)	3.95893e+08	3.75315e+08	3.56696e+08	3.65515e+08	4.1549e+08	4.10592e+08	4.25291e+08	4.62529e+08	4.52729e+08	4.51749e+08	4.03733e+08	4.30191e+08	3.51796e+08	3.06719e+08	3.30238e+08	3.34157e+08	4.02798e+08	3.50816e+08	3.49521e+08	3.15539e+08	3.36625e+08	3.84536e+08	3.61596e+08	3.76284e+08	4.58609e+08	4.62529e+08	4.26271e+08	4.67428e+08	3.49916e+08	3.45917e+08	3.86081e+08	3.68483e+08	4.10592e+08	4.13532e+08	4.66448e+08	4.3901e+08
metab_926	645.545	9.61872	C41 H73 O5	DG(16:0/22:4)	3.79236e+08	3.66194e+08	3.15032e+08	3.6819e+08	3.6615e+08	4.04289e+08	4.05678e+08	4.62524e+08	4.27174e+08	3.90912e+08	4.1803e+08	3.96804e+08	5.08659e+08	4.62054e+08	4.63748e+08	3.65326e+08	3.51145e+08	3.81244e+08	4.1044e+08	4.18586e+08	4.04212e+08	4.01307e+08	4.62816e+08	4.04301e+08	4.83577e+08	3.99271e+08	3.78904e+08	4.06325e+08	3.96447e+08	3.91249e+08	3.94286e+08	3.54157e+08	3.85251e+08	4.05134e+08	3.98795e+08	3.12995e+08
metab_201	468.308	1.153	C22 H47 O7 N1 P1	LPC(14:0)	1.65622e+09	1.26693e+09	2.44337e+09	1.89988e+09	2.66458e+09	2.35301e+09	1.68925e+09	1.60881e+09	1.33732e+09	2.05158e+09	2.45353e+09	1.32726e+09	1.31721e+09	3.63992e+09	2.40315e+09	3.52932e+09	1.98084e+07	1.05578e+09	2.29255e+09	3.03662e+09	2.14133e+09	1.98941e+09	1.43787e+09	1.15633e+09	1.88018e+09	1.4077e+09	1.41776e+09	1.51831e+09	5.52021e+08	1.98075e+09	1.18649e+09	1.98394e+09	2.45343e+09	1.80991e+09	1.8099e+09	2.27244e+09
metab_2011	762.508	6.2025	C43 H73 O8 N1 P1	PE(18:1/20:5)	1.21597e+08	1.37978e+08	1.14398e+08	1.3201e+08	1.36194e+08	1.39587e+08	1.46512e+08	1.56276e+08	1.53546e+08	1.34935e+08	1.38387e+08	1.58374e+08	1.59364e+08	1.30812e+08	1.61322e+08	1.40601e+08	1.16058e+08	1.26665e+08	1.28899e+08	1.24949e+08	1.36122e+08	1.10631e+08	1.44833e+08	1.43749e+08	1.32471e+08	1.2318e+08	1.45912e+08	1.41108e+08	1.2026e+08	1.24766e+08	1.56546e+08	1.12375e+08	1.16096e+08	1.33171e+08	1.28615e+08	1.28403e+08
metab_1407	544.34	1.98959	C28 H51 O7 N1 P1	PC(10:1e/10:3)	1.86369e+09	1.49816e+09	2.50052e+09	2.37047e+09	2.79153e+09	2.5113e+09	2.08018e+09	2.02629e+09	4.86093e+08	2.3496e+09	2.64064e+09	1.99395e+09	1.63827e+09	2.71609e+09	2.39274e+09	2.01551e+09	1.50894e+09	1.44427e+09	2.48974e+09	2.43585e+09	2.36877e+09	2.19231e+09	1.83228e+09	1.58438e+09	3.36223e+07	1.90773e+09	1.90773e+09	4.40825e+08	7.18528e+06	2.24148e+09	1.67061e+09	2.26359e+09	2.7592e+09	2.14485e+09	2.26158e+09	2.89931e+09
metab_1108	562.327	2.85851	C26 H54 O7 N1 P1 K1	PE(8:0e/13:0)	1.84059e+07	3.57261e+07	5.28332e+07	4.23803e+07	4.91471e+07	4.94306e+07	3.52528e+07	3.68093e+07	3.5812e+07	2.84779e+07	4.41545e+07	3.47808e+07	3.38912e+07	4.97142e+07	5.4135e+07	2.30613e+07	3.08114e+07	3.01498e+07	5.47234e+07	3.69543e+07	4.39488e+07	5.41849e+07	1.86439e+07	3.79e+07	2.94882e+07	3.62926e+07	3.05279e+07	3.65768e+07	1.35154e+07	2.66005e+07	3.63877e+07	4.76348e+07	4.81076e+07	4.21628e+07	4.01514e+07	4.65956e+07
metab_744	714.541	6.9129	C38 H78 O7 N1 P1 Na1	LPC(30:0)	7.30261e+07	7.31238e+07	8.24109e+07	8.86675e+07	7.19507e+07	9.63953e+07	1.02647e+08	9.1307e+07	9.58039e+07	9.20891e+07	9.35555e+07	9.25779e+07	8.20995e+07	9.16003e+07	7.7523e+07	7.53723e+07	9.77607e+07	7.25491e+07	7.7132e+07	7.91849e+07	9.18782e+07	8.81399e+07	7.65378e+07	1.02647e+08	9.36532e+07	1.04602e+08	9.87367e+07	8.60281e+07	9.75636e+07	8.53554e+07	9.46308e+07	8.73305e+07	8.38798e+07	8.42684e+07	1.04602e+08	9.02317e+07
metab_1729	688.492	6.53731	C37 H71 O8 N1 P1	PE(18:1/14:0)	1.58751e+08	1.53829e+08	1.57389e+08	1.53742e+08	1.62363e+08	1.71009e+08	1.86441e+08	1.91829e+08	2.01487e+08	3.528e+08	2.11942e+08	2.08615e+08	1.5961e+08	1.72292e+08	1.65025e+08	1.62093e+08	1.32809e+08	1.34312e+08	1.65327e+08	1.53306e+08	1.53602e+08	1.52496e+08	1.18638e+08	1.62115e+08	1.40983e+08	1.55045e+08	2.01595e+08	1.6131e+08	1.66979e+08	1.57495e+08	1.30567e+08	1.30931e+08	1.59242e+08	1.64675e+08	1.69183e+08	1.65513e+08
metab_2000	874.654	9.45081	C48 H93 O10 N1 P1	PC(18:0/21:1)	6.76575e+07	4.16468e+07	4.26751e+07	6.35641e+07	7.27603e+07	6.72048e+07	5.9949e+07	4.59077e+07	5.41314e+07	5.74263e+07	6.22721e+07	4.59193e+07	5.18016e+07	5.08837e+07	4.65217e+07	6.76866e+07	5.03968e+07	5.69641e+07	6.24995e+07	5.76369e+07	5.15837e+07	5.05354e+07	5.0862e+07	4.55405e+07	5.12493e+07	5.60729e+07	5.04053e+07	6.45172e+07	5.13464e+07	4.22701e+07	4.565e+07	5.46272e+07	7.47395e+07	6.88991e+07	4.67802e+07	7.12954e+07
metab_2468	797.541	5.7875	C92 H156 O17 P2	CL(23:1/22:6/18:1/20:3)	4.12378e+07	5.63194e+07	7.27104e+07	5.06447e+07	8.47041e+07	8.81425e+07	7.08451e+07	8.1714e+06	1.0087e+08	7.50063e+07	1.10839e+08	7.28567e+07	4.73921e+07	4.75883e+07	5.25442e+07	6.97611e+07	5.25024e+07	5.16893e+07	5.55983e+07	5.82167e+07	5.96625e+07	4.70391e+07	4.46204e+07	3.80803e+07	6.95999e+07	7.54346e+07	4.02824e+07	4.30983e+07	4.7019e+07	4.79129e+07	4.77558e+07	4.49258e+07	4.1571e+07	3.64111e+07	3.51972e+07	1.01452e+08
metab_2489	772.586	8.15118	C43 H83 O8 N1 P1	dMePE(16:0/20:1)	4.7795e+08	4.17415e+08	4.59471e+08	4.31625e+08	5.79506e+08	5.13347e+08	4.69679e+08	4.72325e+08	4.62696e+08	4.77246e+08	5.0196e+08	4.69776e+08	3.97898e+08	4.72147e+08	4.70006e+08	4.83938e+08	4.65408e+08	4.72042e+08	4.7157e+08	4.62593e+08	4.79868e+08	4.50827e+08	4.26836e+08	4.29832e+08	5.11634e+08	5.22134e+08	4.76941e+08	5.32846e+08	4.13034e+08	4.53185e+08	3.68245e+08	4.34211e+08	5.18082e+08	5.2003e+08	4.77588e+08	5.85857e+08
metab_1375	747.601	7.823	C41 H84 O7 N2 P1	SM(t18:1/18:0)	6.56694e+09	5.93712e+09	6.20584e+09	5.63481e+09	7.7846e+09	6.78528e+09	6.55854e+09	6.57534e+09	5.97911e+09	6.48297e+09	5.60961e+09	6.97843e+09	5.18973e+09	5.6516e+09	5.16454e+09	6.46617e+09	6.21424e+09	5.94552e+09	5.95392e+09	5.76077e+09	6.14706e+09	5.84475e+09	5.88673e+09	5.09736e+09	7.68383e+09	6.85246e+09	6.76849e+09	7.61665e+09	5.15614e+09	5.63481e+09	5.07217e+09	5.36608e+09	7037209435	7.4067e+09	6.89445e+09	7.14638e+09
metab_3014	770.518	6.48343	C88 H150 O17 P2	CL(21:1/22:6/16:0/20:3)	1.1032e+07	9.84053e+06	1.0029e+07	1.00846e+07	1.21847e+07	1.13933e+07	1.20457e+07	1.10134e+07	1.37574e+07	1.08778e+07	1.33607e+07	1.0312e+07	1.17612e+07	1.14571e+07	1.06332e+07	1.03921e+07	1.01407e+07	1.61777e+07	1.03939e+07	1.46879e+07	1.00552e+07	8.90322e+06	9.52365e+06	1.06229e+07	9.75189e+06	1.05803e+07	1.3998e+07	1.15364e+07	1.07542e+07	1.10212e+07	9.33541e+06	9.95257e+06	1.16342e+07	1.08019e+07	1.12933e+07	1.07906e+07
metab_246	922.724	11.7344	C52 H102 O8 N1 P1 Na1	PC(26:0/18:1)	2.75605e+08	1.25007e+08	2.08405e+08	2.44002e+08	2.67731e+08	3.03166e+08	2.01781e+08	1.97845e+08	2.07688e+08	1.89971e+08	1.68316e+08	1.38758e+08	2.08673e+08	2.23437e+08	2.62523e+08	2.56904e+08	2.31278e+08	2.30276e+08	2.23427e+08	1.82298e+08	2.11626e+08	2.31312e+08	1.82096e+08	1.50599e+08	2.05702e+08	2.57887e+08	2.72647e+08	1.63395e+08	2.29343e+08	2.02757e+08	1.54536e+08	1.9883e+08	2.21469e+08	2.24422e+08	2.08451e+08	3.15962e+08
metab_1091	922.724	11.7293	C52 H102 O8 N1 P1 Na1	PE(29:0/18:1)	2.80697e+08	1.2722e+08	2.11222e+08	2.47321e+08	2.72677e+08	3.08767e+08	2.05503e+08	1.98819e+08	2.09028e+08	1.93305e+08	1.71423e+08	1.25497e+08	2.12528e+08	2.2775e+08	2.65436e+08	2.6155e+08	2.35809e+08	2.35424e+08	2.21459e+08	1.80177e+08	2.15411e+08	2.35585e+08	1.84458e+08	1.53381e+08	2.05871e+08	2.67066e+08	2.86783e+08	1.66351e+08	2.3358e+08	2.06408e+08	1.96488e+08	2.02505e+08	2.24651e+08	2.27603e+08	2.13641e+08	3.20796e+08
metab_987	337.201	1.78396	C19 H29 O5	DG(4:0/12:4)	6.72542e+08	9.10795e+08	5.62926e+08	5.78194e+08	7.37977e+08	8.12193e+08	6.95294e+08	8.52854e+08	6.06858e+08	8.28457e+08	6.1194e+08	7.83731e+08	9.30108e+08	7.8983e+08	6.26171e+08	5.58882e+08	9.13844e+08	7.09525e+08	7.52111e+08	7.467e+08	5.02319e+08	7.18364e+08	5.70263e+08	6.80046e+08	3.41548e+08	8.3354e+08	8.32523e+08	4.67596e+08	8.51837e+08	5.94659e+08	5.48769e+08	6.57683e+08	1.89071e+08	2.14484e+08	7.17657e+08	4.59431e+08
metab_81	818.606	6.92603	C48 H85 O7 N1 P1	PC(18:1e/22:6)	2.73123e+09	2.69179e+09	2.85941e+09	2.67207e+09	3.13549e+09	3.15521e+09	3.03689e+09	3.11577e+09	3.21437e+09	3.01717e+09	3.00731e+09	3.15521e+09	2.69179e+09	2.86927e+09	2.75095e+09	2.81011e+09	2.67207e+09	2.84955e+09	2.69179e+09	2.65235e+09	2.78053e+09	2.72137e+09	2.51431e+09	2.48473e+09	3.00731e+09	3.11577e+09	3.21437e+09	3.23409e+09	2.89885e+09	2.59319e+09	2.54389e+09	2.67207e+09	3.02703e+09	3096047684	3096047684	3.03689e+09
metab_2515	530.289	2.47361	C26 H45 O8 N1 P1	PE(10:0/11:3)	1.4595e+07	1.1905e+07	1.2743e+07	1.20321e+07	1.57616e+07	1.36499e+07	1.23609e+07	1.64286e+07	1.35053e+07	1.39877e+07	1.53707e+07	1.36969e+07	1.46251e+07	1.35966e+07	1.4721e+07	1.64628e+07	1.15709e+07	1.16467e+07	1.39054e+07	1.4825e+07	1.2574e+07	1.30389e+07	1.03533e+07	1.27754e+07	1.26762e+07	1.50534e+07	1.56402e+07	1.47619e+07	1.12952e+07	1.49082e+07	9.80476e+06	1.25187e+07	1.52499e+07	1.42058e+07	1.44003e+07	1.65223e+07
metab_3207	648.497	5.974	C35 H71 O7 N1 P1	PE(16:0e/14:0)	1.2337e+07	1.21705e+07	1.12411e+07	1.03291e+07	1.48686e+07	1.3571e+07	1.09212e+07	1.28275e+07	1.24373e+07	1.19749e+07	1.24406e+07	1.22189e+07	9.10402e+06	1.21335e+07	1.07117e+07	1.13645e+07	1.16786e+07	1.14442e+07	1.17317e+07	1.05143e+07	1.16496e+07	1.09786e+07	9.65385e+06	9.43115e+06	1.18025e+07	1.17784e+07	1.28154e+07	1.32974e+07	1.02302e+07	1.02271e+07	9.49656e+06	1.13392e+07	1.31998e+07	1.26856e+07	1.25165e+07	1.29903e+07
metab_67	776.559	7.87992	C45 H79 O7 N1 P1	PE(18:0p/22:6)	1.79175e+09	1.78196e+09	1.87008e+09	2.00715e+09	1.9873e+09	2.0855e+09	2.30088e+09	2.0561e+09	2.29109e+09	2.21276e+09	2.15401e+09	2.03652e+09	2.15137e+09	1.94975e+09	2.12589e+09	1.87271e+09	1.75258e+09	1.81133e+09	1.78205e+09	1.86029e+09	1.80157e+09	1.85559e+09	1.96799e+09	1.98812e+09	1.87162e+09	1.93859e+09	2.23234e+09	2.02673e+09	2.12481e+09	1.97779e+09	1.96419e+09	1.9484e+09	1.99736e+09	2.15401e+09	2.09527e+09	2.03652e+09
metab_1948	719.534	5.39881	C38 H76 O8 N2 P1	SM(d18:1/14:0)	4.68344e+08	3.41668e+08	3.35055e+08	3.4668e+08	4.75177e+08	4.44313e+08	3.63983e+08	4.01943e+08	3.43242e+08	3.66116e+08	4.00189e+08	3.56864e+08	3.15896e+08	3.87546e+08	3.93293e+08	4.11577e+08	3.8347e+08	3.5669e+08	3.92989e+08	3.51034e+08	3.62573e+08	3.72908e+08	3.42203e+08	2.78613e+08	3.73709e+08	3.63488e+08	3.5064e+08	4.23094e+08	2.92725e+08	3.77121e+08	2.98521e+08	3.20901e+08	4.22897e+08	3.50761e+08	3.60577e+08	3.98473e+08
metab_418	846.695	10.9431	C48 H97 O8 N1 P1	PC(16:0/24:0)	8.79825e+08	1.20111e+09	1.08841e+09	7.63704e+08	1.3012e+09	1.26116e+09	1.03095e+09	8.47782e+08	1.01093e+09	1.01093e+09	1.17108e+09	8.74807e+08	7.62703e+08	7.95745e+08	7.70711e+08	8.33772e+08	9.43328e+08	7.82722e+08	6.79627e+08	6.78626e+08	7.76716e+08	8.47363e+08	8.29765e+08	7.2667e+08	7.02648e+08	7.27671e+08	8.2576e+08	8.10748e+08	8.59793e+08	9.53885e+08	7.74714e+08	9.64898e+08	6.32583e+08	8.06804e+08	9.06836e+08	8.14848e+08
metab_1182	814.632	9.13462	C46 H89 O8 N1 P1	PC(20:0/18:2)	8.96072e+06	1.985e+06	8.62198e+06	7.41415e+06	9.3341e+06	7.53427e+06	3.00068e+06	1.05903e+07	1.49325e+07	1.49325e+07	1.88039e+07	1.27203e+08	1.39548e+07	1.06342e+07	1.27205e+08	3.06758e+06	5.66091e+06	1.19006e+07	1.19711e+07	1.30521e+07	7.1866e+06	1.13866e+08	1.12994e+08	6.75629e+06	1.20566e+08	1.30521e+08	4.12095e+06	1.51537e+07	4.58919e+07	8.8021e+06	8.14841e+06	3.48598e+06	1.28309e+08	1.78394e+06	1.30526e+07	1.30521e+08
metab_3155	1088.71	1.861	C57 H102 O18 N1	Hex3Cer(d21:2/18:1)	3.08426e+06	2.36884e+06	4.43527e+06	4.10487e+06	2.31761e+06	5.58668e+06	4.23228e+06	3.64922e+06	2.91542e+06	4.33154e+06	6.99834e+06	3.50314e+06	962623	9.00324e+06	4.65479e+06	8.14025e+06	2.31699e+06	2.10751e+06	1.1857e+06	5.39079e+06	4.57179e+06	1.11579e+06	2.65446e+06	2.64047e+06	2.9538e+06	4.73568e+06	4.04672e+06	5.85002e+06	279241	3.71284e+06	1.87214e+06	4.22361e+06	6.97268e+06	5.08543e+06	6.43425e+06	7.90112e+06
metab_1996	798.602	8.08272	C45 H85 O8 N1 P1	dMePE(20:1/18:1)	2.6747e+07	2.45952e+07	2.57752e+07	4.137e+07	3.4807e+07	2.82033e+07	3.8925e+07	3.17207e+07	3.05232e+07	3.12461e+07	3.04618e+07	2.28922e+07	2.41093e+07	2.56278e+07	2.62296e+07	2.5433e+07	2.33969e+07	2.34045e+07	2.75898e+07	2.4676e+07	2.54806e+07	2.53785e+07	2.53078e+07	2.60265e+07	3.61936e+07	3.06826e+07	2.76624e+07	3.35902e+07	2.0699e+07	2.41635e+07	2.92151e+07	2.1359e+07	3.06449e+07	3.25161e+07	3.2083e+07	3.44593e+07
metab_1621	764.676	11.213	C47 H90 O6 N1	TG(16:1/10:0/18:1)	3.23431e+07	1.00009e+06	1.67815e+07	1.38588e+07	2.05015e+07	2.7469e+07	2.90444e+06	2.12858e+07	2.18803e+07	4.27675e+06	807567	2.18763e+07	1.75951e+07	4.67847e+07	1.86095e+07	1.83784e+07	1.24081e+07	2.17487e+07	1.70985e+07	1.91207e+07	1.36365e+07	1.29166e+07	1.38583e+06	1.69749e+07	1.65539e+06	1.76968e+07	1.62587e+07	3.03082e+06	1.63624e+07	8.3978e+06	1.20013e+07	1.14928e+07	743626	3.41392e+06	1.75068e+07	1.2103e+07
metab_1725	744.555	7.21464	C41 H79 O8 N1 P1	dMePE(16:0/18:1)	5.50465e+08	4.8016e+08	4.82479e+08	4.78772e+08	6.11938e+08	5.81421e+08	5.18745e+08	5.3341e+08	4.94464e+08	5.48436e+08	5.67386e+08	5.05834e+08	4.38635e+08	4.78584e+08	4.83116e+08	5.32396e+08	4.85605e+08	4.93304e+08	5.03855e+08	5.02706e+08	4.83075e+08	4.55532e+08	4.2895e+08	4.24091e+08	5.41517e+08	5.17589e+08	5.06437e+08	5.53575e+08	4.23294e+08	4.70921e+08	4.31153e+08	4.57159e+08	5.84698e+08	5.40738e+08	5.21081e+08	5.77939e+08
metab_1905	720.482	4.82486	C37 H71 O10 N1 P1	PC(16:1/12:0)	2.38595e+08	1.89733e+08	1.73138e+08	1.69222e+08	2.6912e+08	1.9074e+08	1.87726e+08	2.21018e+08	2.01943e+08	2.13164e+08	1.82637e+08	2.14948e+08	1.47812e+08	1.84264e+08	1.90655e+08	1.99416e+08	1.66203e+08	1.68433e+08	1.85549e+08	1.76584e+08	1.74514e+08	1.82634e+08	1.5061e+08	1.29908e+08	1.91458e+08	1.48334e+08	1.98822e+08	1.81337e+08	1.36374e+08	1.50424e+08	1.34211e+08	1.56917e+08	2.15201e+08	1.92679e+08	1.82332e+08	2.23655e+08
metab_1742	708.518	5.98628	C37 H75 O9 N1 P1	PC(14:0e/14:0)	121159659	1.12324e+08	1.12314e+08	1.07085e+08	1.46663e+08	1.37756e+08	1.10758e+08	1.15243e+08	1.15765e+08	1.16772e+08	1.33531e+08	1.23473e+08	9.25504e+07	1.17762e+08	1.05229e+08	1.07613e+08	1.09043e+08	1.08709e+08	9.73827e+07	1.04008e+08	1.02296e+08	9.02593e+07	4.12356e+07	8.23299e+07	1.02577e+08	1.06867e+08	1.09482e+08	1.22682e+08	9.51929e+07	4.01233e+07	8.67026e+07	1.04974e+08	1.30411e+08	1.13774e+08	1.14423e+08	1.1809e+08
metab_588	530.361	2.39175	C28 H53 O6 N1 P1	LPC(20:4e)	4.1625e+08	2.34016e+08	2.81815e+08	2.95755e+08	4.2322e+08	3.93343e+08	2.61601e+08	3.04719e+08	2.45966e+08	3.05713e+08	3.46466e+08	2.97748e+08	1.96175e+08	3.74425e+08	2.49949e+08	3.38576e+08	3.17664e+08	2.88786e+08	3.02647e+08	2.63884e+08	2.79822e+08	2.32024e+08	2.0215e+08	1.48376e+08	3.54509e+08	2.60902e+08	2.6389e+08	2.85798e+08	2.26049e+08	2.36008e+08	1.87213e+08	2.81815e+08	3.85075e+08	2.82811e+08	2.87757e+08	3.38578e+08
metab_1564	750.562	5.796	C41 H78 O8 N1 P1 Li1	PE(17:1/19:1)	3.87775e+07	4.61506e+07	4.67184e+07	4.35709e+07	6.18287e+07	4.11473e+07	4.27394e+07	5.13802e+07	5.31018e+07	4.76102e+07	5.20266e+07	3.97456e+07	4.10396e+07	3.54653e+07	4.01608e+07	3.46546e+07	4.30533e+07	4.3406e+07	5.00739e+07	2.60715e+07	3.69669e+07	4.26938e+07	4.17936e+07	3.83467e+07	4.56534e+07	4.06824e+07	4.75025e+07	4.69639e+07	2.86523e+07	4.36252e+07	2.50977e+07	3.05972e+07	4.87951e+07	4.93337e+07	5.11289e+07	5.08417e+07
metab_1186	842.663	9.42107	C48 H93 O8 N1 P1	PC(16:0/24:2)	3.07081e+07	1.38786e+08	2.51631e+07	1.09936e+07	1.61809e+08	3.53453e+07	6.38806e+06	2.766e+07	3.63179e+07	2.12395e+07	3.06109e+07	1.0636e+07	8.49592e+06	1.08629e+08	3.27357e+07	1.27315e+06	1.03765e+08	6.3232e+06	1.34242e+08	1.16412e+08	1.23472e+07	1.81969e+06	1.24631e+07	1.16412e+08	2.17907e+07	1.74131e+07	1.93263e+07	1.32949e+08	3.11988e+06	4.89623e+06	2.13368e+07	1.01759e+08	1.52081e+08	3.63179e+07	4.92886e+06	4.86576e+07
metab_118	552.402	3.91671	C28 H59 O7 N1 P1	LPC(20:0)	3.09316e+08	2.41246e+08	3.57365e+08	3.55363e+08	4.07416e+08	4.0141e+08	3.00306e+08	3.10317e+08	2.47252e+08	3.09316e+08	3.71379e+08	2.88294e+08	2.70276e+08	4.08417e+08	3.44351e+08	4.47457e+08	2.62268e+08	2.37242e+08	3.57365e+08	3.61369e+08	3.12319e+08	3.17395e+08	2.61267e+08	2.04208e+08	3.04311e+08	2.70276e+08	2.70276e+08	2.66272e+08	1.64168e+08	2.98304e+08	2.19224e+08	3.37344e+08	3.84392e+08	3.17324e+08	2.97303e+08	3.89397e+08
metab_2399	770.513	6.4785	C45 H73 O7 N1 P1	PE(18:3e/22:6)	1.20544e+07	1.07404e+07	1.11367e+07	1.02211e+07	1.2837e+07	1.24259e+07	1.28566e+07	1.14819e+07	1.47908e+07	1.16419e+07	1.41406e+07	1.09713e+07	1.2121e+07	1.22201e+07	1.15378e+07	1.19363e+07	1.02983e+07	1.10612e+07	1.06536e+07	1.04302e+07	1.01538e+07	9.16514e+06	9.73279e+06	1.13443e+07	9.97808e+06	1.07258e+07	1.42873e+07	1.17063e+07	1.14992e+07	1.12796e+07	9.4421e+06	1.01038e+07	1.16535e+07	1.10343e+07	1.1607e+07	1.08199e+07
metab_58	801.694	12.6703	C49 H94 O6 Na1	TG(16:0/14:0/16:0)	4.96888e+08	4.79362e+08	6.27693e+08	5.80836e+08	5.97431e+08	6.50145e+08	6.04264e+08	6.02312e+08	5.53502e+08	6.35502e+08	5.99383e+08	6.15979e+08	5.17383e+08	4.50026e+08	5.91574e+08	6.19552e+08	5.27145e+08	4.71502e+08	5.70097e+08	5.26169e+08	5.82906e+08	5.9255e+08	4.6174e+08	5.15431e+08	5.62288e+08	5.01764e+08	5.3105e+08	5.40812e+08	4.82148e+08	5.69121e+08	4.77359e+08	5.60336e+08	5.53502e+08	5.91574e+08	5.1055e+08	5.99383e+08
metab_2467	822.602	9.3848	C47 H85 O8 N1 P1	PE(22:0/20:4)	7.87628e+06	6.99919e+06	7.64839e+06	7.60849e+06	8.55452e+06	7.98535e+06	9.35606e+06	7.90984e+06	8.74057e+06	7.94663e+06	9.01857e+06	9.21083e+06	8.09231e+06	7.89553e+06	9.4659e+06	9.16881e+06	6.97546e+06	7.79557e+06	7.62395e+06	8.54931e+06	7.88793e+06	7.88167e+06	8.38416e+06	8.42901e+06	8.11611e+06	7.72408e+06	1.00238e+07	9.58373e+06	8.23376e+06	9.38343e+06	8.81361e+06	7.63364e+06	8.57167e+06	8.62283e+06	8.71997e+06	9.51626e+06
metab_535	602.587	9.1963	C40 H76 O2 N1	Cer(t18:1/22:0)	3.84205e+08	2.76179e+08	2.93005e+08	2.5836e+08	3.40537e+08	3.21729e+08	3.39548e+08	3.55386e+08	3.90034e+08	3.48457e+08	3.88054e+08	3.45487e+08	2.61343e+08	3.00103e+08	3.1081e+08	3.43106e+08	2.33621e+08	2.93021e+08	2.95985e+08	2.95118e+08	2.91231e+08	2.52432e+08	2.04916e+08	3.20738e+08	2.34614e+08	2.76097e+08	2.9797e+08	3.33962e+08	3.08859e+08	2.85101e+08	2.06896e+08	2.28675e+08	3.20739e+08	3.26678e+08	3.07869e+08	3.47467e+08
metab_2831	844.607	7.29469	C46 H87 O10 N1 P1	PS(18:1/22:0)	2.13934e+07	2.30877e+07	2.17153e+07	2.18486e+07	3.54314e+07	3.04102e+07	2.84553e+07	4.30386e+06	3.06153e+07	2.39639e+07	3.10392e+07	2.05806e+07	2.07019e+07	2.52405e+07	2.27029e+07	2.83489e+07	1.83579e+07	2.07931e+07	2.26194e+07	2.10042e+07	2.14846e+07	2.25069e+07	2.23845e+07	2.04186e+07	2.95601e+07	2.94256e+07	2.21138e+07	3.2809e+07	2.11712e+07	2.26862e+07	2.06896e+07	2.03667e+07	3.09201e+07	3.09854e+07	2.25177e+07	3.15487e+07
metab_1439	814.575	6.93274	C48 H81 O7 N1 P1	PC(18:3e/22:6)	4.53943e+07	4.17789e+07	5.27257e+07	4.80533e+07	4.30844e+07	5.65374e+07	6.18649e+07	4.89092e+07	6.29696e+07	5.6339e+07	5.13196e+07	5.42321e+07	4.26827e+07	4.78047e+07	4.40887e+07	5.15206e+07	6.307e+07	5.73455e+07	4.2929e+07	5.21231e+07	4.73041e+07	5.55308e+07	3.59536e+07	5.42322e+07	6.65851e+07	5.9555e+07	6.8493e+07	5.29507e+07	7.1707e+07	4.93205e+07	6.35722e+07	5.41955e+07	5.05163e+07	4.89094e+07	5.68434e+07	5.42322e+07
metab_236	717.554	5.26322	C39 H78 O7 N2 P1	SM(t18:1/16:1)	1.33825e+08	9.73624e+07	9.20511e+07	9.41734e+07	1.39773e+08	1.2986e+08	8.66393e+07	1.10372e+08	9.92033e+07	1.03992e+08	1.17964e+08	1.0086e+08	7.5735e+07	1.06514e+08	1.0191e+08	1.11034e+08	9.27858e+07	9.32829e+07	1.03586e+08	1.02172e+08	1.00121e+08	8.72341e+07	8.13854e+07	6.32447e+07	1.06815e+08	9.30475e+07	1.06359e+08	1.16975e+08	6.8102e+07	9.38779e+07	6.70116e+07	7.66275e+07	1.07717e+08	9.47679e+07	8.86219e+07	1.15982e+08
metab_1682	301.217	2.22153	O2 H29 C20	FA(20:5)	3.62564e+09	3.54871e+09	3.65993e+09	3.10047e+09	4.17669e+09	3.77796e+09	4.23928e+09	3.3776e+09	3.83571e+09	4.47986e+09	4.53099e+09	3.64372e+09	4.10215e+09	5.2481e+09	4.64607e+09	4.57544e+09	2.90292e+09	3.19531e+09	3.97827e+09	4.96592e+09	4.00059e+09	3.77766e+09	2.88394e+09	4.06805e+09	2.85639e+09	3.62204e+09	3.71013e+09	3.64961e+09	3.34589e+09	4.27491e+09	2.68409e+09	3.49946e+09	3.54093e+09	3.95138e+09	4.39758e+09	4.23388e+09
metab_2281	548.301	2.98206	C57 H94 O16 P2	MLCL(10:4/18:0/20:4)	8.45201e+07	8.48341e+07	8.25012e+07	8.50193e+07	9.10971e+07	9.6979e+07	9.99606e+07	8.82159e+07	8.5577e+07	9.27375e+07	8.57648e+07	9.17596e+07	8.80709e+07	1.01653e+08	9.50527e+07	9.82432e+07	8.44615e+07	8.26595e+07	8.20832e+07	8.96791e+07	8.60184e+07	8.76948e+07	7.16368e+07	8.57298e+07	7.70402e+07	7.94805e+07	8.83644e+07	8.23825e+07	8.14048e+07	9.27345e+07	8.72182e+07	9.59135e+07	9.46846e+07	9.44934e+07	9.93875e+07	1.03604e+08
metab_1720	662.477	5.44705	C35 H69 O8 N1 P1	dMePE(14:0/14:0)	1.38432e+08	1.18666e+08	1.12219e+08	1.19223e+08	1.49625e+08	1.52108e+08	1.21016e+08	1.22861e+08	1.21898e+08	1.20491e+08	1.3142e+08	1.23028e+08	1.02234e+08	1.21285e+08	1.3108e+08	1.32674e+08	1.10138e+08	1.11807e+08	1.24137e+08	1.09986e+08	1.04835e+08	1.23235e+08	1.12985e+08	9.16682e+07	1.19425e+08	1.19766e+08	1.20617e+08	1.16167e+08	1.08257e+08	1.17773e+08	9.26733e+07	1.18558e+08	1.35707e+08	1.23598e+08	1.22582e+08	1.43833e+08
metab_1712	775.549	6.8166	C42 H80 O10 N0 P1	PG(18:0/18:1)	2.49739e+08	2.10912e+08	2.36253e+08	2.24494e+08	2.68122e+08	2.61654e+08	2.45724e+08	2.53435e+08	2.40828e+08	2.48369e+08	2.73309e+08	2.41882e+08	1.68055e+08	2.34857e+08	1.96183e+08	2.62246e+08	2.174e+08	1.90053e+08	2.24235e+08	1.98994e+08	2.2165e+08	2.24132e+08	1.69551e+08	1.94708e+08	2.17252e+08	2.24946e+08	2.44229e+08	2.50407e+08	1.67415e+08	2.03971e+08	2.01577e+08	2.05768e+08	2.65213e+08	2.71676e+08	2.54237e+08	2.87918e+08
metab_1679	790.539	7.42477	C45 H77 O8 N1 P1	PE(18:0/22:6)	9.45056e+08	9.26748e+08	9.62452e+08	9.86871e+08	1.06862e+09	1.03505e+09	1.05209e+09	1.11123e+09	1.10483e+09	1.12098e+09	1.03547e+09	1.15833e+09	1.10097e+09	9.55569e+08	1.02361e+09	1.0097e+09	9.16313e+08	9.74554e+08	8.94267e+08	1.02194e+09	1.05052e+09	9.4223e+08	9.60688e+08	1.08613e+09	1.05127e+09	9.94661e+08	1.05765e+09	1.03317e+09	1.03723e+09	1.02672e+09	1.07599e+09	9.00131e+08	9.48592e+08	9.71822e+08	1.10363e+09	1.21381e+09
metab_1314	842.7	10.0687	C49 H97 O7 N1 P1	PC(18:2e/23:0)	7.15152e+07	5.9338e+07	5.8405e+07	6.73929e+07	7.8739e+07	7.18248e+07	6.44978e+07	7.13088e+07	6.86257e+07	7.62623e+07	8.22476e+07	6.5633e+07	5.76869e+07	7.33727e+07	6.31564e+07	7.83262e+07	6.25371e+07	6.59426e+07	6.32595e+07	5.97508e+07	5.33516e+07	6.01636e+07	5.46942e+07	5.41782e+07	5.94412e+07	6.63554e+07	6.90375e+07	8.26604e+07	1.08493e+06	5.3559e+07	4.65416e+07	5.07727e+07	7.44047e+07	7.65718e+07	6.60413e+07	8.1938e+07
metab_1383	764.728	14.6193	C52 H94 O2 N1	CmE(24:2)	2.96845e+07	2.58376e+07	2.09895e+07	2.28235e+07	3.53118e+07	3.08619e+07	1.00235e+07	3.4594e+07	3.4307e+07	3.22973e+07	3.54553e+07	3.41634e+07	2.35412e+07	3.02111e+06	2.80425e+07	8.68736e+06	2.38284e+07	2.52637e+07	1.01831e+07	2.81346e+07	2.29708e+07	9.92959e+06	2.05268e+07	2.39718e+07	2.65924e+07	1.38508e+07	3.20103e+07	3.25844e+07	2.28235e+07	2.39718e+07	1.03165e+07	2.03832e+07	1.07472e+07	1.18415e+07	3.18618e+07	3.1149e+07
metab_2078	1354.79	5.41714	C65 H116 O26 N3	GM2(d18:1/16:0)	2.76168e+07	2.92904e+07	2.60552e+07	2.29846e+07	3.13948e+07	3.19574e+07	2.94614e+07	2.51842e+07	2.58044e+07	2.96869e+07	3.39671e+07	2.78159e+07	2.68821e+07	3.0872e+07	2.56832e+07	2.99634e+07	2.8373e+07	2.57822e+07	2.52853e+07	2.74937e+07	3.0387e+07	2.74345e+07	2.99631e+07	2.69385e+07	2.83681e+07	2.54096e+07	2.3485e+07	2.56876e+07	2.14982e+07	3.15028e+07	3.09996e+07	2.77203e+07	2.98954e+07	2.76655e+07	3.09275e+07	3.22995e+07
metab_984	437.303	3.3202	C24 H46 O4 K1	MG(21:1)	4.62295e+07	3.47944e+07	3.76214e+07	3.08526e+07	4.93837e+07	4.67223e+07	3.66682e+07	3.37128e+07	3.4401e+07	4.55395e+07	4.46524e+07	3.74567e+07	2.46426e+07	3.91324e+07	3.74563e+07	5.16508e+07	2.78954e+07	2.58254e+07	3.47949e+07	3.88364e+07	3.41053e+07	2.88811e+07	2.21783e+07	2.48397e+07	2.97525e+07	3.14439e+07	3.78543e+07	4.09067e+07	2.27697e+07	3.02611e+07	2.28683e+07	2.98668e+07	4.9778e+07	3.87383e+07	3.74589e+07	4.89894e+07
metab_1514	943.845	12.329	C59 H116 O5 K1	DG(38:0/18:0)	499314	652411	877250	562471	1.14822e+06	353821	612846	770980	723939	906903	249314	372527	1.5854e+06	979464	324951	414832	1.44124e+06	608445	383238	1.17164e+06	1.84096e+06	516143	112068	1.22338e+06	578408	567725	916949	1.48312e+06	497771	747910	881322	464012	935634	1.91602e+06	1.11858e+06	1.52325e+06
metab_2067	812.581	7.06968	C45 H83 O9 N1 P1	PC(16:0e/20:4)	3.04574e+08	2.65556e+08	2.83877e+08	3.14166e+08	3.64643e+08	3.36596e+08	2.59588e+08	3.39464e+08	2.8247e+08	3.10148e+08	2.95588e+08	2.99942e+08	2.56591e+08	2.93108e+08	2.84708e+08	3.19615e+08	3.24635e+08	3.26784e+08	2.94724e+08	2.5482e+08	2.91863e+08	2.86745e+08	2.66255e+08	2.26637e+08	3.31509e+08	2.99628e+08	3.09683e+08	3.16772e+08	2.56337e+08	2.53436e+08	2.60106e+08	2.64119e+08	3.03805e+08	2.7534e+08	2.75419e+08	3.30614e+08
metab_2861	814.605	7.16182	C45 H84 O11 N1	Hex1Cer(t20:0/18:2)	4.55309e+07	4.37241e+07	4.36831e+07	3.83472e+07	5.28672e+07	4.33602e+07	4.73595e+07	4.7037e+07	3.81369e+07	4.69376e+07	4.62696e+07	4.55387e+07	4.35735e+07	4.74831e+07	4.82044e+07	4.74634e+07	4.29795e+07	4.86631e+07	5.13915e+07	4.68752e+07	5.73066e+07	5.00447e+07	5.07407e+07	4.04674e+07	5.21585e+07	5.74602e+07	5.35287e+07	5.74524e+07	5.02968e+07	4.27483e+07	4.28961e+07	4.07411e+07	5.71912e+07	4.54312e+07	4.31733e+07	5.07688e+07
metab_1336	1518.85	5.36383	C71 H128 O31 N3	GM1(d18:1/16:0)	3.33186e+07	3.04429e+07	2.54751e+07	2.56831e+07	3.34177e+07	3.40127e+07	3.56985e+07	2.46914e+07	2.56831e+07	2.9848e+07	3.71867e+07	3.56985e+07	2.67739e+07	3.2645e+07	2.62776e+07	3.33186e+07	3.27236e+07	2.78511e+07	2.78218e+07	2.69717e+07	3.05457e+07	2.95486e+07	3.03438e+07	2.36998e+07	2.35015e+07	2.47906e+07	2.36007e+07	3.0542e+07	2.35015e+07	3.17312e+07	2.94512e+07	2.80123e+07	2.99471e+07	2.6278e+07	2.7468e+07	3.25254e+07
metab_536	780.759	15.2459	C53 H98 O2 N1	ChE(26:1)	3.14669e+07	2.80835e+07	1.84598e+07	2.37826e+07	2.67077e+07	2.81731e+07	3.04e+07	2.793e+07	2.94305e+07	2.72339e+07	2.92861e+07	2.79359e+07	2.92461e+07	2.9895e+07	3.04002e+07	3.16655e+07	2.3239e+07	2.81275e+07	3.20049e+07	3.00475e+07	2.62778e+07	2.61253e+07	2.89707e+07	2.95287e+07	2.79064e+07	2.78462e+07	2.90012e+07	2.66943e+07	2.65505e+07	2.71458e+07	2.19808e+07	1.98132e+07	2.75884e+07	3.03299e+07	2.70114e+07	3.06002e+07
metab_713	321.279	4.2734	H37 C21 O2	WE(4:0/17:3)	2.28959e+07	2.42896e+07	2.75747e+07	2.49459e+07	3.31493e+07	2.93665e+07	2.56788e+07	2.25972e+07	1.43349e+07	3.34479e+07	3.09592e+07	2.72813e+07	3.09592e+07	3.70316e+07	3.31493e+07	3.53393e+07	1.80181e+07	2.22986e+07	2.71619e+07	3.09592e+07	2.84543e+07	2.409e+07	2.72491e+07	2.70771e+07	2.65791e+07	2.44863e+07	2.83431e+07	2.80483e+07	2.49864e+07	3.29797e+07	2.24977e+07	2.89785e+07	2.93584e+07	3.1756e+07	2.73755e+07	3.00629e+07
metab_2465	711.497	6.45741	C40 H72 O8 N0 P1	PMe(18:1/18:2)	7.6077e+06	1.19487e+07	1.84465e+07	2.22105e+07	1.5979e+07	1.7618e+07	1.34881e+07	1.97745e+07	1.33968e+07	7.8135e+06	1.71673e+07	7.67764e+06	2.98027e+07	2.80645e+07	2.45544e+07	2.26114e+07	9.94578e+06	9.56969e+06	2.4619e+07	2.44227e+07	2.49997e+07	2.71431e+07	2.83801e+07	1.52472e+07	1.91714e+07	1.40689e+07	1.38726e+07	1.29989e+07	7.5346e+06	2.80824e+07	1.9791e+07	1.79689e+07	1.25881e+07	1.45782e+07	1.17988e+07	1.11806e+07
metab_1388	936.895	13.6689	C59 H118 O6 N1	TG(18:0/18:0/20:0)	7.60196e+07	9.4357e+07	1.31956e+08	1.13956e+08	1.10376e+08	1.49465e+08	1.08719e+08	9.33624e+07	1.06418e+08	9.83787e+07	1.14407e+08	1.05579e+08	9.88559e+07	9.30311e+07	8.90054e+07	1.38053e+08	1.12625e+08	1.13622e+08	9.81443e+07	9.54925e+07	5.19671e+07	1.08702e+08	6.8165e+07	6.63028e+07	9.08178e+07	7.74284e+07	1.00253e+08	9.98776e+07	9.93849e+07	9.80898e+07	1.01955e+08	1.01164e+08	1.01404e+08	1.11442e+08	1.08852e+08	8.75772e+07
metab_2473	674.513	6.09137	C37 H73 O7 N1 P1	PE(16:0e/16:1)	1.11772e+07	1.12995e+07	9.92601e+06	9.83676e+06	1.25167e+07	1.21585e+07	1.01152e+07	1.20339e+07	1.06238e+07	1.07312e+07	1.17397e+07	1.06652e+07	7.98246e+06	1.13746e+07	9.76808e+06	1.12255e+07	9.60491e+06	9.84313e+06	9.55758e+06	9.80212e+06	1.04288e+07	9.58751e+06	8.58234e+06	7.70847e+06	1.18493e+07	1.09412e+07	1.15485e+07	1.21132e+07	8.87814e+06	8.53636e+06	8.32606e+06	9.13459e+06	1.22487e+07	1.16032e+07	1.07377e+07	1.12874e+07
metab_641	454.329	1.42559	C22 H49 O6 N1 P1	LPC(14:0e)	7.21005e+07	3.67551e+07	5.03368e+07	6.22657e+07	7.49162e+07	7.2506e+07	4.50829e+07	5.29847e+07	4.13746e+07	5.06201e+07	6.30656e+07	4.55924e+07	3.96674e+07	7.45145e+07	5.29199e+07	6.57775e+07	5.76433e+07	4.65967e+07	6.71717e+07	5.79861e+07	6.04868e+07	5.08038e+07	3.94666e+07	3.00267e+07	6.48739e+07	4.06717e+07	3.97353e+07	4.45025e+07	3.18344e+07	5.03103e+07	3.68555e+07	5.41399e+07	6.2564e+07	5.24299e+07	4.8419e+07	5.62373e+07
metab_1777	719.487	5.78785	C38 H72 O10 N0 P1	PG(18:1/14:0)	8.78561e+07	9.10902e+07	8.81489e+07	8.98872e+07	1.12536e+08	9.86953e+07	9.34927e+07	9.09572e+07	9.38334e+07	9.77218e+07	1.08462e+08	9.67879e+07	8.33238e+07	1.03077e+08	9.86594e+07	1.03855e+08	6.09395e+07	8.75032e+07	8.79016e+07	9.49262e+07	9.17939e+07	8.39621e+07	7.98207e+07	7.22773e+07	8.63326e+07	8.22241e+07	9.1947e+07	9.22563e+07	7.16958e+07	8.72711e+07	9.11853e+07	9.10228e+07	1.0491e+08	9.68355e+07	9.39902e+07	1.1047e+08
metab_980	762.543	7.4246	C44 H77 O7 N1 P1	PC(14:1e/22:6)	7.23105e+07	7.30764e+07	8.92336e+07	7.68236e+07	7.53935e+07	8.85006e+07	9.93065e+07	8.19965e+07	1.01363e+08	1.0488e+08	9.39367e+07	9.1212e+07	5.44021e+07	7.48798e+07	8.06026e+07	6.21944e+07	6.55221e+07	8.45303e+07	7.19726e+07	6.51133e+07	8.34927e+07	7.70036e+07	8.13714e+07	9.37784e+07	7.58955e+07	7.14696e+07	1.01329e+08	8.75384e+07	7.64644e+07	8.45414e+07	5.54156e+07	8.45312e+07	8.85235e+07	8.81433e+07	9.90348e+07	9.32351e+07
metab_1257	686.476	5.12055	C37 H69 O8 N1 P1	PC(11:0/18:3)	2.51282e+07	3.78865e+07	4.70785e+07	4.06685e+07	6.74595e+07	3.97218e+07	2.5998e+07	3.38683e+07	2.60099e+07	2.79535e+07	3.30976e+07	3.09931e+07	2.95593e+07	4.45542e+07	4.51341e+07	4.17523e+07	3.48131e+07	4.23313e+07	3.1921e+07	4.18539e+07	3.95156e+07	3.72244e+07	2.92998e+07	2.44516e+07	4.33508e+07	2.49482e+07	3.47553e+07	3.78032e+07	2.9284e+07	3.21016e+07	1.87495e+07	3.4958e+07	3.90238e+07	2.95679e+07	2.57585e+07	1.73964e+07
metab_87	376.342	3.93579	C21 H46 O4 N1	MG(18:0)	4.97796e+08	4.03965e+08	4.15817e+08	3.51646e+08	4.32608e+08	4.6616e+08	4.7921e+08	4.71127e+08	4.06896e+08	4.16882e+08	3.95885e+08	4.15787e+08	4.25541e+08	4.45489e+08	3.69688e+08	4.27669e+08	4.24706e+08	3.9903e+08	3.90661e+08	4.30394e+08	4.33603e+08	3.83223e+08	5.16394e+08	5.02617e+08	4.16804e+08	3.86821e+08	4.22455e+08	3.12188e+08	4.68537e+08	4.336e+08	3.69396e+08	4.30632e+08	5.37213e+08	5.33352e+08	4.55456e+08	4.42492e+08
metab_787	956.804	12.5612	C56 H111 O8 N1 P1	PE(32:1/19:0)	8.09859e+07	6.43425e+07	6.16122e+07	5.87747e+07	6.80416e+07	6.33415e+07	9.79065e+07	6.47775e+07	7.31933e+07	6.63194e+07	7.87413e+07	6.09837e+07	5.90793e+07	8.9885e+07	7.23622e+07	8.07593e+07	5.28974e+07	8.39912e+07	7.50231e+07	5.72802e+07	7.35688e+07	6.81991e+07	6.73293e+07	7.25859e+07	5.81767e+07	6.34361e+07	7.37942e+07	6.08017e+07	5.90269e+07	5.6748e+07	5.72548e+07	5.25933e+07	8.42104e+07	7.96509e+07	8.90354e+07	7.40783e+07
metab_620	636.496	5.20197	C34 H71 O7 N1 P1	LPC(26:0)	2.65965e+08	2.20818e+08	2.4815e+08	2.01609e+08	3.21606e+08	2.84883e+08	1.89296e+08	2.39376e+08	2.09553e+08	2.38139e+08	2.53692e+08	2.3344e+08	1.60245e+08	2.45778e+08	2.09257e+08	2.47046e+08	2.34044e+08	5.17594e+07	5.13206e+07	2.03568e+08	2.09926e+08	2.02534e+08	1.75826e+08	1.46893e+08	2.1162e+08	1.82467e+08	2.15426e+08	2.47675e+08	1.68036e+08	1.73599e+08	1.52457e+08	1.93531e+08	2.39248e+08	2.03996e+08	1.92911e+08	2.35918e+08
metab_159	820.621	7.13647	C48 H87 O7 N1 P1	PC(18:0e/22:6)	1.04763e+09	9.96773e+08	1.00898e+09	9.49986e+08	1.23071e+09	1.03746e+09	1.06797e+09	1.08831e+09	1.03746e+09	1.0578e+09	1.08831e+09	1.06797e+09	1.01305e+09	1.17985e+09	1.03746e+09	1.02729e+09	9.56088e+08	1.08546e+09	1.01508e+09	1.04749e+09	1.11883e+09	9.38797e+08	9.93722e+08	9.38797e+08	1.08831e+09	1.07814e+09	1.06797e+09	1.14934e+09	9.85585e+08	9.82533e+08	1.01406e+09	9.64225e+08	1.19002e+09	1.11883e+09	1.03746e+09	9.9067e+08
metab_1022	594.582	7.50653	C38 H76 O3 N1	Cer(d22:1/16:0)	5.67005e+07	4.81169e+07	6.45136e+07	6.25929e+07	6.12026e+07	5.8896e+07	8.09837e+07	5.50157e+07	4.28321e+07	4.50343e+07	6.1807e+07	5.97952e+07	5.65327e+07	6.00405e+07	5.41708e+07	6.26395e+07	5.5472e+07	6.7103e+07	3.95319e+07	7.18577e+07	7.88492e+07	7.24616e+07	4.38231e+07	8.62149e+07	6.25441e+07	8.0529e+07	5.37328e+07	5.75269e+07	8.50026e+07	4.22994e+07	7.41474e+07	7.80641e+07	6.70559e+07	7.167e+07	3.58716e+07	7.15559e+07
metab_1230	912.742	11.0164	C53 H103 O8 N1 P1	PC(22:2/23:0)	5.33289e+07	3.39984e+07	4.16723e+07	4.36188e+07	5.57574e+07	5.01233e+07	4.07009e+07	4.40036e+07	4.64321e+07	3.69125e+07	4.19637e+07	5.52042e+06	3.61354e+07	3.92439e+07	5.01233e+07	3.94381e+07	3.59412e+07	3.78996e+07	4.19792e+07	3.8355e+07	3.68833e+07	3.85663e+07	4.30322e+07	3.50669e+07	3.81753e+07	4.33237e+07	3.60951e+07	5.18718e+07	3.77868e+07	3.67183e+07	3.39013e+07	4.13809e+07	4.82777e+07	4.05067e+07	4.07009e+07	5.27461e+07
metab_1506	651.535	5.904	C43 H71 O4	DG(18:3e/22:5)	7.37256e+07	7.63585e+07	4.82779e+07	9.82554e+07	6.41092e+07	1.06322e+08	4.66928e+07	1.10348e+08	5.91841e+07	5.62151e+07	9.2386e+07	6.42844e+07	8.79212e+07	2.81623e+07	3.98393e+07	5.68969e+07	1.14481e+08	1.25929e+08	4.61346e+07	8.6433e+07	8.66264e+07	8.45847e+07	1.11308e+08	4.16313e+07	9.5705e+07	8.65475e+07	9.5248e+07	6.75436e+07	1.03262e+08	5.17448e+07	1.00735e+08	4.2769e+07	5.66729e+07	9.1356e+07	4.75662e+07	5.51775e+07
metab_1785	638.573	8.97833	C39 H76 O5 N1	Cer(d18:1/20:0)	2.6608e+08	2.28027e+08	1.83398e+08	1.52126e+08	2.73962e+08	2.03133e+08	2.09905e+08	2.28914e+08	2.80725e+08	2.00142e+08	2.14673e+08	1.58374e+08	2.29383e+08	2.35777e+08	2.17411e+08	2.34069e+08	2.32857e+08	1.76991e+08	1.76212e+08	2.25261e+08	2.25034e+08	2.3079e+08	1.95516e+08	2.32678e+08	1.39529e+08	2.49872e+08	2.64905e+08	2.55577e+08	2.49246e+08	1.29877e+08	1.55062e+08	1.93355e+08	2.32631e+08	1.89495e+08	2.42675e+08	2.81135e+08
metab_1374	774.562	5.13824	C43 H78 O8 N1 P1 Li1	PE(26:1/12:3)	1.63284e+06	1.49589e+07	579190	1.8153e+07	2.35038e+07	4.12932e+06	2.96094e+06	8.38488e+06	2.12045e+07	6.97776e+06	2.15157e+07	3.30887e+07	3.82451e+06	5.69237e+07	756865	1.29192e+06	2.52707e+07	5.15526e+06	4.94316e+06	7.77985e+06	1.32423e+07	3.82959e+07	1.84289e+07	8.33162e+06	2.89632e+07	718053	2.44713e+07	5.06914e+07	1.30718e+06	2.19535e+07	4.85232e+06	3.69129e+07	3.83952e+07	6.70519e+07	2.9865e+06	2.12633e+07
metab_854	644.634	10.1198	C43 H82 O2 N1	Cer(t18:0/25:1)	2.13151e+08	1.6538e+08	1.52865e+08	1.54837e+08	1.9628e+08	2.08094e+08	1.7451e+08	1.77619e+08	2.06121e+08	1.87383e+08	2.11053e+08	2.02184e+08	1.89122e+08	1.85391e+08	1.84085e+08	1.98952e+08	1.63635e+08	1.76137e+08	1.80249e+08	1.86142e+08	1.63578e+08	1.63953e+08	1.43003e+08	1.85239e+08	1.59763e+08	1.71431e+08	1.93308e+08	2.06392e+08	1.98241e+08	1.46899e+08	1.15388e+08	1.50893e+08	1.84089e+08	1.73745e+08	1.79119e+08	2.21901e+08
metab_1261	796.619	7.1155	C44 H88 O7 N1 P1 Na1	MePC(12:1e/23:0)	4.11151e+08	3.84201e+08	3.83205e+08	4.05167e+08	4.46605e+08	4.27784e+08	4.23823e+08	4.47645e+08	4.32305e+08	3.90664e+08	4.39648e+08	4.3458e+08	3.92514e+08	4.55525e+08	4.12149e+08	3.15349e+08	3.72218e+08	4.27062e+08	4.10024e+08	4.04326e+08	4.29061e+08	3.92185e+08	3.79241e+08	3.34306e+08	3.93454e+08	4.41532e+08	4.32798e+08	4.24716e+08	3.79841e+08	3.70232e+08	3.86199e+08	3.89192e+08	4.28118e+08	4.02584e+08	4.07023e+08	4.05159e+08
metab_1367	848.758	12.2571	C52 H100 O6 N2	TG(11:0/16:1/16:1)	7.83141e+07	9.42455e+07	6.22418e+07	9.31258e+07	9.72881e+07	1.29014e+08	1.18563e+08	1.64687e+07	1.15828e+08	9.55635e+07	7.79091e+06	1.32622e+07	1.07354e+08	1.02371e+07	7.73828e+07	1.3513e+07	5.3745e+07	3.52767e+07	7.06154e+07	9.34642e+07	7.26809e+07	4.9343e+07	9.51922e+07	8.92379e+07	1.10237e+08	8.89504e+07	1.00906e+08	9.40793e+07	7.53354e+07	6.24456e+07	6.54151e+07	5.60995e+07	1.73172e+07	1.19139e+08	8.34643e+06	1.57618e+06
metab_597	646.65	10.8788	C43 H84 O2 N1	Cer(d19:1/24:0)	5.23603e+07	4.80324e+07	4.56457e+07	5.00213e+07	5.46953e+07	5.34025e+07	5.81757e+07	4.96235e+07	5.82753e+07	5.55903e+07	5.45958e+07	5.71814e+07	4.47507e+07	4.5949e+07	4.9723e+07	5.59023e+07	4.54469e+07	4.5049e+07	4.83307e+07	4.89274e+07	4.87286e+07	5.16367e+07	4.4154e+07	4.6839e+07	4.73363e+07	4.89936e+07	5.31041e+07	4.83307e+07	4.96244e+07	4.38557e+07	3.53033e+07	4.25629e+07	4.85073e+07	4.89274e+07	4.7171e+07	5.92698e+07
metab_659	862.786	12.7813	C54 H104 O6 N1	TG(16:1/17:0/18:1)	6.9119e+08	7.95517e+08	5.79788e+08	6.92165e+08	7.90945e+08	7.93602e+08	7.35923e+08	7.17027e+08	8.39349e+08	6.29512e+08	7.59742e+08	8.31394e+08	7.52829e+08	8.3736e+08	8.07526e+08	6.54374e+08	5.60892e+08	6.86198e+08	7.01115e+08	7.38906e+08	6.43435e+08	5.90727e+08	7.5084e+08	6.94153e+08	7.66751e+08	7.44868e+08	7.93603e+08	8.32386e+08	6.88187e+08	5.90727e+08	4.89289e+08	5.76804e+08	7.58796e+08	7.2995e+08	7.86642e+08	5.90727e+08
metab_3146	840.621	7.43	C47 H86 O11 N1	Hex1Cer(t20:0/20:3)	4.3519e+07	4.3741e+07	4.47447e+07	4.0574e+07	4.91602e+07	4.91154e+07	4.18315e+07	4.9904e+07	4.28977e+07	4.62611e+07	4.27696e+07	4.27551e+07	4.30268e+07	5.26252e+07	4.29678e+07	4.69642e+07	4.09861e+07	4.85496e+07	4.65631e+07	4.47231e+07	5.17796e+07	4.30461e+07	4.04968e+07	4.20065e+07	5.44587e+07	5.4561e+07	4.96667e+07	5.37412e+07	4.32757e+07	4.3036e+07	3.8265e+07	4.40605e+07	4.87024e+07	4.07659e+07	4.57937e+07	5.50584e+07
metab_1432	771.637	7.64775	C44 H88 O6 N2 P1	SM(d18:1/21:1)	3.01245e+06	3.2907e+07	2.42076e+07	3.52094e+07	2.78412e+07	3.21122e+07	2.0471e+07	2.44477e+07	1.81043e+07	2.76596e+07	2.27112e+07	1.93788e+07	3.01927e+07	2.90209e+07	3.07988e+07	3.28742e+07	1.76764e+07	3.23979e+07	3.18921e+07	2.78854e+07	2.50544e+07	2.63436e+07	2.78617e+07	2.46685e+07	2.25941e+07	2.27469e+07	2.47675e+07	1.58151e+07	2.90089e+07	3.7042e+07	2.59038e+07	3.07629e+07	2.25773e+07	2.67509e+07	2.4227e+07	2.59599e+07
metab_3244	806.498	5.718	C44 H73 O10 N1 P1	PS(16:0/22:6)	3.12601e+06	3.28985e+06	2.46555e+06	3.6784e+06	3.20298e+06	3.43697e+06	3.73979e+06	3.43141e+06	3.26681e+06	3.16432e+06	3.50444e+06	3.35443e+06	5.45295e+06	5.5468e+06	4.83306e+06	4.64565e+06	4.10453e+06	3.72304e+06	5.03999e+06	5.60664e+06	4.98791e+06	4.3983e+06	5.78611e+06	4.64715e+06	7.15404e+06	3.31545e+06	3.55637e+06	3.24975e+06	3.10079e+06	5.23183e+06	4.8497e+06	5.18204e+06	4.20919e+06	3.93833e+06	4.24269e+06	4.00794e+06
metab_1054	797.617	8.81837	C45 H86 O7 N2 P1	SM(t18:1/22:3)	5.31102e+08	5.86367e+08	5.72165e+08	6.0001e+08	6.77444e+08	6.05811e+08	6.03764e+08	6.29347e+08	7.06097e+08	6.47767e+08	5.80227e+08	8.88249e+08	5.04501e+08	5.27014e+08	5.42364e+08	5.76099e+08	7.39867e+08	6.26277e+08	5.4033e+08	5.73064e+08	5.82638e+08	5.66126e+08	5.35201e+08	5.04501e+08	8.46293e+08	5.77157e+08	6.44697e+08	6.93817e+08	5.55667e+08	5.13711e+08	6.95864e+08	6.89723e+08	9.18949e+08	7.09167e+08	6.7335e+08	7.42937e+08
metab_402	745.632	11.7422	C45 H86 O6 Na1	TG(16:0/12:0/14:0)	2.96609e+07	3.18601e+07	3.18804e+07	3.42121e+07	3.54712e+07	3.76326e+07	3.23051e+07	3.48128e+07	3.02461e+07	2.39103e+07	3.15877e+07	3.01511e+07	4.07585e+07	4.30789e+07	3.81354e+07	3.65417e+07	2.04801e+07	3.17795e+07	3.77563e+07	4.17673e+07	3.34946e+07	3.19813e+07	3.68239e+07	3.95478e+07	3.32939e+07	3.1388e+07	3.05429e+07	3.22991e+07	2.74413e+07	2.88538e+07	2.44147e+07	2.80467e+07	3.29734e+07	3.02662e+07	3.31858e+07	2.80467e+07
metab_197	738.507	5.92278	C41 H73 O8 N1 P1	PE(16:1/20:4)	4.40737e+08	4.52092e+08	4.00416e+08	4.4723e+08	4.68148e+08	5.0799e+08	4.58187e+08	4.77191e+08	4.96037e+08	4.28305e+08	4.11051e+08	4.78108e+08	4.90128e+08	4.64164e+08	5.35882e+08	5.01018e+08	4.32289e+08	4.00393e+08	3.79498e+08	4.1931e+08	4.1436e+08	3.95435e+08	4.73262e+08	4.56195e+08	4.41254e+08	3.62565e+08	5.25919e+08	4.76116e+08	4.03404e+08	4.44242e+08	3.86471e+08	4.12368e+08	4.34278e+08	4.43101e+08	4.11372e+08	3.90455e+08
metab_836	944.9	14.0445	C61 H118 O5 N1	TG(18:0e/18:0/22:3)	8.61926e+07	5.99588e+07	4.45213e+07	4.52097e+07	1.21861e+08	2.75079e+06	1.64129e+07	1.17937e+08	1.14005e+08	1.1086e+08	1.1989e+08	7.91584e+06	5.46442e+07	9.79771e+07	5.71294e+07	6.06012e+07	4.06883e+07	5.79858e+07	8.08176e+07	7.95996e+07	6.0148e+07	6.87967e+07	6.7898e+07	7.29463e+07	1.0123e+08	1.07126e+08	1.14004e+08	1.07101e+08	7.05658e+07	4.73714e+07	5.39563e+07	4.7568e+07	1.21868e+08	5.78575e+06	1.258e+08	3.69932e+06
metab_1856	830.673	9.48831	C47 H92 O10 N1	Hex1Cer(d18:0/22:0)	7.80085e+07	1.84094e+08	1.5067e+08	9.08284e+07	1.38182e+08	1.49125e+08	1.54345e+08	1.11164e+08	1.45628e+08	1.27288e+08	1.4225e+08	1.13154e+08	1.93675e+08	1.48661e+08	1.45104e+08	9.90692e+07	1.17103e+08	1.28683e+08	8.41576e+07	1.01105e+08	1.24507e+08	1.34669e+08	1.54266e+08	1.63126e+08	6.82813e+07	9.18373e+07	1.13818e+08	8.43627e+07	1.60235e+08	1.71717e+08	1.69478e+08	1.27939e+08	6.29124e+07	1.09292e+08	1.24684e+08	1.09334e+08
metab_868	530.343	1.7178	C25 H50 O8 N1 P1 Li1	PE(4:0/16:0)	4.79232e+08	5.04799e+08	2.91671e+08	3.15161e+08	3.70518e+08	4.1711e+08	4.29312e+08	5.29152e+08	4.3375e+08	4.90326e+08	3.8272e+08	5.12512e+08	7.92064e+08	5.54667e+08	5.30262e+08	5.4267e+08	9.76214e+08	8.60843e+08	7.09968e+08	6.70038e+08	6.522e+08	8.08679e+08	7.3756e+08	9.60044e+08	6.62272e+08	1.01948e+09	9.40689e+08	6.45113e+08	1.27573e+09	7.69753e+08	8.87467e+08	5.93838e+08	7.03558e+08	9.42934e+08	9.25185e+08	5.72417e+08
metab_52	746.569	8.36758	C41 H81 O8 N1 P1	PE(18:0/18:1)	8.09648e+09	8.59874e+09	9.3292e+09	8.53847e+09	9.79413e+09	9.16128e+09	9.68363e+09	9.29187e+09	9.47268e+09	9.69368e+09	9.68363e+09	9.82427e+09	8.623e+09	8.38822e+09	8.86997e+09	9.41241e+09	7.91567e+09	7.99603e+09	8.02616e+09	8.51838e+09	8.50834e+09	8.49829e+09	8.45811e+09	9.16118e+09	7.99603e+09	8.7394e+09	9.93476e+09	9.09096e+09	8.45919e+09	8.82439e+09	8.94028e+09	8.34761e+09	8.80969e+09	9.36218e+09	8.89006e+09	9.18137e+09
metab_322	718.575	7.69847	C40 H81 O7 N1 P1	PC(14:0e/18:1)	1.53116e+09	1.5812e+09	1.38029e+09	1.4411e+09	1.62123e+09	1.75133e+09	1.60124e+09	1.52795e+09	1.76134e+09	1.73131e+09	1.67127e+09	1.6397e+09	1.4411e+09	1.45694e+09	1.39106e+09	1.48068e+09	1.5605e+09	1.44065e+09	1.50114e+09	1.47112e+09	1.59738e+09	1.52103e+09	1.26096e+09	1.37104e+09	1.41106e+09	1.32751e+09	1.49316e+09	1.5719e+09	1.4411e+09	1.53967e+09	1.42061e+09	1.4709e+09	1.48113e+09	1.46022e+09	1.50139e+09	1.71129e+09
metab_1044	791.627	8.1781	C43 H88 O8 N2 P1	MePC(16:0/18:1)	2.25693e+09	1.94636e+09	2.21184e+09	2.14072e+09	2.61635e+09	2.44859e+09	2.07533e+09	2.23363e+09	2.0467e+09	2.32118e+09	2.25433e+09	2.50776e+09	2.14728e+09	2.11188e+09	2.42066e+09	1942370307	2.14155e+09	2.12881e+09	1.87888e+09	2.14316e+09	1.97258e+09	1.96849e+09	2.47096e+09	1.95446e+09	2.10899e+09	2.16733e+09	2.20672e+09	2.39488e+09	2.0098e+09	1.93453e+09	1.92e+09	2.0141e+09	2.22642e+09	2.30964e+09	2.0833e+09	2.16496e+09
metab_1953	766.584	8.83887	C44 H80 O9 N1	Hex1Cer(t17:0/21:3)	1.30317e+07	1.1289e+07	1.29515e+07	1.47756e+07	1.21637e+07	1.38816e+07	1.4268e+07	1.67085e+07	1.53825e+07	1.47971e+07	1.45609e+07	1.45679e+07	1.69494e+07	1.38981e+07	1.56404e+07	1.70167e+07	1.25265e+07	1.30523e+07	1.31718e+07	1.3409e+07	1.4028e+07	1.40969e+07	1.17062e+07	1.51383e+07	1.15208e+07	1.30897e+07	1.48934e+07	1.62582e+07	1.41693e+07	1.58572e+07	1.48199e+07	1.57856e+07	1.50809e+07	1.78394e+07	1.9497e+07	1.61491e+07
metab_911	776.578	5.59381	C43 H80 O8 N1 P1 Li1	PE(26:0/12:3)	2.44874e+08	2.09475e+08	1.56111e+08	2.77959e+08	2.24648e+08	2.9128e+08	1.78005e+08	2.78906e+08	1.78005e+08	2.01802e+08	1.89427e+08	1.89427e+08	1.28506e+08	1.85399e+08	2.0071e+08	1.72385e+08	1.38977e+08	2.01805e+08	1.82911e+08	2.27616e+08	1.38989e+08	2.02754e+08	1.36121e+08	1.38977e+08	1.77146e+08	2.0662e+08	1.78957e+08	2.03705e+08	9.70935e+07	2.02754e+08	1.44688e+08	1.39929e+08	2.02754e+08	2.53205e+08	3.1127e+08	2.03706e+08
metab_770	796.621	8.819	C46 H87 O7 N1 P1	PC(18:2e/20:2)	1.4626e+09	1.92997e+09	1.49501e+09	1.96255e+09	1.77094e+09	1.67363e+09	1621411599	2.43159e+09	1.55267e+09	1.67918e+09	2135285204	1.64629e+09	1.26673e+09	1.89229e+09	1.90249e+09	1.49155e+09	2.20184e+09	1.89653e+09	1.8152e+09	1.80889e+09	1.43184e+09	1.68549e+09	1.78425e+09	1.7368e+09	2.448e+09	2.38993e+09	1.51573e+09	1.66395e+09	1.79011e+09	1.11722e+09	2.03722e+09	1.23472e+09	1.62905e+09	2.48121e+09	1.67832e+09	1.76312e+09
metab_817	926.757	11.4484	C54 H105 O8 N1 P1	PC(28:0/18:2)	1.44592e+08	1.17439e+08	8.76212e+07	1.10298e+08	1.26392e+08	1.31447e+08	1.25148e+08	1.20325e+08	9.09814e+07	1.56726e+08	1.01012e+08	1.34469e+08	1.13247e+08	1.25661e+08	9.23038e+07	1.05648e+08	1.18303e+08	6.72405e+07	6.24444e+07	1.47451e+08	1.09335e+08	1.14258e+08	1.21336e+08	1.05158e+08	8.33605e+07	8.58516e+07	1.54703e+08	1.6077e+08	6.1578e+07	1.17295e+08	4.29732e+07	1.32459e+08	1.08191e+08	1.00101e+08	8.79389e+07	1.09202e+08
metab_44	422.326	2.27178	C25 H44 O4 N1	MG(22:5)	1.47517e+09	1.48527e+09	1.5661e+09	1.45694e+09	1.8288e+09	1.65704e+09	1.56406e+09	1.49328e+09	1.53578e+09	1.75807e+09	1.88942e+09	1.59625e+09	1.76818e+09	1.78839e+09	2.14202e+09	1.8187e+09	1.15184e+09	1.25288e+09	1.50239e+09	1.75807e+09	1.35476e+09	1.35395e+09	1.45572e+09	1.70755e+09	1.2933e+09	1.29342e+09	1.41637e+09	1.33413e+09	1.34382e+09	1585347605	1.16195e+09	1.44354e+09	1.46491e+09	1.59639e+09	1.48527e+09	1.60654e+09
metab_1173	868.679	9.64743	C50 H95 O8 N1 P1	PC(18:1/24:2)	6.72482e+07	6.68759e+07	1.98895e+08	8.08069e+06	1.51085e+08	6.0932e+07	1.08622e+08	5.21335e+07	4.35919e+07	7.51113e+07	8.74793e+07	1.14448e+08	1.48447e+08	7.95233e+06	2.24894e+08	7.89652e+06	5.74361e+07	1.78665e+08	1.20875e+08	2.31501e+08	1.00559e+08	1.57697e+08	1.48496e+08	5.44438e+06	9.77235e+07	4.04662e+06	1.36341e+08	2.78554e+06	1.45762e+08	4.38711e+07	6.88579e+07	4.62354e+06	6.98545e+06	2.07085e+07	3.44134e+07	1.79745e+07
metab_1373	602.587	9.19451	H76 C40 O2 N1	WE(20:1/20:3)	3.92476e+08	2.8261e+08	3.02674e+08	2.63332e+08	3.45056e+08	3.27904e+08	3.4607e+08	3.36984e+08	3.9752e+08	3.45056e+08	3.95502e+08	3.43038e+08	2.66359e+08	3.06384e+08	3.09512e+08	3.5212e+08	2.38065e+08	2.98104e+08	2.99489e+08	2.99231e+08	2.95842e+08	2.62203e+08	2.08849e+08	3.26883e+08	2.39121e+08	2.8052e+08	3.03689e+08	3.43039e+08	3.1452e+08	2.89563e+08	2.10867e+08	2.33064e+08	3.2791e+08	3.32949e+08	3.13921e+08	3.54136e+08
metab_2070	776.581	7.38596	C42 H83 O9 N1 P1	PC(16:0e/17:1)	1.80587e+08	1.69848e+08	1.77934e+08	1.62797e+08	2.00359e+08	1.9769e+08	1.67444e+08	1.88751e+08	1.71022e+08	1.85279e+08	1.81885e+08	1.88204e+08	1.46862e+08	1.8355e+08	1.65643e+08	1.80673e+08	1.78651e+08	1.80058e+08	1.84439e+08	1.72345e+08	1.91628e+08	1.6561e+08	1.48528e+08	1.42849e+08	1.97777e+08	1.86476e+08	1.75519e+08	1.97987e+08	1.50679e+08	1.57768e+08	1.47884e+08	1.53246e+08	1.99254e+08	1.76806e+08	1.81505e+08	2.11086e+08
metab_28	1492.12	8.36905	C83 H161 O17 P2	CL(18:1/18:0/18:0/20:0)	4.84165e+08	5.48759e+08	5.9557e+08	5.34987e+08	6.2072e+08	5.51159e+08	6.22969e+08	5.66075e+08	6.11149e+08	5.61166e+08	6.08684e+08	6.40969e+08	5.27941e+08	4.98058e+08	5.51497e+08	6.1205e+08	4.44663e+08	4.68972e+08	4.31495e+08	4.95978e+08	4.69853e+08	4.73712e+08	4.96738e+08	5.43222e+08	4.81127e+08	5.07744e+08	6.74585e+08	5.666e+08	5.36187e+08	5.31475e+08	5.56367e+08	4.9411e+08	5.23471e+08	6.2219e+08	5.8779e+08	5.65137e+08
metab_1968	508.341	2.85123	C25 H51 O7 N1 P1	LdMePE(18:0)	4.59896e+08	3.44845e+08	4.44348e+08	4.7978e+08	5.54816e+08	4.80922e+08	4.03179e+08	4.4567e+08	3.50965e+08	3.7695e+08	5.171e+08	3.94507e+08	3.44651e+08	6.09234e+08	4.42611e+08	6.55822e+08	3.55426e+08	3.53842e+08	5.12794e+08	5.13612e+08	5.25249e+08	5.28975e+08	3.66658e+08	3.5423e+08	4.06525e+08	4.1477e+08	3.94304e+08	4.12241e+08	2.08671e+08	4.88673e+08	3.10572e+08	4.76819e+08	5.16823e+08	4.58298e+08	4.37351e+08	5.59504e+08
metab_2785	804.482	5.89066	C44 H71 O10 N1 P1	PS(18:3/20:4)	5.33788e+06	7.2628e+06	6.27802e+06	6.39683e+06	6.48641e+06	6.40894e+06	7.22224e+06	7.43284e+06	8.14979e+06	7.30094e+06	7.24516e+06	7.57369e+06	7.94953e+06	7.00489e+06	6.54628e+06	6.44088e+06	6.975e+06	6.69062e+06	6.49459e+06	7.11284e+06	6.75116e+06	6.25968e+06	8.27731e+06	7.76323e+06	6.88643e+06	6.62056e+06	7.87436e+06	6.86486e+06	7.64733e+06	7.22181e+06	7.59664e+06	7.51869e+06	6.57897e+06	7.90834e+06	7.35049e+06	5.9794e+06
metab_1056	319.263	3.78481	H35 C21 O2	WE(5:0/16:4)	2.39539e+08	2.29654e+08	2.58346e+08	2.26671e+08	2.9002e+08	2.49437e+08	2.80122e+08	2.19742e+08	2.19742e+08	2.8903e+08	2.44488e+08	2.65274e+08	2.84081e+08	3.4644e+08	2.86061e+08	3.68217e+08	2.39539e+08	2.46468e+08	2.88032e+08	3.89993e+08	3.06943e+08	2.79333e+08	2.82102e+08	3.34028e+08	2.38549e+08	2.40529e+08	2.69234e+08	2.75173e+08	2.47457e+08	3.24664e+08	2.55376e+08	2.66264e+08	2.94947e+08	3.04868e+08	2.61327e+08	3.01898e+08
metab_540	647.512	4.63084	C35 H72 O6 N2 P1	SM(d18:1/12:0)	8.90657e+07	7.50388e+07	9.56377e+07	9.06351e+07	1.18689e+08	1.04956e+08	8.79867e+07	6.97415e+07	7.46464e+07	1.14765e+08	7.35676e+07	9.73052e+07	6.63088e+07	1.07899e+08	8.30822e+07	9.42644e+07	7.76872e+07	7.44503e+07	1.00052e+08	7.29789e+07	1.06918e+08	8.02376e+07	6.58183e+07	5.63036e+07	1.02014e+08	9.46568e+07	9.24988e+07	1.11823e+08	5.82654e+07	9.61281e+07	8.23955e+07	4.55137e+07	9.90708e+07	6.34642e+07	7.83739e+07	1.03975e+08
metab_2302	807.503	5.72895	C41 H76 O13 N0 P1	PI(16:0/16:1)	1.03034e+07	1.07753e+07	1.00665e+07	1.10711e+07	1.12462e+07	1.06124e+07	1.20605e+07	1.20196e+07	1.20419e+07	9.8865e+06	1.15297e+07	310632	6.53091e+06	8.55455e+06	5.37236e+06	9.20037e+06	1.30563e+07	1.09122e+07	9.41724e+06	9.05752e+06	1.07111e+07	9.00715e+06	1.07105e+07	7.79459e+06	1.3283e+07	258964	1.05089e+07	1.29761e+07	9.48553e+06	9.22997e+06	1.06674e+07	1.1127e+07	1.18073e+07	1.02538e+07	1.22234e+07	1.18846e+07
metab_2343	804.482	6.1551	C44 H71 O10 N1 P1	PS(20:5/18:2)	4.00453e+06	4.98093e+06	4.86948e+06	5.22058e+06	4.47658e+06	4.21135e+06	6.45882e+06	5.59826e+06	5.7524e+06	5.49867e+06	4.97414e+06	5.32177e+06	6.31475e+06	5.58882e+06	5.12984e+06	5.34946e+06	4.89323e+06	5.84868e+06	5.07619e+06	5.10779e+06	5.99824e+06	5.15519e+06	6.46827e+06	6.85383e+06	5.67916e+06	5.71962e+06	6.19443e+06	4.3168e+06	6.42914e+06	6.10889e+06	6.0256e+06	5.50346e+06	5.08081e+06	5.82414e+06	5.77829e+06	4.25571e+06
metab_227	824.653	8.67885	C48 H91 O7 N1 P1	PC(20:0e/20:4)	5.50759e+08	5.28249e+08	6.51898e+08	5.93209e+08	7.3301e+08	6.6091e+08	5.58262e+08	5.74938e+08	5.74817e+08	6.05823e+08	6.10789e+08	6.09039e+08	5.06698e+08	5.74591e+08	5.54907e+08	6.38875e+08	5.64136e+08	5.47339e+08	5.00033e+08	4.79034e+08	5.20812e+08	4.31612e+08	4.36602e+08	3.8453e+08	5.54482e+08	5.58468e+08	5.67236e+08	6.06614e+08	5.2973e+08	4.73647e+08	4.5763e+08	5.46801e+08	6.16841e+08	6.22556e+08	5.47348e+08	6.48894e+08
metab_2896	773.541	6.97252	C88 H156 O17 P2	CL(21:0/22:5/18:2/18:0)	9.44272e+07	9.07761e+07	9.42972e+07	8.33536e+07	1.02852e+08	1.02951e+08	8.90869e+07	9.95615e+07	1.05754e+08	1.458e+08	1.06365e+08	1.02316e+08	9.49355e+07	9.94796e+07	9.39311e+07	9.48131e+07	8.7946e+07	9.07204e+07	8.72244e+07	1.7831e+08	9.56011e+07	8.346e+07	8.02638e+07	7.56895e+07	8.31185e+07	7.5547e+07	1.11073e+08	1.02884e+08	8.75111e+07	9.26373e+07	8.35657e+07	8.50529e+07	1.03452e+08	1.09823e+08	9.11534e+07	1.11344e+08
metab_2950	773.542	6.97232	C42 H77 O12	MGDG(16:0/16:1)	9.44046e+07	9.07719e+07	9.42276e+07	8.33693e+07	1.02809e+08	1.02934e+08	8.90639e+07	9.95564e+07	1.05771e+08	1.45734e+08	1.06323e+08	1.01917e+08	9.4876e+07	9.94498e+07	9.39054e+07	9.478e+07	8.79089e+07	9.07057e+07	8.7233e+07	1.78235e+08	9.5588e+07	8.34409e+07	8.02335e+07	7.56578e+07	8.31258e+07	7.55322e+07	1.10936e+08	1.0304e+08	8.74746e+07	9.26319e+07	8.35388e+07	8.50256e+07	1.03417e+08	1.098e+08	9.11206e+07	1.11298e+08
metab_22	888.801	12.7564	C56 H106 O6 N1	TG(18:1/17:1/18:1)	4.42463e+08	4.739e+08	3.40942e+08	4.55345e+08	4.53094e+08	4.553e+08	4.71074e+08	4.82268e+08	4.76442e+08	3.87661e+08	4.5403e+08	4.71321e+08	5.54653e+08	5.88449e+08	4.90641e+08	3.997e+08	3.34978e+08	4.6682e+08	3.89647e+08	4.91025e+08	3.85675e+08	3.3299e+08	5.01917e+08	4.69405e+08	4.57265e+08	4.42223e+08	4.57645e+08	4.57637e+08	4.23475e+08	3.53864e+08	3.44918e+08	3.48894e+08	4.70483e+08	4.27896e+08	4.47114e+08	3.3796e+08
metab_1492	409.331	3.511	C25 H45 O4	DG(12:0e/10:3)	8.24415e+07	8.18338e+07	1.06332e+08	9.24677e+07	1.03305e+08	1.08369e+08	8.8417e+07	9.44938e+07	9.024e+07	9.9659e+07	1.1242e+08	8.43656e+07	1.08369e+08	1.08369e+08	1.18497e+08	1.06343e+08	2.17751e+07	7.52507e+07	9.66662e+07	1.14446e+08	8.56497e+07	9.2214e+07	8.40542e+07	9.19618e+07	7.41352e+07	7.55232e+07	8.18654e+07	7.51495e+07	8.12261e+07	9.19677e+07	6.4515e+07	9.27608e+07	9.04386e+07	9.29746e+07	8.3353e+07	1.06343e+08
metab_807	558.355	2.41879	C29 H53 O7 N1 P1	PC(10:0e/11:4)	7.75248e+07	2.96326e+07	8.01333e+07	6.56933e+07	9.1089e+07	7.77335e+07	4.86225e+07	5.71784e+07	4.20491e+07	7.53338e+07	4.01709e+07	5.94739e+07	5.66567e+07	1.15818e+08	7.72118e+07	9.83928e+07	2.89022e+07	5.68654e+07	9.015e+07	7.34555e+07	7.84651e+07	6.9908e+07	6.08304e+07	4.67444e+07	7.0847e+07	5.89522e+07	4.76835e+07	3.53713e+07	3.558e+07	8.10724e+07	3.0676e+07	7.15021e+07	8.15941e+07	5.68654e+07	5.44655e+07	8.08636e+07
metab_1670	772.586	9.10872	C43 H83 O8 N1 P1	PE(18:0/20:1)	1.58361e+08	1.73124e+08	1.98562e+08	1.53249e+08	1.92208e+08	1.77854e+08	1.91399e+08	1.80071e+08	2.00222e+08	1.92333e+08	1.98081e+08	2.01222e+08	1.67058e+08	1.66873e+08	1.75898e+08	1.82202e+08	1.58868e+08	1.62794e+08	1.49125e+08	1.8285e+08	1.73681e+08	1.56643e+08	1.65123e+08	1.84101e+08	1.52656e+08	1.81535e+08	2.10109e+08	2.10612e+08	1.79902e+08	1.7979e+08	1.78986e+08	1.57807e+08	1.75614e+08	1.8412e+08	1.87787e+08	6.97252e+06
metab_1305	768.554	7.38331	C43 H79 O8 N1 P1	PE(18:1/20:3)	5.35158e+06	4.6264e+07	1.26404e+07	4.27853e+06	2.61713e+06	3.16311e+07	2.62438e+07	1.38612e+07	2.61813e+07	6.02045e+07	9.26011e+06	1.2095e+07	8.89468e+07	1.0637e+07	4.35871e+07	5.42569e+06	7.14514e+07	1.44078e+07	9.55626e+07	9.95952e+06	3.61316e+07	1.59158e+07	1.42865e+07	5.39929e+06	2.38164e+07	1.91862e+07	8.15981e+06	1.3992e+07	5.16464e+06	2.73738e+07	1.21713e+07	2.06653e+07	3.17218e+07	2.47728e+07	8.49881e+06	7.49799e+07
metab_1032	524.54	7.92664	C34 H70 O2 N1	Cer(m18:0/16:0)	5.47958e+07	3.79667e+07	4.15361e+07	4.63777e+07	5.09247e+07	4.77518e+07	4.65571e+07	5.0742e+07	5.49949e+07	5.24139e+07	5.14212e+07	5.40022e+07	4.49688e+07	4.4532e+07	4.32687e+07	5.33073e+07	3.72273e+07	3.50419e+07	4.15475e+07	5.27501e+07	4.89446e+07	4.51673e+07	3.88141e+07	4.94535e+07	4.38058e+07	4.64586e+07	5.00408e+07	4.54289e+07	4.20983e+07	4.669e+07	3.97075e+07	3.8417e+07	4.53658e+07	4.64583e+07	5.0826e+07	4.53659e+07
metab_211	452.277	1.25989	C21 H43 O7 N1 P1	PE(8:1e/8:0)	1.27869e+08	1.30843e+08	1.62556e+08	1.29813e+08	1.80404e+08	1.51659e+08	1.50667e+08	1.14984e+08	1.22926e+08	1.7644e+08	1.87343e+08	1.2193e+08	1.13001e+08	1.89326e+08	1.55624e+08	2.04194e+08	1.02097e+08	9.01031e+07	1.45571e+08	1.69501e+08	1.27888e+08	1.30821e+08	9.42663e+07	1.16967e+08	9.10943e+07	1.15989e+08	1.36963e+08	1.32825e+08	7.90013e+07	1.36804e+08	1.00115e+08	1.4118e+08	1.72458e+08	1.59589e+08	1.5265e+08	1.80404e+08
metab_542	1002.94	14.2389	C64 H124 O6 N1	TG(19:1/18:1/24:0)	6.86174e+07	7.58325e+07	6.00461e+07	8.13757e+07	7.37256e+07	7.95774e+07	7.80413e+07	7.85705e+07	7.59684e+07	6.08548e+07	7.50691e+07	7.62969e+07	1.0412e+08	1.02099e+08	1.01088e+08	6.50343e+07	4.61971e+07	8.06687e+07	7.21876e+07	9.00692e+07	6.53027e+07	6.46962e+07	9.37084e+07	8.4004e+07	7.06602e+07	7.39959e+07	7.24416e+07	6.47818e+07	7.36471e+07	6.49994e+07	5.43852e+07	5.61037e+07	7.80502e+07	7.14686e+07	7.81285e+07	5.84287e+07
metab_456	854.7	10.3006	C50 H97 O7 N1 P1	PC(18:1e/24:2)	7.26922e+07	1.37273e+08	7.96808e+07	9.87334e+07	1.2853e+08	1.32397e+08	7.12614e+07	8.82324e+07	8.73609e+07	5.65479e+07	8.24105e+07	6.88708e+07	9.62118e+07	9.15897e+07	6.14217e+07	5.89846e+07	4.75245e+07	5.05637e+07	4.70416e+07	1.30571e+08	1.06974e+08	1.24569e+08	1.02314e+08	4.56757e+07	5.83929e+07	1.11423e+08	8.564e+07	1.09417e+08	1.2065e+08	1.38903e+08	1.17786e+08	1.30364e+08	1.09477e+08	7.48499e+07	1.17621e+08	5.19493e+07
metab_2179	872.675	9.66698	C49 H95 O9 N1 P1	PC(18:1e/22:1)	8.76225e+07	7.71544e+07	4.0329e+07	4.75669e+07	6.10963e+07	8.13419e+07	5.7998e+07	7.29797e+07	74513999	7.12439e+07	7.73331e+07	7.76775e+07	5.97714e+07	4.98228e+07	8.60648e+07	8.49692e+07	5.9469e+07	6.14787e+07	7.18071e+07	8.17814e+07	3.9284e+07	4.60029e+07	5.48788e+07	6.73754e+07	6.15477e+07	7.45731e+07	7.41884e+07	7.6075e+07	3.76032e+07	6.53406e+07	4.11206e+07	5.511e+07	7.54537e+07	7.71081e+07	6.74629e+07	7.77189e+07
metab_2371	773.541	6.55044	C88 H156 O17 P2	CL(21:0/22:5/18:1/18:1)	1.80564e+08	1.25612e+08	1.75429e+08	1.61232e+08	1.47609e+08	1.18351e+08	2.01771e+08	2.263e+08	2.24898e+08	2.01547e+08	2.54733e+08	1.99574e+08	1.64028e+08	2.24773e+08	1.92366e+08	2.42555e+08	1.33585e+08	1.43777e+08	1.83535e+08	1.88244e+08	1.23318e+08	1.46639e+08	1.51922e+08	1.4828e+08	9.01455e+07	1.6046e+08	2.09097e+08	1.93468e+08	1.43131e+08	1.79178e+08	1.88009e+08	1.28227e+08	2.38493e+08	1.84319e+08	1.61957e+08	2.61714e+08
metab_199	916.833	13.0782	C58 H110 O6 N1	TG(19:1/18:1/18:1)	2.75369e+08	2.8539e+08	2.31269e+08	2.67042e+08	2.75268e+08	2.88077e+08	2.8276e+08	2.96341e+08	2.99849e+08	2.46222e+08	2.86514e+08	3.22796e+08	3.36935e+08	3.77805e+08	2.99059e+08	2.65133e+08	2.15319e+08	2.92063e+08	2.4722e+08	3.06034e+08	2.40242e+08	2.15319e+08	3.09977e+08	2.97535e+08	2.92394e+08	2.87e+08	2.90212e+08	2.9935e+08	2.61144e+08	2.26284e+08	2.23294e+08	2.09338e+08	2.99728e+08	2.76938e+08	3.13602e+08	2.28278e+08
metab_2273	669.432	3.583	C73 H128 O17 P2	CL(10:1/16:0/16:0/22:5)	1.20567e+07	1.37589e+07	1.25485e+07	1.27863e+07	1.28383e+07	1.41394e+07	1.39874e+07	1.4206e+07	1.33833e+07	1.44639e+07	1.11756e+07	1.38846e+07	1.39576e+07	1.31455e+07	1.16715e+07	9.67159e+06	1.45048e+07	1.55938e+07	1.39241e+07	1.15854e+07	1.60538e+07	1.71854e+07	1.43428e+07	1.38086e+07	1.64954e+07	1.87153e+07	1.44875e+07	1.50268e+07	1.31677e+07	1.33892e+07	1.57768e+07	1.34065e+07	1.29725e+07	1.39e+07	1.45707e+07	1.18874e+07
metab_3154	932.647	8.029	C53 H90 O12 N1	Hex2Cer(m19:0/22:6)	6.96726e+06	4.72572e+06	5.32112e+06	6.19203e+06	7.52097e+06	5.86019e+06	5.71318e+06	5.92927e+06	5.65911e+06	5.53873e+06	5.97081e+06	5.76894e+06	5.10782e+06	5.99649e+06	6.18563e+06	5.45563e+06	5.36952e+06	5.6771e+06	6.30694e+06	6.95404e+06	6.00713e+06	4.91796e+06	5.69164e+06	4.71019e+06	6.72937e+06	6.31089e+06	5.07735e+06	5.68131e+06	5.98632e+06	5.2269e+06	4.24348e+06	5.84896e+06	5.7698e+06	7.02631e+06	5.08043e+06	5.39266e+06
metab_2094	712.492	5.99858	C39 H71 O8 N1 P1	PE(16:1/18:2)	3.59751e+07	3.93232e+07	3.39846e+07	4.67166e+07	3.77194e+07	3.68599e+07	4.67515e+07	4.68478e+07	4.20481e+07	4.55442e+07	4.19029e+07	4.06195e+07	5.59762e+07	2.83571e+07	5.2767e+07	2.9549e+07	2.45018e+07	4.20052e+07	2.65762e+07	4.18836e+07	4.79154e+07	4.73255e+07	4.63258e+07	5.27176e+07	2.49223e+07	4.34376e+07	4.81707e+07	3.75979e+07	4.42165e+07	4.92568e+07	4.82844e+07	2.44295e+07	4.67273e+07	4.24971e+07	4.65036e+07	3.76892e+07
metab_1454	716.463	5.46934	C39 H68 O7 N1 P1 Na1	MePC(8:0e/22:6)	2.13279e+07	2.2809e+07	2.68573e+07	3.06778e+07	2.64623e+07	2.3698e+07	2.80422e+07	3.13659e+07	3.35735e+07	3.06741e+07	2.71366e+07	2.54002e+07	2.80004e+07	2.43888e+07	2.18216e+07	2.72523e+07	3.1602e+07	2.71199e+07	2.76469e+07	2.14266e+07	2.68718e+07	3.20334e+07	3.02603e+07	2.99182e+07	2.97208e+07	2.98195e+07	3.37714e+07	2.75755e+07	3.2288e+07	2.99904e+07	3.37691e+07	2.71776e+07	2.60894e+07	2.62649e+07	3.55464e+07	2.72818e+07
metab_346	992.958	15.1219	C63 H126 O6 N1	TG(26:0/16:0/18:0)	1.63262e+08	1.28766e+08	2.19725e+08	1.30122e+08	1.58855e+08	1.75134e+08	1.8509e+08	1.72142e+08	1.72687e+08	1.4368e+08	1.74252e+08	1.72675e+08	1.67489e+08	1.65029e+08	2.16186e+08	1.75415e+08	1.40803e+08	1.88444e+08	1.57128e+08	1.35107e+08	1.40421e+08	1.58791e+08	1.49452e+08	1.45272e+08	1.44351e+08	1.559e+08	1.77191e+08	1.44429e+08	1.58321e+08	1.14049e+08	1.39171e+08	1.13782e+08	1.68791e+08	1.74929e+08	1.70923e+08	1.94899e+08
metab_303	787.679	12.4543	C48 H92 O6 Na1	TG(15:0/14:0/16:0)	3.17048e+07	3.5084e+07	3.65753e+07	3.73271e+07	3.26986e+07	5.7844e+07	2.85167e+07	3.21276e+07	3.70698e+07	3.13713e+07	3.39907e+07	3.06106e+07	4.16436e+07	3.89601e+07	4.39295e+07	3.88607e+07	2.78286e+07	3.18042e+07	4.02839e+07	4.23393e+07	4.09507e+07	4.16714e+07	3.31411e+07	3.65746e+07	3.43876e+07	2.93195e+07	3.1506e+07	2.85243e+07	3.20029e+07	3.47868e+07	3.11084e+07	4.06166e+07	3.50208e+07	3.11077e+07	2.8347e+07	3.56807e+07
metab_2882	784.487	5.42619	C91 H142 O17 P2	CL(18:3/20:4/22:4/22:6)	6.15062e+06	7.07322e+06	6.48849e+06	4.61726e+06	6.26068e+06	7.01318e+06	6.51021e+06	6.35985e+06	7.02656e+06	5.97029e+06	7.03444e+06	6.06006e+06	8.33913e+06	7.73161e+06	7.67453e+06	6.68453e+06	5.35052e+06	5.11205e+06	5.11856e+06	5.53255e+06	5.21632e+06	4.80653e+06	5.29002e+06	6.43581e+06	4.3615e+06	5.55705e+06	5.21249e+06	4.92007e+06	5.66522e+06	5.72317e+06	4.57892e+06	4.3791e+06	3.91565e+06	4.49114e+06	3.97928e+06	4.31741e+06
metab_891	666.582	8.50867	C44 H76 O3 N1	Cer(t18:0/26:6)	5.30317e+07	5.18257e+07	5.14503e+07	4.97585e+07	5.18483e+07	5.26445e+07	6.59797e+07	5.07468e+07	6.97614e+07	6.79701e+07	6.4686e+07	6.18996e+07	5.33411e+07	5.55489e+07	5.11543e+07	5.81961e+07	4.12e+07	4.77681e+07	5.38884e+07	5.72491e+07	4.29956e+07	4.97607e+07	4.18966e+07	6.20986e+07	4.89649e+07	5.87412e+07	5.49324e+07	4.98217e+07	6.13025e+07	3.80155e+07	4.0802e+07	4.34889e+07	4.9659e+07	5.72222e+07	5.10522e+07	4.77681e+07
metab_1896	840.612	7.43451	C47 H87 O9 N1 P1	PC(18:1e/20:3)	6.21239e+07	6.22675e+07	6.35967e+07	5.84744e+07	7.00949e+07	6.96563e+07	5.55114e+07	6.917e+07	5.91827e+07	6.71383e+07	6.1942e+07	6.4824e+07	5.98613e+07	6.93432e+07	6.23875e+07	6.33379e+07	5.97787e+07	6.61905e+07	6.36231e+07	6.33263e+07	6.86041e+07	5.49492e+07	5.19491e+07	5.12197e+07	6.73313e+07	5.82734e+07	5.7744e+07	6.52409e+07	5.6284e+07	5.51009e+07	5.30536e+07	5.36002e+07	6.60394e+07	5.78693e+07	6.81173e+07	7.46634e+07
metab_1400	884.747	11.3171	C52 H103 O7 N1 P1	PC(20:0e/24:2)	1.76738e+06	178204	372262	582909	535815	1.51279e+06	361924	700385	308864	487107	1.15315e+06	591431	102985	352024	384167	824270	7.21006e+06	9.76244e+06	286983	633313	735252	1.13077e+06	690089	242040	792626	690002	1.19873e+07	1.00538e+06	227020	306141	496697	901488	2.80505e+06	44962.4	742326	2.3868e+06
metab_1001	746.51	6.15633	C41 H74 O7 N1 P1 Na1	MePC(12:1e/20:4)	4.46931e+07	4.6551e+07	4.31569e+07	4.55509e+07	4.85512e+07	3.9495e+07	6.03641e+07	4.44814e+07	5.78343e+07	4.88061e+07	4.93729e+07	4.993e+07	5.2391e+07	4.89188e+07	5.558e+07	5.18506e+07	3.39148e+07	4.45275e+07	5.77043e+07	2.82316e+07	4.00991e+07	4.32839e+07	5.48232e+07	4.68018e+07	4.34052e+07	4.48809e+07	4.88712e+07	4.97113e+07	3.23758e+07	4.7848e+07	4.99075e+07	5.07899e+07	4.78415e+07	6.0256e+07	4.78104e+07	4.97208e+07
metab_2662	758.518	6.5201	C86 H150 O17 P2	CL(21:1/16:0/18:1/22:6)	1.47885e+07	1.22622e+07	1.26489e+07	1.16064e+07	1.34279e+07	1.1688e+07	1.42791e+07	1.55724e+07	1.3951e+07	1.34132e+07	1.38621e+07	1.47935e+07	1.5391e+07	1.35115e+07	1.57753e+07	1.32325e+07	1.27676e+07	1.36094e+07	1.39716e+07	1.41186e+07	1.29738e+07	1.38596e+07	1.1188e+07	1.34379e+07	1.3475e+07	1.30522e+07	1.49871e+07	1.31313e+07	1.72586e+07	1.48e+07	1.14045e+07	1.35689e+07	1.30508e+07	1.38771e+07	1.34724e+07	1.54343e+07
metab_1862	856.68	11.5482	C49 H95 O8 N1 P1	PE(26:0/18:1)	8.29269e+06	8.44325e+06	1.08264e+07	9.56798e+06	1.02955e+07	9.35722e+06	1.0515e+07	9.59809e+06	1.02409e+07	1.03175e+07	9.93838e+06	1.0757e+07	1.1006e+07	1.04128e+07	1.19148e+07	9.58959e+06	8.83554e+06	1.01631e+07	8.857e+06	1.04105e+07	9.71924e+06	9.82596e+06	1.21885e+07	1.11777e+07	9.0723e+06	1.04239e+07	1.07344e+07	1.08885e+07	1.24902e+07	1.08367e+07	1.07747e+07	1.17596e+07	1.14065e+07	1.15598e+07	1.13318e+07	1.09125e+07
metab_1133	1584.09	7.44306	C91 H157 O17 P2	CL(22:6/18:0/20:0/22:5)	3.16892e+07	2.58305e+07	2.7336e+07	3.28584e+07	2.61495e+07	2.999e+07	3.22915e+07	3.75291e+07	4.29427e+07	3.45169e+07	3.02588e+07	3.01372e+07	3.1046e+07	2.35808e+07	2.93234e+07	3.15559e+07	2.85205e+07	3.26674e+07	2.34584e+07	2.49125e+07	2.7917e+07	2.80098e+07	3.01815e+07	3.14704e+07	2.92747e+07	3.07809e+07	3.30829e+07	2.99521e+07	3.29918e+07	2.89274e+07	3.09226e+07	3.06299e+07	3.19053e+07	3.22905e+07	3.60735e+07	3.53887e+07
metab_2095	666.435	3.96952	C33 H65 O10 N1 P1	PC(10:0/14:0)	2.10057e+07	1.61365e+07	6.27743e+06	4.71004e+06	1.75623e+07	1.5988e+07	1.00801e+07	7.86152e+06	5.65277e+06	5.88602e+06	1.94092e+06	6.39986e+06	1.19616e+07	1.7298e+07	1.6839e+07	1.76362e+07	1.43197e+07	1.59605e+07	1.66169e+07	1.54994e+07	1.48792e+07	1.48917e+07	3.97215e+06	1.13557e+07	1.21091e+07	1.27276e+07	1.4027e+07	9.38401e+06	1.21253e+07	1.35565e+07	3.1328e+06	1.34025e+07	1.39987e+07	438361	8.77551e+06	1.52347e+07
metab_822	740.559	7.02731	C42 H79 O7 N1 P1	PE(20:4e/17:0)	2.31954e+08	2.29722e+08	2.39833e+08	2.73416e+08	2.5247e+08	2.59314e+08	2.74419e+08	2.56708e+08	2.72874e+08	2.78841e+08	2.45777e+08	2.88115e+08	2.23718e+08	2.30671e+08	2.44597e+08	2.21773e+08	2.53885e+08	2.62914e+08	2.23714e+08	2.43455e+08	2.35885e+08	2.35815e+08	2.74475e+08	2.47802e+08	2.82024e+08	2.8546e+08	2.95431e+08	2.53884e+08	2.46272e+08	2.2833e+08	2.41971e+08	2.37184e+08	2.65794e+08	2.78292e+08	2.85487e+08	2.496e+08
metab_1672	749.581	6.63638	C40 H82 O8 N2 P1	SM(d18:0/16:0)	1.08535e+07	4.79097e+08	3.87291e+08	3.6355e+08	3.46846e+08	3.50758e+08	2.79897e+08	3.47974e+08	9.37573e+07	8.99862e+07	3.61543e+08	3.00614e+08	3.88622e+08	4.94193e+08	4.98466e+08	3.24601e+08	3.73306e+08	4.54016e+08	3.81402e+08	3.46789e+08	3.65539e+08	3.15387e+08	3.63466e+08	3.4154e+08	2.40662e+08	2.88327e+08	3.024e+08	3.49238e+08	3.78949e+08	4.09503e+08	4.20877e+08	3.86405e+08	2.48832e+08	2.72338e+08	2.66627e+08	3.17901e+08
metab_1277	575.503	5.88249	C37 H67 O4	DG(18:3e/16:1)	6.68723e+08	7.95925e+08	7.62572e+08	7.21595e+08	8.63604e+08	8.13626e+08	7.52007e+08	7.17658e+08	7.11823e+08	8.18271e+08	7.90948e+08	7.4053e+08	6.20054e+08	8.78245e+08	7.84484e+08	8.48475e+08	6.26562e+08	6.87788e+08	7.06029e+08	7.77415e+08	6.76649e+08	6.7569e+08	5.96727e+08	6.34709e+08	5.92137e+08	6.5586e+08	7.06171e+08	7.67579e+08	5.56744e+08	6.86612e+08	6.69693e+08	6.72614e+08	8.76593e+08	7.58471e+08	7.39294e+08	8.13618e+08
metab_684	774.541	7.00704	C43 H78 O7 N1 P1 Na1	MePC(14:1e/20:4)	8.33322e+08	8.45297e+08	8.08312e+08	7.89305e+08	8.32789e+08	8.56902e+08	9.40363e+08	8.60921e+08	9.65373e+08	9.30359e+08	9.31353e+08	9.28358e+08	9.66374e+08	8.38146e+08	9.4037e+08	8.77415e+08	8.20317e+08	8.17315e+08	8.18576e+08	8.49354e+08	8.40316e+08	8.88053e+08	8.88141e+08	9.95405e+08	8.50714e+08	8.581e+08	1.0404e+09	8.84438e+08	9.17442e+08	8.63233e+08	8.43158e+08	8.42325e+08	8.53539e+08	9.53368e+08	9.12348e+08	9.42188e+08
metab_219	662.476	5.76032	C35 H69 O8 N1 P1	PE(16:1/14:0)	1.02514e+08	1.07709e+08	9.01432e+07	9.07973e+07	9.66816e+07	1.07536e+08	1.04481e+08	1.07534e+08	1.03511e+08	1.07536e+08	1.09546e+08	1.09541e+08	6.64193e+06	1.07536e+08	1.11556e+08	1.0632e+08	8.1706e+07	8.60289e+07	4.79388e+07	9.54756e+07	9.7925e+07	1.07536e+08	1.00501e+08	1.03516e+08	9.58775e+07	9.17559e+07	1.23614e+08	1.00199e+08	9.25611e+07	1.0251e+08	1.05526e+08	9.70984e+07	9.58774e+07	1.05524e+08	9.08467e+07	9.80886e+07
metab_230	976.927	14.3053	C62 H122 O6 N1	TG(25:1/16:0/18:0)	1.30272e+08	1.36997e+08	1.38355e+08	1.39363e+08	1.49462e+08	1.5144e+08	1.42394e+08	1.3632e+08	1.43764e+08	1.23206e+08	1.49528e+08	1.44853e+08	1.7875e+08	1.75721e+08	1.86829e+08	1.41734e+08	1.10078e+08	1.57543e+08	1.46301e+08	1.61582e+08	1.34315e+08	1.39365e+08	1.65622e+08	1.42394e+08	1.15127e+08	1.24216e+08	1.22184e+08	1.16137e+08	1.32069e+08	1.20177e+08	1.21187e+08	1.18157e+08	1.2069e+08	1.37345e+08	1.32366e+08	1.06038e+08
metab_2340	1552.12	7.59507	C88 H161 O17 P2	CL(23:0/20:4/18:0/18:1)	1.38532e+07	1.26142e+07	1.37717e+07	1.20268e+07	1.11076e+07	1.1103e+07	9.92166e+06	2.3441e+07	1.16179e+07	1.24435e+07	1.14021e+07	2.35211e+07	1.06364e+07	1.1012e+07	1.18829e+07	1.24696e+07	1.22752e+07	2.51414e+07	1.30483e+07	2.70449e+07	1.27298e+07	1.1769e+07	1.17401e+07	2.53688e+07	1.29817e+07	7.88216e+06	1.31679e+07	1.34226e+06	1.10109e+07	1.16466e+07	1.13278e+07	1.13998e+07	9.43854e+06	9.984e+06	1.09723e+07	1.16579e+07
metab_196	724.681	11.7022	C45 H90 O5 N1	DG(26:1/16:0)	6.20536e+07	4.32979e+07	7.32273e+07	7.94128e+07	4.12028e+07	8.01139e+07	7.0636e+07	8.22538e+07	8.94296e+07	9.04871e+07	7.62442e+07	8.19726e+07	9.74701e+07	8.87473e+07	8.92894e+07	7.9861e+07	6.30513e+07	8.96885e+07	7.72195e+07	9.06748e+07	7.16348e+07	7.03342e+07	8.12085e+07	8.49993e+07	7.60216e+07	7.13318e+07	4.14038e+07	7.30278e+07	8.45527e+07	8.84458e+07	7.31275e+07	7.6821e+07	7.1232e+07	7.66466e+07	6.84485e+07	7.23294e+07
metab_828	808.621	9.29455	C47 H87 O7 N1 P1	PE(20:2e/22:3)	1.50839e+08	1.26481e+08	1.04343e+08	1.45045e+08	1.36651e+08	1.36617e+08	1.41521e+08	1.44936e+08	1.45969e+08	1.45968e+08	1.52181e+08	1.3568e+08	1.59269e+08	1.32498e+08	1.60008e+08	1.68745e+08	1.33927e+08	1.30995e+08	1.18247e+08	1.43649e+08	1.39878e+08	1.39284e+08	1.42961e+08	1.59006e+08	1.09837e+08	1.24051e+08	9.33764e+07	1.3516e+08	1.52945e+08	1.40754e+08	9.05839e+07	1.52284e+08	1.3422e+08	1.45883e+08	1.22731e+08	1.61433e+08
metab_2683	800.589	6.7726	C44 H82 O11 N1	Hex1Cer(t18:0/18:2)	5.66064e+06	5.81673e+06	4.70431e+06	4.59022e+06	6.04333e+06	5.8518e+06	5.25677e+06	4.91089e+06	5.34892e+06	4.78551e+06	5.96135e+06	4.05353e+06	5.54156e+06	6.19e+06	8.82726e+06	5.82992e+06	5.21444e+06	5.55737e+06	5.95143e+06	4.86739e+06	4.7205e+06	7.78908e+06	4.34478e+06	4.04609e+06	4.89907e+06	4.65185e+06	4.34892e+06	5.01568e+06	8.15416e+06	4.97088e+06	4.58241e+06	5.44713e+06	5.82457e+06	4.42657e+06	5.87927e+06	5.74598e+06
metab_1299	564.402	3.39856	C29 H59 O7 N1 P1	PC(8:1e/13:0)	2.93737e+07	2.08926e+07	2.69951e+07	2.742e+07	3.34074e+07	3.29937e+07	2.06857e+07	2.3892e+07	2.25474e+07	2.348e+07	3.11321e+07	2.36851e+07	2.21337e+07	2.99943e+07	2.45126e+07	3.58897e+07	1.90309e+07	1.87206e+07	2.43058e+07	3.0408e+07	2.52365e+07	2.26509e+07	2.12029e+07	1.81e+07	2.46159e+07	2.10994e+07	2.42023e+07	2.44091e+07	1.25149e+07	2.14622e+07	1.42731e+07	2.64774e+07	3.30971e+07	2.49263e+07	2.56503e+07	3.16491e+07
metab_1188	768.588	7.97411	C42 H84 O7 N1 P1 Na1	LPC(34:1)	4.37099e+08	8.82078e+08	8.51992e+08	7.85649e+08	7.46719e+08	8.1628e+08	8.00665e+08	7.7077e+08	8.07767e+08	7.74487e+08	6.94839e+08	8.34291e+08	7.72798e+08	7.64926e+08	7.86198e+08	7.73557e+08	8.59112e+08	8.93632e+08	8.58295e+08	7.46333e+08	3.94558e+08	8.7229e+08	8.55153e+08	8.72224e+08	8.59393e+08	8.6819e+08	7.47903e+08	8.20808e+08	4.94837e+08	8.22125e+08	4.29825e+08	8.2319e+08	8.51849e+08	7.78903e+08	4.01578e+08	7.52181e+08
metab_1370	762.504	5.75635	C41 H74 O8 N1 P1 Na1	MePC(12:0/20:4)	2.89444e+08	3.05228e+08	3.04232e+08	3.35154e+08	3.20192e+08	3.27174e+08	3.38138e+08	3.19078e+08	3.28172e+08	3.30167e+08	3.50116e+08	3.38145e+08	3.35154e+08	3.34492e+08	3.62086e+08	3.03235e+08	2.6533e+08	2.773e+08	2.773e+08	2.84283e+08	2.78298e+08	2.95255e+08	3.18197e+08	3.16202e+08	3.14045e+08	2.87275e+08	3.41139e+08	3.47106e+08	2.8528e+08	3.00253e+08	2.79295e+08	2.7331e+08	2.89035e+08	3.23139e+08	3.02246e+08	3.03235e+08
metab_1981	716.524	6.37542	C39 H75 O8 N1 P1	dMePE(18:1/14:0)	2.84559e+08	3.3308e+08	4.02944e+08	3.01987e+08	3.23844e+08	2.92581e+08	3.56585e+08	4.23984e+08	3.86527e+08	3.00881e+08	2.8272e+08	2.70817e+08	2.82922e+08	2.76606e+08	3.93471e+08	4.15257e+08	3.05389e+08	3.00575e+08	6.67063e+07	3.55859e+08	3.42624e+08	3.31738e+08	2.66181e+08	2.63311e+08	3.41372e+08	3.74894e+08	3.41093e+08	2.82376e+08	2.45872e+08	3.27329e+08	2.53786e+08	2.46983e+08	3.67761e+08	3.08639e+08	3.64735e+08	3.072e+08
metab_2382	738.508	5.33365	C41 H73 O8 N1 P1	dMePE(16:1/18:3)	3.07004e+06	1.9996e+06	1.14867e+06	1.62684e+07	7.52625e+06	4.8011e+06	4.1406e+06	7.25472e+06	5.42464e+06	5.92102e+06	295825	4.74592e+06	215145	1.47226e+07	3.85817e+06	3.23996e+06	4.04287e+06	1.3865e+07	5.11987e+06	4.95618e+06	675428	645458	5.52578e+06	701410	5.70643e+06	5.05471e+06	5.36349e+06	5.46641e+06	1.28343e+07	1.46227e+07	2.0536e+06	4.7008e+06	389755	5.64557e+06	246341	1.77591e+06
metab_646	806.606	9.01831	C47 H85 O7 N1 P1	PE(20:0p/22:5)	7.25588e+07	6.28836e+07	6.83194e+07	5.96632e+07	6.26328e+07	6.25532e+07	8.17829e+07	7.08181e+07	7.46095e+07	7.67933e+07	5.51033e+07	7.29729e+07	9.56006e+07	6.50912e+07	8.17851e+07	6.67107e+07	5.53778e+07	5.57185e+07	5.93357e+07	7.98957e+07	5.33203e+07	5.28908e+07	6.93012e+07	7.8379e+07	7.48318e+07	7.22828e+07	5.74234e+07	6.93264e+07	7.53476e+07	6.92257e+07	5.19002e+07	6.52541e+07	7.60941e+07	8.21736e+07	8.21989e+07	6.21397e+07
metab_305	764.559	6.0154	C44 H79 O7 N1 P1	PC(14:0e/22:6)	3.98378e+08	3.24216e+08	3.44483e+08	3.42317e+08	3.99398e+08	3.99398e+08	3.35103e+08	3.50624e+08	3.59421e+08	3.50427e+08	3.63726e+08	3.67016e+08	2.97511e+08	3.70866e+08	3.36309e+08	3.82424e+08	3.36241e+08	3.3445e+08	3.37916e+08	3.27702e+08	3.2813e+08	3.22992e+08	3.10757e+08	2.97511e+08	3.57275e+08	3.47693e+08	3.63387e+08	3.3994e+08	3.02605e+08	2.96802e+08	2.8936e+08	3.01588e+08	3.9009e+08	3.48981e+08	3.27542e+08	3.42341e+08
metab_831	1486.07	7.61402	C83 H155 O17 P2	CL(16:1/18:0/20:0/20:3)	3.69102e+07	4.55008e+07	4.10335e+07	4.35046e+07	4.36195e+07	4.26057e+07	5.08788e+07	3.87166e+07	4.99391e+07	4.33185e+07	4.47658e+07	5.23298e+07	4.27428e+07	4.5668e+07	3.9675e+07	4.63348e+07	3.56338e+07	4.47601e+07	3.71858e+07	4.10398e+07	4.75505e+07	4.56625e+07	4.53292e+07	5.56414e+07	3.6011e+07	4.00797e+07	5.21082e+07	4.38578e+07	3.84729e+07	4.74816e+07	5.06115e+07	4.03729e+07	4.31095e+07	4.42132e+07	4.52111e+07	4.22051e+07
metab_1954	863.566	7.28431	C45 H84 O13 N0 P1	PI(18:0/18:1)	1.07053e+08	9.73154e+07	1.04615e+08	9.9396e+07	1.03101e+08	1.04424e+08	1.13291e+08	1.09089e+08	1.08707e+08	1.07166e+08	1.00468e+08	1.11378e+08	6.66512e+07	7.23852e+07	7.11474e+07	9.07506e+07	1.17357e+08	1.07362e+08	9.15503e+07	7.79649e+07	9.76436e+07	9.43592e+07	8.15283e+07	7.01788e+07	1.22198e+08	1.20811e+08	8.35158e+07	1.25374e+08	9.40236e+07	9.1119e+07	1.04351e+08	1.02269e+08	1.15097e+08	1.07404e+08	1.14784e+08	1.15163e+08
metab_1366	631.566	8.31363	C41 H75 O4	DG(18:3e/20:1)	3.03792e+07	3.36305e+07	3.42402e+07	2.08286e+07	2.58071e+07	3.19033e+07	3.56626e+07	3.19037e+07	3.51546e+07	2.92616e+07	3.38337e+07	4.03377e+07	3.43418e+07	2.94703e+07	1.70693e+07	6.55641e+06	2.67216e+07	8.23374e+06	3.08873e+07	1.331e+07	2.00159e+07	2.97696e+07	2.84488e+07	3.83043e+07	3.00981e+07	3.41576e+07	3.66785e+07	3.26175e+07	2.20478e+07	2.21495e+07	2.77382e+07	1.78821e+07	1.54436e+07	3.20042e+07	2.75413e+07	3.37294e+07
metab_894	833.653	8.49244	C49 H90 O6 N2 P1	SM(d20:0/24:6)	8.15939e+07	1.19232e+07	7.06509e+07	7.35879e+07	6.64047e+07	5.73866e+07	5.93041e+07	6.69716e+07	3.65383e+07	5.56236e+07	5.21215e+07	6.62346e+07	6.27981e+07	6.72608e+07	1.17695e+07	7.38139e+07	7.38281e+07	7.22179e+07	8.6535e+07	1.776e+07	7.43034e+07	7.41663e+07	1.01801e+08	5.79495e+07	1.37762e+07	6.36806e+07	5.6973e+07	3.8889e+06	5.51176e+07	7.36431e+07	1.93001e+07	6.77681e+07	1.37381e+07	5.55013e+07	6.08337e+07	5.5063e+07
metab_2285	719.531	5.39953	C39 H75 O11	MGDG(14:0e/14:0)	3.29183e+08	2.66641e+08	2.59153e+08	2.79296e+08	3.36984e+08	3.14468e+08	2.59497e+08	2.81082e+08	2.52739e+08	2.74834e+08	2.78725e+08	2.81442e+08	2.35946e+08	2.83996e+08	3.0971e+08	3.12581e+08	3.10958e+08	2.85102e+08	3.17977e+08	2.94917e+08	2.74221e+08	2.78639e+08	2.68537e+08	2.39775e+08	3.14511e+08	3.06911e+08	3.0311e+08	3.44749e+08	2.30129e+08	2.91542e+08	2.35519e+08	2.45844e+08	3.1039e+08	2.67464e+08	2.67111e+08	2.85332e+08
metab_778	768.59	7.0936	C44 H83 O7 N1 P1	PC(18:3e/18:1)	5.26939e+09	4.65645e+09	5.28917e+09	5.57587e+09	6.00099e+09	5.41769e+09	4.97281e+09	5.45724e+09	5.41769e+09	5.2694e+09	5.40781e+09	5.41769e+09	4.7652e+09	5.56597e+09	5.03213e+09	5.3386e+09	5.47701e+09	5.37815e+09	4.7652e+09	4.97281e+09	5.21008e+09	4.67622e+09	4.60702e+09	4.27088e+09	5.47701e+09	5.21008e+09	5.59565e+09	5.95155e+09	4.75531e+09	4.77508e+09	4.75531e+09	5.06179e+09	5.40781e+09	5.21997e+09	5.10133e+09	5.27929e+09
metab_516	409.331	3.51176	C25 H45 O4	MG(22:3)	8.29326e+07	7.85524e+07	1.01199e+08	8.7894e+07	9.67547e+07	9.92838e+07	8.32232e+07	8.90649e+07	9.21798e+07	9.57813e+07	1.08046e+08	7.89451e+07	1.02206e+08	9.92855e+07	1.1486e+08	1.03179e+08	9.46133e+07	6.98892e+07	9.35028e+07	1.09993e+08	8.95534e+07	8.71116e+07	8.12146e+07	8.68451e+07	7.02785e+07	7.27119e+07	7.63135e+07	7.2128e+07	7.87471e+07	8.8773e+07	8.8477e+07	8.87196e+07	8.61545e+07	1.28487e+08	8.27295e+07	1.02206e+08
metab_2193	721.503	6.50964	C38 H74 O10 N0 P1	PG(16:0/16:0)	3.53634e+08	4.90364e+08	3.49775e+08	4.81489e+08	2.40632e+08	5.56892e+08	4.79826e+08	4.81598e+08	4.93768e+08	1.42661e+08	6.08297e+08	5.188e+08	2.5506e+08	5.09136e+08	4.28232e+08	4.56391e+08	3.52494e+08	3.73311e+08	4.49736e+08	4.06242e+08	3.35844e+08	3.65575e+08	3.88717e+08	3.96588e+08	3.95648e+08	4.14237e+08	4.86897e+08	4.42262e+08	4.21107e+08	5.42878e+08	3.71897e+08	3.14529e+08	3.9867e+08	4.42406e+08	4.13182e+08	4.70251e+08
metab_2862	552.336	1.11782	C59 H96 O17 N2	CerG2GNAc1(m17:1/22:6)	183009	504468	375307	108633	277971	638531	185232	128081	106634	318236	419321	58233.9	544618	406567	705202	531594	334639	327954	237114	372904	358683	732762	328425	254670	634668	173466	166689	712665	40201.9	338679	202254	191158	265098	146893	237326	450574
metab_1915	718.635	9.83514	C45 H84 O5 N1	Cer(d18:1/26:2)	4.02473e+07	3.90356e+07	3.23275e+07	2.83679e+07	3.87951e+07	3.80037e+07	3.53227e+07	3.46427e+07	3.88002e+07	3.93596e+07	4.22776e+07	3.51258e+07	3.22914e+07	3.49959e+07	3.73407e+07	4.08307e+07	2.68759e+07	3.49123e+07	3.47846e+07	3.85483e+07	2.7481e+07	3.1531e+07	2.70902e+07	3.3923e+07	2.75705e+07	3.42103e+07	3.68778e+07	3.40852e+07	3.42241e+07	3.04891e+07	2.23821e+07	2.5457e+07	3.15389e+07	3.73624e+07	3.72754e+07	3.69269e+07
metab_452	512.504	5.25475	C32 H66 O3 N1	Cer(d16:0/16:0)	2.37954e+10	2.10077e+10	25250157903	2.35123e+10	2.41364e+10	25476096395	2.55876e+10	2.28903e+10	20310766766	2.13064e+10	2.31946e+10	2.24005e+10	2.32336e+10	2.36875e+10	2.32281e+10	2.2818e+10	2.10077e+10	22997859630	2.36513e+10	2.44925e+10	2.4092e+10	2.30033e+10	2.73797e+10	2.34968e+10	2.26149e+10	2.32473e+10	2.18039e+10	2.4592e+10	23701939235	2.3368e+10	2.09081e+10	2.36963e+10	2.62845e+10	2.5488e+10	2.40942e+10	2.58863e+10
metab_1573	953.756	12.39	C54 H104 O8 N3 P1	PE(20:4/23:0)	1.20342e+08	1.21025e+08	9.5221e+07	1.85041e+08	1.08025e+08	1.28029e+08	1.67191e+08	1.43522e+08	1.25469e+08	1.03023e+08	1.20036e+08	1.21662e+08	1.62036e+08	1.52033e+08	1.42031e+08	1.72038e+08	9.32206e+07	1.15025e+08	1.07602e+08	1.3603e+08	1.1191e+08	8.52187e+07	1.30029e+08	1.28028e+08	1.07024e+08	1.55034e+08	9.91382e+07	1.05122e+08	1.49451e+08	1.18145e+08	9.82216e+07	1.18032e+08	1.29486e+08	1.11024e+08	1.14094e+08	1.11024e+08
metab_180	480.345	2.22711	C24 H51 O6 N1 P1	LPC(16:1e)	1.13677e+09	8.17698e+08	9.03594e+08	9.10433e+08	1.2455e+09	1.08734e+09	7.79923e+08	8.37255e+08	7.63579e+08	9.36104e+08	9.98379e+08	8.94583e+08	7.13693e+08	1.16595e+09	9.75507e+08	1.12688e+09	8.59002e+08	8.41215e+08	9.13543e+08	9.79244e+08	7.91792e+08	7.24566e+08	6.87992e+08	6.13855e+08	8.30393e+08	7.63118e+08	8.2011e+08	9.68724e+08	5.98039e+08	8.24404e+08	6.09901e+08	7.83876e+08	1.00826e+09	7.95531e+08	8.18485e+08	1.01815e+09
metab_524	498.488	4.80234	C31 H64 O3 N1	Cer(d15:0/16:0)	8.4462e+07	6.96861e+07	8.46586e+07	7.52545e+07	8.46604e+07	8.42903e+07	8.45612e+07	7.56238e+07	6.93866e+07	7.42786e+07	8.34752e+07	7.46096e+07	7.51895e+07	7.69883e+07	7.90571e+07	7.84748e+07	6.93866e+07	8.24823e+07	8.32011e+07	8.83533e+07	7.86919e+07	8.38501e+07	1.07824e+08	8.82555e+07	8.2478e+07	7.78123e+07	7.63598e+07	8.94538e+07	8.48438e+07	8.36169e+07	7.07586e+07	8.73462e+07	9.60431e+07	8.54603e+07	8.87291e+07	9.57435e+07
metab_943	770.567	8.25274	C41 H82 O8 N1 P1 Na1	PE(18:0/18:0)	1.22965e+08	1.1527e+08	1.15078e+08	1.05226e+08	1.17273e+08	1.32074e+08	1.229e+08	1.08291e+08	1.26338e+08	9.81878e+07	1.1241e+08	1.23595e+08	1.46875e+08	1.4353e+08	1.33264e+08	1.30565e+08	1.19546e+08	1.08323e+08	1.13627e+08	1.42152e+08	1.10658e+08	1.14822e+08	1.37443e+08	1.61677e+08	9.60953e+07	1.06912e+08	1.35587e+08	1.19892e+08	1.4235e+08	1.43623e+08	1.42784e+08	1.48901e+08	9.65507e+07	1.14639e+08	1.30935e+08	1.03496e+08
metab_1655	986.854	13.077	C65 H112 O5 N1	TG(18:0e/22:5/22:5)	5.05206e+07	4.33181e+07	3.75521e+07	4.12736e+07	5.18522e+07	4.37985e+07	4.24388e+07	4.27572e+07	5.16859e+07	4.41496e+07	3.36547e+07	3.9534e+07	5.63774e+07	5.59335e+07	4.27048e+07	3.45981e+07	2.9997e+07	3.8618e+07	5.32869e+07	4.48767e+07	4.5559e+07	4.0616e+07	4.10876e+07	5.06301e+07	3.70752e+07	3.69889e+07	3.8934e+07	3.65202e+07	4.04213e+07	5.44629e+07	4.31906e+07	4.73631e+07	4.56574e+07	4.28518e+07	4.8486e+07	4.75874e+07
metab_1705	743.487	5.30779	C40 H72 O10 N0 P1	PG(16:1/18:2)	9.56062e+07	1.1199e+08	1.14961e+08	8.07631e+07	1.254e+08	1.09426e+08	8.89595e+07	9.82509e+07	9.48275e+07	9.95032e+07	1.13565e+08	1.00906e+08	1.01599e+08	1.27566e+08	1.07156e+08	1.20987e+08	8.64565e+07	1.03773e+08	1.0771e+08	1.15241e+08	1.04143e+08	9.51056e+07	9.98929e+07	9.33504e+07	8.19745e+07	9.43464e+07	1.04124e+08	1.09359e+08	8.16564e+07	1.12966e+08	1.03703e+08	9.89338e+07	1.17114e+08	9.80888e+07	9.95154e+07	9.38252e+07
metab_2230	760.513	5.38019	C40 H75 O10 N1 P1	PS(16:0/18:1)	3.33579e+07	2.87839e+07	2.84507e+07	2.81308e+07	3.51816e+07	3.11758e+07	2.77005e+07	3.00967e+07	2.80648e+07	2.90564e+07	3.22441e+07	2.94413e+07	2.47126e+07	3.06204e+07	3.27229e+07	3.2324e+07	2.95238e+07	2.83011e+07	3.02084e+07	2.89949e+07	2.76202e+07	2.7199e+07	2.79779e+07	2.52478e+07	2.95175e+07	3.0139e+07	2.93971e+07	3.28226e+07	2.49497e+07	2.73121e+07	2.19918e+07	2.5517e+07	3.20466e+07	2.82606e+07	2.79691e+07	3.21684e+07
metab_66	752.559	8.06987	C43 H79 O7 N1 P1	PE(18:0p/20:4)	2.33707e+09	2.39779e+09	2.51824e+09	2.59884e+09	2.28687e+09	2.51021e+09	2.87094e+09	2.62198e+09	2.78031e+09	2.57927e+09	2.50058e+09	2.86093e+09	3.08252e+09	2.53083e+09	2.73292e+09	2.52345e+09	2.51839e+09	2.50797e+09	2.49824e+09	2.52934e+09	2.6059e+09	2.6573e+09	2.8083e+09	2.86122e+09	2.62831e+09	2.53537e+09	3.00193e+09	2.59487e+09	2.7589e+09	2.78268e+09	2.69782e+09	2.59872e+09	2.35795e+09	2.70054e+09	2.75005e+09	2.50894e+09
metab_1505	655.566	8.749	C43 H75 O4	DG(18:1e/22:5)	2.11927e+08	2.47915e+08	2.50913e+08	2.7606e+08	2.36919e+08	2.31921e+08	2.76998e+08	2.84806e+08	2.66909e+08	2.67908e+08	2.39918e+08	2.81065e+08	3.65875e+08	3.13892e+08	3.55878e+08	3.16891e+08	2.3392e+08	2.29921e+08	3.15564e+08	3.4888e+08	2.96606e+08	2.97897e+08	2.99483e+08	3.24883e+08	2.41917e+08	2.53904e+08	2.35896e+08	2.23544e+08	2.75905e+08	3.06894e+08	2.51914e+08	3.05076e+08	2.47424e+08	3.17891e+08	2.76905e+08	2.50897e+08
metab_785	974.911	13.9042	C62 H120 O6 N1	TG(18:1/17:1/24:0)	9.27997e+07	9.57024e+07	7.60096e+07	8.68673e+07	8.9483e+07	9.06012e+07	9.62185e+07	9.0483e+07	9.69445e+07	6.92733e+07	9.94398e+07	9.73737e+07	1.30704e+08	1.27688e+08	1.2065e+08	9.21267e+07	5.64039e+07	1.10596e+08	9.6007e+07	1.18639e+08	8.01318e+07	8.13383e+07	1.17634e+08	1.06574e+08	8.68681e+07	8.48572e+07	8.61552e+07	7.95285e+07	9.17222e+07	8.03329e+07	7.28928e+07	7.3496e+07	9.34193e+07	8.4254e+07	9.50979e+07	7.31944e+07
metab_30	614.572	9.64058	C37 H76 O5 N1	DG(18:0/16:0)	5.78938e+09	5.41138e+09	6.37768e+09	6.62464e+09	6.12015e+09	6.53774e+09	6.26685e+09	6.3377e+09	6.28483e+09	5.66014e+09	5.69985e+09	6.46478e+09	6.43596e+09	6.33648e+09	6.38622e+09	6.55259e+09	5.98903e+09	6.53486e+09	6.7399e+09	6.65457e+09	6.84166e+09	6.59937e+09	6.91078e+09	6.48786e+09	6.23701e+09	6.60506e+09	6.04801e+09	5.49095e+09	6.42601e+09	6.45934e+09	6.47012e+09	6.61423e+09	6.68464e+09	6.74434e+09	6.21711e+09	6.34643e+09
metab_2617	676.529	8.02992	C37 H75 O7 N1 P1	PE(16:0e/16:0)	5.76897e+06	1.52238e+07	9.82794e+06	6.37339e+06	9.7152e+06	1.0023e+07	9.59736e+06	9.43879e+06	4.03005e+06	6.91216e+06	1.0093e+07	9.0286e+06	1.23699e+07	7.67389e+06	904483	5.99906e+06	1.06682e+07	7.48851e+06	5.11951e+06	7.21981e+06	9.39126e+06	1.02537e+07	6.39941e+06	1.01325e+07	7.73783e+06	3.00911e+06	8.04733e+06	6.8584e+06	9.14386e+06	1.04819e+07	6.6215e+06	1.08102e+07	5.06667e+06	6.92016e+06	7.72089e+06	6.77618e+06
metab_916	772.491	4.69577	C44 H71 O8 N1 P1	PC(22:6/14:3)	3.25578e+07	2.91462e+07	2.51745e+07	2.74312e+07	4.03171e+07	3.44494e+07	2.22407e+07	2.19565e+07	2.49852e+07	3.64368e+07	2.18621e+07	2.8487e+07	2.57672e+07	4.25885e+07	3.51264e+07	3.71939e+07	1.58427e+07	2.02533e+07	2.76449e+07	2.82935e+07	2.44121e+07	2.16691e+07	1.6089e+07	2.18654e+07	2.39442e+07	2.57424e+07	2.40388e+07	3.36922e+07	2.27401e+07	2.80844e+07	2.47738e+07	1.54265e+07	3.4544e+07	1.94187e+07	2.51745e+07	3.24619e+07
metab_479	732.554	6.41083	C40 H79 O8 N1 P1	PC(16:0/16:1)	4.77337e+10	4.59411e+10	4.79868e+10	5.18854e+10	4.83902e+10	5.44389e+10	4.77853e+10	5.06033e+10	4.89406e+10	5.00032e+10	4.86926e+10	5.28259e+10	4.60716e+10	4.68817e+10	5.35072e+10	5.14822e+10	4.64808e+10	5.13129e+10	4.70298e+10	4.83901e+10	4.69912e+10	5.20194e+10	4.50633e+10	4.43577e+10	4.96822e+10	5.05094e+10	4.85918e+10	55144619207	4.72813e+10	4.64748e+10	4.46601e+10	4.49045e+10	4.80871e+10	5.63543e+10	4.5942e+10	4.6878e+10
metab_167	660.556	7.97988	C41 H74 O5 N1	DG(18:1/20:4)	1.21809e+08	1.29896e+08	1.50749e+08	1.42387e+08	1.30937e+08	1.37181e+08	1.54779e+08	1.43373e+08	1.52473e+08	1.33505e+08	1.55236e+08	1.553e+08	2.01626e+08	1.75015e+08	1.84565e+08	1.56926e+08	1.19785e+08	1.16794e+08	1.45321e+08	1.6858e+08	1.45585e+08	1.2801e+08	1.7494e+08	1.91355e+08	1.218e+08	1.30286e+08	1.38845e+08	1.15799e+08	1.49565e+08	1.6655e+08	1.21827e+08	1.42132e+08	1.25915e+08	1.56292e+08	1.50202e+08	1.31761e+08
metab_1610	660.556	7.984	C41 H74 O5 N1	TG(12:1e/6:0/20:4)	1.21809e+08	1.29896e+08	1.50749e+08	1.42387e+08	1.30937e+08	1.37181e+08	1.54779e+08	1.43373e+08	1.52473e+08	1.33505e+08	1.55236e+08	1.553e+08	2.01626e+08	1.75015e+08	1.84565e+08	1.56926e+08	1.19785e+08	1.16794e+08	1.45321e+08	1.6858e+08	1.45585e+08	1.2801e+08	1.7494e+08	1.91355e+08	1.218e+08	1.30286e+08	1.38845e+08	1.15799e+08	1.49565e+08	1.6655e+08	1.21827e+08	1.42132e+08	1.25915e+08	1.56292e+08	1.50202e+08	1.31761e+08
metab_1493	635.538	7.885	C38 H76 O4 K1	DG(14:0e/21:0)	9.02397e+07	8.85137e+07	9.85846e+07	9.12134e+07	8.81866e+07	8.84398e+07	1.14063e+08	9.22653e+07	1.1111e+08	1.09887e+08	9.27799e+07	1.08271e+08	1.0433e+08	9.07965e+07	9.79534e+07	8.91887e+07	8.59017e+07	9.75913e+07	8.39328e+07	1.03213e+08	8.70592e+07	8.55637e+07	9.44566e+07	9.3765e+07	8.36489e+07	8.09316e+07	1.18339e+08	8.3887e+07	9.56567e+07	9.19436e+07	9.77686e+07	9.92967e+07	8.62229e+07	1.00561e+08	9.89403e+07	9.32707e+07
metab_51	686.572	8.01645	C43 H76 O5 N1	DG(18:1/22:5)	9.05981e+07	8.09659e+07	8.84786e+07	1.02115e+08	8.42917e+07	1.06579e+08	9.03186e+07	9.51125e+07	9.46475e+07	8.45207e+07	9.06405e+07	9.9333e+07	1.49416e+08	1.40496e+08	1.18194e+08	8.52955e+07	8.20575e+07	8.60825e+07	9.5007e+07	1.18195e+08	9.00086e+07	7.27012e+07	1.10599e+08	1.0943e+08	7.91684e+07	9.65622e+07	8.36799e+07	7.88339e+07	1.08964e+08	1.01041e+08	9.27264e+07	9.71207e+07	9.14168e+07	1.00385e+08	9.76712e+07	7.58233e+07
metab_593	628.434	4.68277	C34 H63 O7 N1 P1	PC(8:1e/18:3)	4.86383e+07	3.7682e+07	6.64555e+07	6.52557e+07	7.87431e+07	5.52943e+07	5.7554e+07	3.49173e+07	4.70001e+07	6.71723e+07	4.4538e+07	5.45777e+07	4.47598e+07	8.72421e+07	6.87082e+07	8.90852e+07	4.17779e+07	3.65557e+07	6.65573e+07	4.84337e+07	6.29582e+07	6.13301e+07	4.73075e+07	3.46101e+07	6.80293e+07	5.27343e+07	5.73422e+07	6.27692e+07	2.32441e+07	7.58566e+07	5.19152e+07	3.25563e+07	7.7924e+07	3.86918e+07	6.08139e+07	7.33161e+07
metab_1203	510.355	2.96155	C25 H53 O7 N1 P1	BisMePE(8:0e/10:0)	2.99964e+07	2.28309e+07	3.22025e+07	2.88095e+07	3.58913e+07	3.32133e+07	2.19336e+07	2.72176e+07	2.07372e+07	3.00084e+07	3.23052e+07	2.06375e+07	2.24321e+07	3.97796e+07	3.13052e+07	3.82841e+07	2.12357e+07	2.17342e+07	3.34986e+07	3.47947e+07	2.70171e+07	2.7889e+07	2.09366e+07	1.94411e+07	2.43597e+07	2.34291e+07	2.48248e+07	2.33294e+07	1.2562e+07	2.68192e+07	2.24321e+07	2.75945e+07	3.39972e+07	2.35287e+07	2.66194e+07	3.36138e+07
metab_885	647.463	9.18925	C33 H66 O7 N3 P1	PE(10:1e/12:2)	1.38546e+09	1.14198e+09	1.45403e+09	1.43709e+09	1.16104e+09	1.28809e+09	1.50724e+09	1.6711e+09	1.08421e+09	1.20405e+09	1.35154e+09	1.01032e+09	1.58496e+09	1.19036e+09	1.29746e+09	1.22256e+09	1.362e+09	1.46807e+09	1.46682e+09	1.23585e+09	1.36362e+09	1.48159e+09	1.68051e+09	1.41045e+09	1.3511e+09	1.10018e+09	1.08903e+09	1.09914e+09	1.29036e+09	1.0563e+09	1.1571e+09	1.27224e+09	1.11187e+09	1.0828e+09	1.12018e+09	1.29649e+09
metab_2152	494.325	2.33513	C24 H49 O7 N1 P1	LdMePE(17:0)	1.83124e+07	1.36251e+07	2.31385e+07	2.29965e+07	2.35674e+07	2.29531e+07	1.6015e+07	1.85462e+07	1.39982e+07	1.96469e+07	2.09982e+07	1.56555e+07	1.7173e+07	2.6603e+07	2.45048e+07	3.08199e+07	1.31453e+07	1.28324e+07	2.51509e+07	2.35197e+07	2.21573e+07	2.10098e+07	1.55007e+07	1.86474e+07	1.94801e+07	1.55251e+07	1.45679e+07	1.97591e+07	7.01701e+06	1.96959e+07	1.34086e+07	2.66658e+07	2.25183e+07	1.59545e+07	1.79174e+07	2.46898e+07
metab_773	452.314	1.35207	C22 H47 O6 N1 P1	LPC(14:1e)	5.02411e+07	3.91857e+07	4.13269e+07	3.99324e+07	5.67464e+07	5.40442e+07	3.15257e+07	3.48424e+07	2.7603e+07	4.65436e+07	5.02411e+07	3.34082e+07	2.73223e+07	4.43085e+07	4.28576e+07	4.34352e+07	3.00156e+07	3.52837e+07	3.51495e+07	4.16622e+07	3.39274e+07	2.71222e+07	2.98243e+07	2.3219e+07	3.51913e+07	3.15708e+07	3.14139e+07	4.20349e+07	1.97161e+07	3.62169e+07	2.41197e+07	3.3027e+07	3.24096e+07	3.96261e+07	3.92319e+07	4.81393e+07
metab_1627	894.836	13.444	C55 H110 O6 N2	TG(18:0/6:0/22:0)	1.68575e+08	1.71321e+08	1.74446e+08	1.9299e+08	1.83628e+08	1.80455e+08	1.85472e+08	1.84416e+08	1.85663e+08	1.60294e+08	1.86535e+08	1.91535e+08	2.38929e+08	2.23807e+08	2.18767e+08	1.88068e+08	1.52229e+08	1.98604e+08	1.96738e+08	2.13726e+08	1.74983e+08	1.80764e+08	2.05661e+08	2.01643e+08	1.74433e+08	1.73276e+08	1.8127e+08	1.81484e+08	1.66796e+08	1.69761e+08	1.50213e+08	1.65355e+08	1.684e+08	1.77389e+08	1.85662e+08	1.4114e+08
metab_1372	766.744	14.7001	C52 H96 O2 N1	ZyE(25:0)	9.03666e+06	8.19869e+06	9.1781e+06	8.25795e+06	9.30809e+06	8.94031e+06	8.16218e+06	9.54958e+06	1.1174e+07	9.46488e+06	9.94872e+06	1.21717e+07	8.55792e+06	8.25371e+06	9.01878e+06	9.86242e+06	8.62899e+06	7.82194e+06	7.26626e+06	9.15799e+06	8.48602e+06	8.45716e+06	6.18717e+06	6.56898e+06	6.9496e+06	8.34667e+06	1.06752e+07	9.21731e+06	8.61468e+06	8.80072e+06	6.42787e+06	7.66599e+06	9.32902e+06	8.92966e+06	8.07268e+06	1.04757e+07
metab_1094	768.59	7.9783	C44 H83 O7 N1 P1	PC(16:1e/20:3)	4.6049e+08	8.70657e+08	8.77064e+08	8.42417e+08	7.6496e+08	7.58344e+08	8.07316e+08	8.32381e+08	8.05648e+08	7.76905e+08	7.14346e+08	8.00514e+08	7.75255e+08	8.0929e+08	7.88383e+08	7.77274e+08	8.65948e+08	9.68675e+08	8.98225e+08	7.40085e+08	4.07698e+08	8.67457e+08	9.04553e+08	8.71e+08	8.57158e+08	8.79955e+08	8.02764e+08	8.0719e+08	5.50385e+08	8.64057e+08	4.79643e+08	8.47559e+08	8.09643e+08	7.7776e+08	4.45911e+08	7.91467e+08
metab_564	725.559	6.21789	C41 H78 O6 N2 P1	SM(d18:1/18:3)	2.52318e+08	2.87136e+08	2.90775e+08	2.96556e+08	2.55287e+08	2.91898e+08	3.31477e+08	2.89e+08	2.80022e+08	3.05398e+08	2.79035e+08	3.19958e+08	3.29498e+08	2.80024e+08	2.78045e+08	2.77055e+08	3.00881e+08	2.99962e+08	3.02018e+08	2.51328e+08	3.11577e+08	2.52318e+08	3.0674e+08	3.2653e+08	3.31243e+08	3.27519e+08	2.9548e+08	2.79059e+08	2.8794e+08	2.9245e+08	3.86888e+08	3.02778e+08	2.76103e+08	2.86933e+08	3.20323e+08	2.65183e+08
metab_2847	1484.06	6.82079	C83 H153 O17 P2	CL(23:0/15:0/16:0/20:4)	4.36e+06	4.60609e+06	3.65326e+06	3.9854e+06	5.10674e+06	4.27824e+06	3.83837e+06	3.97876e+06	3.85244e+06	4.08301e+06	3.75042e+06	1.29261e+06	4.02521e+06	4.82941e+06	4.46767e+06	5.23887e+06	4.06379e+06	4.78853e+06	3.91728e+06	3.60575e+06	3.19191e+06	3.7815e+06	4.70234e+06	3.58165e+06	3.19599e+06	2.60595e+06	4.00231e+06	3.53877e+06	3.76537e+06	3.9333e+06	4.25251e+06	3.13888e+06	3.28314e+06	3.12961e+06	3.30106e+06	3.53315e+06
metab_286	827.7	9.39798	C48 H96 O6 N2 P1	SM(d19:0/24:2)	5.67267e+08	4.49003e+08	4.33216e+08	4.31022e+08	5.62255e+08	5.5524e+08	3.84859e+08	4.44994e+08	4.2996e+08	4.16921e+08	4.6531e+08	3.97888e+08	4.04904e+08	4.58183e+08	4.42679e+08	5.10139e+08	4.33969e+08	4.7005e+08	4.31333e+08	4.44518e+08	4.50151e+08	4.25951e+08	3.91875e+08	3.72833e+08	4.09915e+08	3.86864e+08	4.15929e+08	4.59025e+08	3.66819e+08	4.07911e+08	3.50783e+08	4.10793e+08	4.2996e+08	4.66041e+08	4.17933e+08	4.99115e+08
metab_1814	618.583	8.906	C40 H76 O3 N1	Cer(d18:1/22:1)	5.03256e+07	4.35783e+07	4.08619e+07	3.42323e+07	4.31189e+07	4.40947e+07	4.58014e+07	4.19147e+07	5.02661e+07	4.86192e+07	4.69769e+07	4.09825e+07	4.01493e+07	5.01732e+07	4.32771e+07	5.43116e+07	3.2432e+07	3.837e+07	4.50904e+07	4.89294e+07	3.70262e+07	4.1287e+07	3.01368e+07	4.1736e+07	3.39536e+07	3.96059e+07	4.42104e+07	4.85346e+07	4.25681e+07	3.66377e+07	2.65778e+07	3.7631e+07	4.46257e+07	4.5883e+07	4.40477e+07	4.73141e+07
metab_1788	806.498	6.69722	C44 H73 O10 N1 P1	PS(18:2/20:4)	1.05176e+07	1.30636e+07	1.13602e+07	1.27154e+07	1.05464e+07	1.15321e+07	1.41011e+07	1.31488e+07	1.36392e+07	1.35669e+07	1.25129e+07	1.31576e+07	1.62445e+07	1.15149e+07	1.28297e+07	1.49821e+07	1.1933e+07	1.25256e+07	1.22539e+07	1.33803e+07	1.25071e+07	1.27657e+07	1.48016e+07	1.77815e+07	1.31187e+07	1.29888e+07	1.45219e+07	1.20471e+07	1.33225e+07	1.4075e+07	1.41851e+07	1.22912e+07	1.2206e+07	1.28542e+07	1.33699e+07	1.10136e+07
metab_1053	908.864	13.0483	C57 H114 O6 N1	TG(18:0/18:0/18:0)	1.13732e+09	9.78054e+08	1.31689e+09	1.24126e+09	1286969056	1.26366e+09	1.16689e+09	1.11601e+09	1.19504e+09	1.24706e+09	1.19718e+09	1.20933e+09	1.11737e+09	1.11737e+09	1.19718e+09	1.30692e+09	1.1473e+09	1.08744e+09	1.20312e+09	1.11737e+09	1.22706e+09	1.25702e+09	1.10776e+09	1.04703e+09	1.12834e+09	1.12764e+09	1.15756e+09	1.0976e+09	1.13732e+09	1.14729e+09	1.06749e+09	1.20704e+09	1.06747e+09	1.22711e+09	1.11039e+09	1.17723e+09
metab_2108	748.529	7.21534	C43 H75 O7 N1 P1	PE(16:1e/22:5)	9.49431e+08	1.01794e+09	9.87618e+08	9.95916e+08	9.90981e+08	9.77708e+08	1.0836e+09	1.03344e+09	1.03969e+09	1.07011e+09	1.08077e+09	1.022e+09	1.16747e+09	1.0143e+09	1.0796e+09	1.03504e+09	9.37246e+08	9.92823e+08	9.78013e+08	9.95605e+08	1.04644e+09	9.9695e+08	1.06704e+09	1.12292e+09	8.96574e+08	9.26294e+08	1.06345e+09	9.59286e+08	1.05637e+09	1.10915e+09	1.08943e+09	1.01207e+09	9.65489e+08	1.02284e+09	9.44338e+08	1.02779e+09
metab_1144	461.264	2.98993	C21 H43 O7 N0 P1 Na1	PA(8:0e/10:0)	2.09695e+07	1.86303e+07	2.1501e+07	1.74395e+07	2.29768e+07	2.02291e+07	2.01213e+07	1.78348e+07	1.93211e+07	1.97271e+07	2.09128e+07	1.79339e+07	2.00971e+07	2.37798e+07	2.19969e+07	2.59596e+07	1.72403e+07	1.82311e+07	1.87764e+07	2.12036e+07	1.81255e+07	1.87266e+07	1.76367e+07	1.94533e+07	1.50605e+07	1.65467e+07	2.12036e+07	1.69431e+07	1.90238e+07	2.04923e+07	1.84293e+07	1.93202e+07	1.68257e+07	1.83302e+07	1.93211e+07	2.33666e+07
metab_104	752.728	14.8316	C51 H94 O2 N1	ChE(24:1)	6.43563e+08	5.50074e+08	3.90309e+08	4.83837e+08	5.3531e+08	5.44248e+08	5.30344e+08	5.26372e+08	5.25378e+08	5.33323e+08	5.67153e+08	5.41309e+08	6.01851e+08	6.47536e+08	6.0781e+08	6.09796e+08	4.9459e+08	5.57136e+08	5.73953e+08	6.13769e+08	4.84659e+08	4.98563e+08	5.51199e+08	5.67244e+08	5.08494e+08	4.99556e+08	5.18426e+08	5.19419e+08	5.14453e+08	5.2446e+08	3.54556e+08	4.47912e+08	5.44248e+08	5.30344e+08	5.20412e+08	5.66097e+08
metab_1136	502.316	1.79595	C29 H44 O6 N1	TG(6:0/10:3/10:4)	1.14035e+10	1.01202e+10	6.11219e+09	6.81359e+09	9.52891e+09	8.65726e+09	7.8656e+09	9.46888e+09	2.12424e+09	9.50896e+09	6.64323e+09	9.01798e+09	1.03206e+10	9.74646e+09	4.962e+09	7.20465e+09	9.74942e+09	8.18206e+09	8.67087e+09	9.45987e+09	6.04999e+09	9.3189e+09	1.15231e+08	7.88098e+09	5.78154e+09	1.01158e+10	10220047941	5.43691e+09	9.73942e+09	8.17797e+09	2.19438e+09	7.55506e+09	7.37488e+09	9.1282e+09	8.36664e+09	5.29054e+09
metab_2291	842.592	7.31025	C46 H85 O10 N1 P1	PC(17:0/20:3)	2.64949e+07	2.24887e+07	2.24478e+07	4.99272e+06	3.47895e+06	3.518e+07	1.52954e+07	2.48278e+07	1.66476e+07	1.61898e+07	2.63658e+07	1.36329e+07	2.07316e+07	1.15787e+06	1.20866e+06	1.86906e+07	1.71742e+07	2.08092e+07	1.76987e+07	1.91996e+07	1.39697e+07	1.65652e+07	1.78584e+07	8.76409e+06	1.76394e+07	1.54591e+07	1.77876e+06	1.36339e+07	3.4294e+06	2.73173e+07	1.85055e+07	2.14878e+07	2.43776e+06	967460	1.6744e+07	1.75336e+07
metab_91	718.538	7.47512	C39 H77 O8 N1 P1	PE(16:0/18:1)	2.4326e+09	3.04717e+09	2.68831e+09	1.85369e+09	2.88308e+09	3.03325e+09	1.36146e+09	3.05307e+09	3.34357e+09	3.55381e+09	3.19342e+09	1.52778e+09	3.21344e+09	1.89203e+09	2.73293e+09	2.84375e+09	3.03309e+09	2.50268e+09	2.63289e+09	1.04112e+09	3.04688e+09	3.67394e+09	2.62302e+09	1.02109e+09	2.75295e+09	2.8931e+09	3.25311e+09	2.96317e+09	2.87241e+09	2.82754e+09	2.9929e+09	2.61435e+09	3.26345e+09	3.04326e+09	3.03126e+09	1.42152e+09
metab_591	696.65	11.2066	C43 H86 O5 N1	DG(18:1/22:0)	6.06703e+07	4.70663e+07	4.45839e+07	5.70176e+07	6.37079e+07	7.12363e+07	5.54261e+07	2.46254e+07	6.99764e+07	6.41179e+07	6.26252e+07	6.67236e+07	8.22159e+07	7.29426e+07	6.28671e+07	5.20316e+07	2.81374e+06	2.58177e+07	5.11105e+07	6.08042e+07	5.11397e+07	4.49811e+07	5.97039e+07	5.40376e+07	7.11953e+07	5.73784e+07	5.68848e+07	5.15122e+07	7.17569e+07	5.21342e+07	4.89529e+07	4.95487e+07	5.63476e+07	5.65987e+07	5.15356e+07	2.34346e+07
metab_1404	765.564	7.67324	C49 H74 O6 Li1	TG(20:4/12:4/14:2)	1.05478e+08	1.03674e+08	1.15267e+08	1.63764e+08	1.15099e+08	1.07625e+08	1.25579e+08	1.52862e+08	1.1338e+08	1.49432e+08	1.26581e+08	1.23616e+08	2.02086e+08	1.17863e+08	1.78476e+08	1.02905e+08	7.85056e+07	1.56867e+08	8.47942e+07	1.17304e+08	1.13136e+08	9.63801e+07	1.44486e+08	9.39871e+07	1.29532e+08	1.54412e+08	1.68316e+08	1.54892e+08	1.86069e+08	1.5774e+08	1.30295e+08	1.43608e+08	1.37383e+08	1.50865e+08	1.38992e+08	1.74089e+08
metab_1560	714.543	7.005	C40 H77 O7 N1 P1	PE(18:3e/17:0)	8.14273e+07	7.94536e+07	9.08587e+07	1.1591e+08	7.92585e+07	1.02544e+08	9.99128e+07	9.55958e+07	1.02441e+08	9.51757e+07	1.00647e+08	9.36525e+07	8.88062e+07	1.04347e+08	2.23626e+07	8.35113e+07	1.26449e+08	8.14074e+07	8.68891e+07	1.02828e+07	9.5777e+07	1.11135e+08	8.53865e+07	9.84001e+07	9.67344e+07	1.00714e+08	1.1048e+08	6.39878e+06	1.21158e+08	1.02356e+08	1.01685e+08	9.81363e+07	9.30736e+06	9.05654e+07	1.00001e+08	1.20146e+08
metab_2177	568.364	2.85032	C59 H110 O16 P2	MLCL(14:2/18:0/18:0)	1.82919e+09	1.38351e+09	2.06208e+09	1.99636e+09	2.21753e+09	2.09473e+09	1.4971e+09	1.65065e+09	1.34553e+09	1.6472e+09	1.94022e+09	1.51002e+09	1.5773e+09	2.32312e+09	1.96741e+09	2.4773e+09	1.45511e+09	1.32114e+09	2.24371e+09	2.40463e+09	2.32242e+09	2.06511e+09	1.51661e+09	1.33894e+09	2.03456e+09	1.63537e+09	1.43063e+09	1.68052e+09	7.81036e+08	1.77968e+09	1.35994e+09	1.97404e+09	2.25991e+09	1.72117e+09	1.63565e+09	2.1098e+09
metab_2712	706.487	6.13573	C78 H142 O17 P2	CL(22:4/16:0/15:0/16:0)	5.99227e+06	6.92705e+06	5.64495e+06	8.01801e+06	6.29233e+06	7.09783e+06	6.72146e+06	7.1006e+06	7.359e+06	6.8464e+06	6.89413e+06	6.67558e+06	7.67047e+06	7.81485e+06	6.61424e+06	7.84638e+06	7.4213e+06	6.73079e+06	8.71745e+06	7.31194e+06	8.35795e+06	7.60846e+06	8.12597e+06	8.20036e+06	6.24499e+06	6.90804e+06	7.46724e+06	7.3095e+06	7.26121e+06	8.10615e+06	7.29333e+06	7.66113e+06	7.08058e+06	7.60125e+06	6.9109e+06	7.27781e+06
metab_580	700.491	5.4725	C38 H71 O8 N1 P1	PC(18:2/12:1)	7.07738e+08	9.04078e+08	9.88965e+08	9.86871e+08	7.77637e+08	1.05838e+09	8.01214e+08	1.03486e+09	1.07968e+09	1.08005e+09	9.01132e+08	1.08983e+09	9.03712e+08	9.2255e+08	7.56511e+08	7.07738e+08	8.35383e+08	1.01076e+09	9.48218e+08	8.779e+08	9.34922e+08	1.02445e+09	7.96438e+08	1.04959e+09	9.85102e+08	1.04815e+09	8.59561e+08	8.03813e+08	1.01975e+09	9.72367e+08	8.2682e+08	8.64435e+08	9.58908e+08	8.54812e+08	9.13226e+08	9.06205e+08
metab_1360	799.632	8.02467	C45 H88 O7 N2 P1	SM(t18:1/22:2)	9.43597e+07	9.63973e+07	9.63619e+07	1.08689e+08	9.65703e+07	1.02069e+08	8.42243e+07	1.22057e+08	1.09917e+08	1.11585e+08	9.15435e+07	1.09269e+08	1.05276e+08	9.10905e+07	9.50066e+07	9.62046e+07	9.52246e+07	1.03939e+08	9.72682e+07	9.92837e+07	1.00754e+08	7.89057e+07	1.03033e+08	1.0471e+08	1.01564e+08	8.84616e+07	1.03001e+08	8.87403e+07	1.1503e+08	1.04237e+08	1.29556e+08	1.05999e+08	8.32415e+07	1.20688e+08	9.74459e+07	1.23738e+08
metab_2169	784.586	7.69563	C44 H83 O8 N1 P1	dMePE(19:1/18:1)	1.42402e+07	1.47928e+07	1.32281e+07	1.36449e+07	1.67368e+07	1.31709e+07	1.34992e+07	1.37604e+07	1.55621e+07	1.15301e+07	1.26132e+07	1.3511e+07	1.17416e+07	1.44546e+07	1.39672e+07	1.47693e+07	1.5035e+07	1.43906e+07	1.66763e+07	1.48438e+07	1.54249e+07	1.38148e+07	1.36697e+07	1.20628e+07	1.47754e+07	1.44914e+07	1.35606e+07	1.48984e+07	1.15699e+07	1.3627e+07	1.09608e+07	1.31811e+07	1.57607e+07	1.39318e+07	1.3866e+07	1.61155e+07
metab_2056	691.456	5.04744	C36 H68 O10 N0 P1	PG(16:1/14:0)	1.99725e+07	2.22701e+07	2.07125e+07	1.7715e+07	2.41025e+07	2.17986e+07	1.83445e+07	1.81854e+07	1.77841e+07	2.11066e+07	2.27977e+07	1.84863e+07	1.48901e+07	2.49185e+07	1.9928e+07	1.94681e+07	1.52344e+07	1.865e+07	2.06107e+07	2.18899e+07	1.88815e+07	1.89604e+07	1.47532e+07	1.65986e+07	1.49404e+07	1.49088e+07	1.781e+07	1.94304e+07	7.88924e+06	1.86729e+07	1.54258e+07	1.90179e+07	1.96134e+07	1.99383e+07	1.67229e+07	2.14527e+07
metab_1421	764.578	5.94647	C42 H80 O8 N1 P1 Li1	PE(16:1/21:1)	6.82286e+06	6.26101e+06	7.67419e+06	9.28654e+06	1.97577e+06	5.80586e+06	2.91606e+06	1.99944e+07	1.5112e+07	2.19217e+06	3.51554e+06	7.45315e+06	5.80712e+06	1.45299e+07	2.00243e+06	1.03543e+07	1.75903e+07	6.38211e+06	2.13415e+06	2.2057e+06	9.11813e+06	5.51408e+06	4.29757e+06	3.1015e+06	1.37443e+06	1.00568e+07	1.27624e+07	1.42852e+07	4.20281e+06	1.21809e+06	9.84514e+06	1.75016e+06	8.24323e+06	1.25546e+07	757923	1.73207e+07
metab_644	752.556	6.1219	C41 H80 O7 N1 P1 Na1	MePC(14:0e/18:2)	9.04503e+07	7.50395e+07	8.4105e+07	8.29011e+07	8.74285e+07	8.48097e+07	8.74285e+07	7.99799e+07	8.38027e+07	8.21875e+07	8.40125e+07	8.20643e+07	7.76583e+07	9.39756e+07	8.85365e+07	9.92133e+07	8.24842e+07	9.57957e+07	1.00191e+08	8.13851e+07	9.1636e+07	7.95942e+07	8.7521e+07	6.44634e+07	8.12844e+07	8.18887e+07	8.7932e+07	8.4619e+07	6.46649e+07	7.46368e+07	7.73561e+07	8.3299e+07	7.96727e+07	8.27952e+07	7.29243e+07	7.94709e+07
metab_75	724.697	14.4648	C49 H90 O2 N1	ChE(22:1)	2.00734e+08	1.66236e+08	1.12533e+08	1.51066e+08	1.61196e+08	1.60182e+08	1.58154e+08	1.64243e+08	1.5714e+08	1.56126e+08	1.72526e+08	1.66318e+08	1.86541e+08	2.01748e+08	1.81471e+08	1.7843e+08	1.33823e+08	1.73355e+08	1.66885e+08	1.90596e+08	1.38892e+08	1.40919e+08	1.67208e+08	1.65098e+08	1.51057e+08	1.60182e+08	1.5714e+08	1.45988e+08	1.48016e+08	1.56127e+08	1.20643e+08	1.20643e+08	1.54099e+08	1.61195e+08	1.56126e+08	1.7032e+08
metab_1867	842.628	8.42053	C47 H89 O9 N1 P1	PC(18:0e/20:3)	1.21089e+08	1.12372e+08	1.34704e+08	1.67263e+08	1.31426e+08	1.35257e+08	1.51209e+08	1.28353e+08	1.22332e+08	1.20696e+08	1.55177e+08	1.06778e+08	1.39676e+08	1.42817e+08	1.39721e+08	1.2642e+08	1.3685e+08	1.48432e+08	1.43279e+08	1.30193e+08	1.34207e+08	1.76624e+08	1.55899e+08	9.68504e+07	1.302e+08	1.16684e+08	1.24475e+08	1.4298e+08	1.67591e+08	1.09013e+08	1.28973e+08	1.60468e+08	1.31925e+08	1.2772e+08	1.22159e+08	1.28815e+08
metab_1294	894.848	13.0394	C56 H112 O6 N1	TG(16:0/16:0/21:0)	3.18156e+08	2.78071e+08	3.6287e+08	3.51165e+08	3.55067e+08	3.43362e+08	3.23852e+08	3.14098e+08	3.42386e+08	3.6092e+08	3.32632e+08	3.54092e+08	3.09221e+08	3.18e+08	3.2483e+08	3.6473e+08	3.27754e+08	3.03369e+08	3.13119e+08	3.04343e+08	3.3621e+08	3.55067e+08	3.04344e+08	3.00442e+08	2.95564e+08	3.12147e+08	3.12147e+08	3.18e+08	3.12085e+08	3.08242e+08	2.91659e+08	3.34583e+08	2.89712e+08	3.57994e+08	3.14098e+08	3.29705e+08
metab_1442	771.601	8.00318	C43 H84 O7 N2 P1	SM(t18:1/20:2)	6.68428e+07	6.66649e+07	2.25478e+06	6.55445e+07	6.55204e+07	6.45567e+07	2.52688e+07	4.99539e+07	5.69365e+07	5.93946e+07	1.0174e+07	6.44928e+07	5.78714e+07	1.73118e+07	5.20565e+07	6.9127e+07	6.05436e+07	7.51202e+07	2.46762e+07	7.11159e+07	6.55702e+07	5.70404e+07	6.27233e+06	2.29622e+07	5.64079e+07	5.72626e+07	5.42718e+07	5.86998e+07	5.95091e+07	8.24135e+07	6.03509e+07	1.81991e+06	5.55095e+07	6.29559e+07	6.65816e+07	6.44537e+07
metab_2924	736.492	5.15099	C41 H71 O8 N1 P1	dMePE(14:0/20:5)	9.09737e+06	1.09374e+07	8.10822e+06	7.66929e+06	8.52906e+06	1.18449e+07	5.8783e+06	1.02686e+07	4.13195e+06	8.94559e+06	7.89291e+06	1.07119e+07	1.09039e+07	8.86639e+06	9.11997e+06	8.51221e+06	8.19049e+06	7.49219e+06	9.227e+06	8.29888e+06	7.43358e+06	7.95094e+06	7.13106e+06	6.43326e+06	8.85378e+06	8.23086e+06	1.0332e+07	9.97268e+06	4.91039e+06	7.31486e+06	5.59579e+06	7.37159e+06	1.0571e+07	1.19466e+07	8.90352e+06	1.28397e+07
metab_263	810.755	12.7976	C50 H100 O6 N1	TG(16:0/14:0/17:0)	4.45888e+08	4.00724e+08	5.26383e+08	5.3825e+08	5.05605e+08	4.96522e+08	4.4327e+08	5.03626e+08	5.34299e+08	4.68006e+08	5.4914e+08	4.52175e+08	5.42214e+08	5.07584e+08	5.74866e+08	5.56067e+08	4.15566e+08	4.18534e+08	5.07584e+08	5.25394e+08	4.93732e+08	4.84827e+08	4.76912e+08	4.58112e+08	3.79946e+08	4.45249e+08	3.96766e+08	4.09629e+08	4.4426e+08	4.87795e+08	3.88851e+08	4.80869e+08	4.13347e+08	4.4327e+08	4.00724e+08	4.1833e+08
metab_1654	1020.99	14.291	C65 H130 O6 N1	TG(26:0/18:0/18:0)	3.0586e+08	2.55826e+08	3.75503e+08	2.85016e+08	3.03999e+08	3.186e+08	3.34871e+08	2.88714e+08	3.07945e+08	2.64172e+08	3.18366e+08	3.19741e+08	3.13849e+08	2.6223e+08	3.41766e+08	2.99229e+08	2.47952e+08	3.11692e+08	2.84144e+08	2.48278e+08	3.19307e+08	2.80783e+08	2.64498e+08	2.06225e+08	2.46554e+08	2.85743e+08	1.2323e+08	3.05672e+08	3.05965e+08	2.35279e+08	3.07788e+08	2.54393e+08	3.09218e+08	3.13657e+08	3.02068e+08	2.68891e+08
metab_772	519.366	4.827	C29 H52 O6 Na1	TG(4:0/6:0/16:1)	1.14959e+07	9.65538e+06	2.18618e+07	1.63095e+07	1.33298e+07	1.40334e+07	1.88118e+07	1.42707e+07	1.2202e+07	1.06768e+07	1.86097e+07	1.31171e+07	1.23348e+07	1.14898e+07	1.26185e+07	1.11569e+07	1.09826e+07	1.76082e+07	1.63037e+07	2.78614e+07	1.55604e+07	3.10135e+07	2.73529e+07	1.87078e+07	1.27089e+07	1.83022e+07	1.30258e+07	6.10102e+07	1.64732e+07	1.60714e+07	1.59698e+07	1.63706e+07	2.32855e+07	2.0744e+07	1.67869e+07	1.92189e+07
metab_433	720.554	6.55245	C39 H79 O8 N1 P1	PC(15:0/16:0)	5.20948e+08	4.94281e+08	4.69533e+08	5.02489e+08	4.97681e+08	5.1832e+08	5.22121e+08	4.84236e+08	4.7434e+08	5.35121e+08	5.0731e+08	4.7315e+08	5.00683e+08	5.28333e+08	5.09758e+08	5.04362e+08	5.31614e+08	5.22168e+08	5.06539e+08	4.94859e+08	4.76472e+08	4.61927e+08	4.63815e+08	4.45407e+08	4.8681e+08	4.64323e+08	4.69159e+08	5.09688e+08	5.10718e+08	4.80774e+08	4.89341e+08	4.99358e+08	4.89906e+08	4.94488e+08	4.88252e+08	4.7525e+08
metab_304	584.561	5.627	C36 H74 O4 N1	Cer(d16:0/20:0+O)	2.6329e+08	2.55241e+08	3.3061e+08	2.9244e+08	2.57278e+08	2.69251e+08	3.53808e+08	2.81098e+08	2.20062e+08	2.52226e+08	2.77345e+08	2.60282e+08	3.21562e+08	2.74334e+08	2.64296e+08	2.58274e+08	2.99455e+08	3.23811e+08	2.81784e+08	3.27592e+08	3.20416e+08	4.09993e+08	3.89895e+08	3.4568e+08	2.44046e+08	2.83441e+08	2.63955e+08	4.27076e+08	3.24606e+08	3.12713e+08	3.40678e+08	348524891	2.94431e+08	3.46977e+08	3.0644e+08	2.91607e+08
metab_806	768.59	7.9591	C44 H83 O7 N1 P1	PE(20:4e/19:0)	6.95622e+08	8.71918e+08	8.9396e+08	8.79584e+08	7.94935e+08	8.48029e+08	8.85597e+08	8.69665e+08	8.77897e+08	8.51623e+08	8.42552e+08	8.63991e+08	9.59801e+08	6.86499e+08	8.38414e+08	8.13239e+08	8.58274e+08	9.77643e+08	9.25327e+08	9.27346e+08	1.33296e+09	8.99427e+08	8.96624e+08	9.26761e+08	9.30222e+08	8.73223e+08	8.7529e+08	8.38093e+08	8.66375e+08	8.80324e+08	7.45022e+08	4.98619e+08	8.79609e+08	8.96331e+08	6.51075e+08	3.61123e+08
metab_3126	1091.72	2.867	C56 H103 O18 N2	CerG2GNAc1(d18:1/18:0)	1.1169e+07	5.68908e+06	1.63044e+07	1.61157e+07	1.75315e+07	1.44548e+07	8.57576e+06	9.51801e+06	6.73875e+06	8.86448e+06	1.29943e+07	9.19348e+06	7.84398e+06	1.51131e+07	1.64358e+07	2.28138e+07	7.69058e+06	6.64402e+06	1.73858e+07	1.55195e+07	1.59886e+07	1.6945e+07	1.04343e+07	6.32465e+06	1.17742e+07	1.02419e+07	8.03854e+06	9.49714e+06	2.50783e+06	1.16811e+07	7.55331e+06	1.41236e+07	1.50913e+07	8.74207e+06	9.58014e+06	1.7659e+07
metab_54	802.632	8.6307	C45 H89 O8 N1 P1	PC(16:1/21:0)	6.4307e+09	5.43525e+09	5.86103e+09	5.84338e+09	6.88862e+09	6.31125e+09	5.19633e+09	5.54474e+09	5.75379e+09	5.97279e+09	6.23161e+09	5.71398e+09	5.14655e+09	5.53478e+09	5.86359e+09	5.83342e+09	5.27596e+09	5.47506e+09	5.52485e+09	5.74329e+09	5.08683e+09	4.58909e+09	5.07687e+09	4.65878e+09	5.42631e+09	4.72846e+09	5.36517e+09	5.49497e+09	4.73841e+09	5.23614e+09	4.52936e+09	5.2461e+09	5.87324e+09	5.75378e+09	5.06572e+09	5.55469e+09
metab_3247	830.498	6.177	C46 H73 O10 N1 P1	PS(20:3/20:5)	2.99278e+06	4.93318e+06	3.11649e+06	1.38932e+06	2.72824e+06	1.87222e+06	4.24336e+06	3.77589e+06	4.00864e+06	1.99669e+06	2.99419e+06	2.96813e+06	6.18857e+06	3.82342e+06	5.14262e+06	1.39083e+06	3.40246e+06	3.33911e+06	4.20505e+06	4.2713e+06	3.68262e+06	3.28359e+06	4.15862e+06	1.59133e+06	3.71038e+06	4.51842e+06	3.95567e+06	3.96816e+06	4.8195e+06	4.02019e+06	4.30881e+06	4.71944e+06	3.51127e+06	3.196e+06	4.04978e+06	3.40456e+06
metab_447	812.616	9.10851	C46 H87 O8 N1 P1	PC(20:1/18:2)	7.75797e+07	3.29848e+07	9.61912e+07	1.75212e+07	3.61357e+07	3.94675e+07	7.41904e+07	7.77618e+07	2.70618e+07	1.71243e+07	9.63723e+07	1.08759e+08	7.02484e+07	8.38138e+07	1.61306e+08	4.0626e+06	1.3962e+07	6.49901e+07	5.70532e+07	1.91536e+06	8.52301e+07	9.72068e+07	3.52391e+07	3.47972e+07	1.37418e+07	1.89876e+08	1.96258e+08	4.90911e+06	9.56636e+07	1.51094e+06	2.2708e+07	1.71801e+07	2.03252e+06	3.20177e+07	1.70379e+08	2.51423e+08
metab_2872	802.584	9.86397	C47 H80 O9 N1	Hex1Cer(m18:0/22:6)	5.38779e+06	5.05321e+06	4.45279e+06	5.52791e+06	4.69134e+06	4.5481e+06	5.36505e+06	6.10394e+06	6.11915e+06	6.08006e+06	6.11802e+06	5.34717e+06	5.6916e+06	5.12466e+06	5.58907e+06	5.89331e+06	6.97627e+06	6.59407e+06	5.87964e+06	5.71222e+06	5.63983e+06	6.68175e+06	5.98684e+06	6.1787e+06	6.10269e+06	6.57532e+06	5.68758e+06	5.50262e+06	6.45971e+06	5.83147e+06	5.26218e+06	5.19946e+06	5.51557e+06	5.97354e+06	5.60482e+06	6.25927e+06
metab_2134	712.529	7.53454	C40 H75 O7 N1 P1	PE(18:2e/17:1)	1.80971e+07	1.8091e+07	6.92356e+06	2.21557e+07	1.13244e+07	1.32372e+07	2.12121e+07	2.04044e+07	3.03997e+07	2.85005e+07	1.98398e+07	1.76878e+07	6.33476e+06	2.69257e+07	2.40225e+07	1.52698e+07	7.6672e+06	1.28763e+07	5.28424e+06	1.67537e+07	6.99384e+06	2.22376e+07	532529	2.59411e+07	5.43157e+06	2.58938e+07	3.07996e+07	2.31581e+07	3.40296e+06	4.43639e+06	4.1904e+06	2.27608e+07	2.97158e+07	3.1507e+07	2.66033e+07	3.05197e+07
metab_1784	618.583	9.17889	C40 H76 O3 N1	Cer(d18:2/22:0)	7.14003e+07	5.61592e+07	5.67403e+07	4.64306e+07	5.72543e+07	5.79792e+07	6.03961e+07	5.82058e+07	5.94448e+07	6.17087e+07	6.67722e+07	5.73271e+07	4.84732e+07	5.55736e+07	5.25442e+07	5.33292e+07	4.45667e+07	5.2258e+07	5.34852e+07	6.2145e+07	5.21479e+07	5.38664e+07	4.00106e+07	5.3134e+07	4.11441e+07	5.23311e+07	5.61199e+07	5.99746e+07	5.3111e+07	5.04651e+07	3.47099e+07	4.16738e+07	6.05306e+07	5.98984e+07	6.00714e+07	5.25999e+07
metab_2849	849.573	6.24612	C48 H81 O12	MGDG(16:0/22:5)	4.11202e+06	1.41667e+06	769008	1.07626e+06	2.41799e+06	453662	1.30357e+06	3.29307e+06	3.50613e+06	441424	1.12628e+06	360160	2.96963e+06	453389	4.30751e+06	360775	247609	228054	3.83397e+06	4.69281e+06	271049	3.2222e+06	2.21232e+06	2.45642e+06	1.47732e+06	459037	2.31029e+06	2.09792e+06	394052	93627.8	359453	854180	1.8589e+06	1.16453e+06	294743	1.09609e+06
metab_2966	822.596	9.39044	C95 H170 O17 P2	CL(20:2/20:4/22:0/24:1)	3.43615e+06	3.45612e+06	3.68407e+06	3.97793e+06	1.08921e+06	4.26033e+06	4.70868e+06	4.67652e+06	4.78714e+06	4.07851e+06	5.00267e+06	5.14874e+06	3.22858e+06	2.28096e+06	5.09505e+06	3.75327e+06	2.91388e+06	3.21801e+06	3.84111e+06	3.83825e+06	3.3452e+06	3.3879e+06	3.84302e+06	3.6665e+06	3.70883e+06	3.71592e+06	5.3347e+06	4.4151e+06	3.38137e+06	3.58548e+06	159524	2.86194e+06	3.32788e+06	3.55365e+06	3.47881e+06	3.50556e+06
metab_1207	555.514	10.5986	C38 H67 O2	CmE(10:0)	1.05024e+07	1.17573e+07	9.50804e+06	5.31474e+06	1.11699e+07	8.75016e+06	1.23457e+07	5.26609e+06	8.37725e+06	1.50892e+07	1.37175e+07	8.90865e+06	1.17578e+07	1.98903e+07	1.24438e+07	1.74409e+07	6.68888e+06	9.65576e+06	1.32099e+07	2.43975e+07	1.15593e+07	9.46223e+06	7.75372e+06	2.00863e+07	5.54038e+06	8.62601e+06	8.25267e+06	7.86855e+06	1.14223e+07	1.21445e+07	8.29531e+06	8.57806e+06	1.32265e+07	1.35215e+07	1.32275e+07	1.17578e+07
metab_3141	812.589	7.068	C45 H82 O11 N1	Hex1Cer(t17:0/20:3)	2.25536e+08	1.73901e+08	2.09168e+08	2.20027e+08	2.39811e+08	2.12921e+08	1.68193e+08	2.17568e+08	1.90186e+08	2.18352e+08	2.17053e+08	2.31432e+08	1.85403e+08	2.15263e+08	2.02586e+08	2.31176e+08	2.75482e+08	2.66196e+08	2.422e+08	2.29738e+08	2.35393e+08	2.17981e+08	2.06507e+08	1.77163e+08	2.85128e+08	2.50983e+08	2.4855e+08	2.60642e+08	2.42129e+08	2.35827e+08	2.34452e+08	2.17571e+08	2.61674e+08	2.68507e+08	2.47564e+08	3.31558e+08
metab_1491	433.329	3.06282	C25 H46 O4 Na1	DG(16:2e/6:0)	2.92234e+08	2.3297e+08	3.50381e+08	2.76111e+08	3.16757e+08	2.9681e+08	2.6586e+08	2.85909e+08	2.72237e+08	3.16768e+08	3.13692e+08	2.59767e+08	2.99387e+08	3.2391e+08	3.09605e+08	3.04496e+08	2.95299e+08	2.16621e+08	2.35866e+08	2.94278e+08	1.94109e+08	1.90085e+08	2.25536e+08	2.70378e+08	1.88011e+08	1.96185e+08	2.15599e+08	2.15599e+08	3.00408e+08	3.23909e+08	2.14577e+08	2.8759e+08	2.46581e+08	2.53406e+08	2.37284e+08	2.65664e+08
metab_1306	491.361	1.69131	C25 H52 O5 N2 P1	LSM(d20:2)	3.34286e+07	3.36247e+07	3.21202e+07	2.73199e+07	3.99949e+07	3.66122e+07	2.04949e+07	3.08223e+07	2.38776e+07	2.82555e+07	3.15383e+07	2.66244e+07	1.74106e+07	3.40255e+07	4.11886e+07	3.06372e+07	2.68591e+07	3.03444e+07	2.48121e+07	3.08626e+07	2.69433e+07	1.95995e+07	2.55108e+07	1.47245e+07	3.14849e+07	7.99186e+06	2.14898e+07	3.37478e+07	1.36301e+07	2.60663e+07	2.05944e+07	2.92092e+07	3.22834e+07	2.00969e+07	2.05944e+07	3.26327e+07
metab_2229	708.461	5.31382	C39 H67 O8 N1 P1	PE(14:0/20:5)	8.16109e+06	8.38549e+06	8.23124e+06	8.1851e+06	8.3997e+06	8.66329e+06	8.23161e+06	8.04038e+06	9.67709e+06	7.86321e+06	8.71584e+06	8.51711e+06	9.90121e+06	8.29283e+06	9.0628e+06	9.63063e+06	8.70458e+06	8.35146e+06	8.22379e+06	8.40275e+06	8.54231e+06	7.88561e+06	8.61982e+06	8.94391e+06	7.73715e+06	7.25067e+06	9.5313e+06	7.9268e+06	8.50976e+06	8.72787e+06	8.19787e+06	7.54699e+06	7.63345e+06	8.15583e+06	7.2351e+06	7.13349e+06
metab_3240	790.56	7.417	C42 H81 O10 N1 P1	PS(18:0/18:0)	2.17471e+07	2.07478e+07	2.05293e+07	2.01856e+07	2.09636e+07	2.016e+07	2.28772e+07	2.01435e+07	2.19541e+07	2.56211e+07	1.98703e+07	2.17288e+07	2.25436e+07	1.96983e+07	2.20344e+07	2.27584e+07	2.10361e+07	2.27563e+07	2.01025e+07	2.789e+07	2.06822e+07	2.17461e+07	2.69917e+07	2.35329e+07	2.08316e+07	2.17566e+07	2.19659e+07	2.40791e+07	2.1981e+07	2.99187e+07	2.14106e+07	1.99959e+07	1.88568e+07	2.16216e+07	2.10943e+07	2.16952e+07
metab_2679	484.27	0.788601	C47 H86 O16 P2	MLCL(14:2/12:0/12:0)	4.90047e+06	3.5016e+06	7.57848e+06	5.96303e+06	6.4443e+06	6.74329e+06	4.53012e+06	4.46784e+06	3.4793e+06	4.98813e+06	7.01505e+06	3.71636e+06	3.68782e+06	8.13698e+06	7.46567e+06	9.46202e+06	3.18396e+06	677189	7.07243e+06	7.96138e+06	7.94441e+06	7.11737e+06	4.96056e+06	3.20261e+06	5.70683e+06	4.08421e+06	3.46296e+06	4.11725e+06	1.40291e+06	6.62369e+06	4.2263e+06	6.24009e+06	6.89255e+06	5.46699e+06	4.73943e+06	6.61322e+06
metab_9	724.528	7.14752	C41 H75 O7 N1 P1	PE(16:0p/20:4)	1.50093e+09	1.33316e+09	1.70856e+09	1.83205e+09	1.31331e+09	1.41205e+09	1.94528e+09	1.76754e+09	1.89591e+09	1.70829e+09	1.66879e+09	1.74779e+09	2.28101e+09	1.76754e+09	1.55993e+09	1.76754e+09	1.68853e+09	1.73832e+09	1.4521e+09	1.8561e+09	1.5997e+09	1.62929e+09	2.13289e+09	1.91565e+09	1.71882e+09	1.7083e+09	1.99464e+09	1.63917e+09	2.10327e+09	1.59967e+09	2.17239e+09	1.56017e+09	1.64904e+09	1.81695e+09	1.54094e+09	1.5503e+09
metab_2428	484.268	0.789962	C21 H43 O9 N1 P1	LPC(12:0)	4.87503e+06	3.85622e+06	7.74247e+06	5.9555e+06	6.51399e+06	6.81528e+06	4.85671e+06	4.46394e+06	3.51479e+06	5.03918e+06	7.18263e+06	3.76934e+06	3.65729e+06	8.28381e+06	7.43071e+06	9.5706e+06	2.92715e+06	2.77374e+06	7.14476e+06	8.01496e+06	8.02541e+06	7.27757e+06	5.01122e+06	3.23538e+06	5.84565e+06	4.12601e+06	3.49841e+06	4.25e+06	1.41727e+06	6.09656e+06	4.54502e+06	6.30396e+06	6.96377e+06	5.63357e+06	4.50131e+06	6.6811e+06
metab_69	731.606	7.17028	C41 H84 O6 N2 P1	SM(d18:1/18:0)	5.3498e+08	5.94661e+08	4.76028e+08	4.4979e+08	5.15303e+08	5.56529e+08	5.31425e+08	4.72216e+08	4.91094e+08	4.93129e+08	5.31342e+08	4.50698e+08	4.71337e+08	4.91574e+08	4.04436e+08	5.14862e+08	5.44674e+08	4.83903e+08	4.63926e+08	4.67905e+08	5.46187e+08	5.36118e+08	4.95752e+08	4.64988e+08	4.2846e+08	4.22832e+08	4.7202e+08	4.8113e+08	4.62911e+08	5.58958e+08	5.38385e+08	5.1065e+08	4.16975e+08	4.27892e+08	4.88643e+08	4.68787e+08
metab_449	718.538	5.98096	C39 H77 O8 N1 P1	PC(15:0/16:1)	9.36915e+09	8.3541e+09	8.65981e+09	5.12822e+09	8.79131e+09	7.81019e+09	7.2426e+09	7.97384e+09	3.09508e+09	8.03782e+09	8.1176e+09	7.92809e+09	1.2843e+08	8.51519e+09	9.14332e+09	2.15966e+08	8.28563e+09	5.4737e+09	8.12811e+09	5.21625e+09	3.03966e+09	7.66359e+09	7.95616e+09	6.84963e+09	7.36491e+09	7.06334e+09	7.72366e+09	7.56171e+09	6.99832e+09	7.43541e+09	6.59954e+09	7.79796e+09	7.97037e+09	7.06839e+09	6.93385e+09	7.8832e+09
metab_716	453.345	0.551718	C22 H50 O5 N2 P1	SPHP(d22:1)	1.06467e+07	2.11639e+07	2.41239e+07	3.29459e+07	2.57695e+07	2.40277e+07	1.62219e+07	2.35164e+07	2.25839e+07	1.70309e+07	4.09222e+07	2.23128e+07	2.55952e+07	1.93501e+07	2.81091e+07	2.52755e+07	1.90659e+07	4.54587e+07	3.12789e+07	2.09115e+07	3.04558e+07	4.31392e+07	2.4215e+07	2.14229e+07	3.88649e+07	3.09704e+07	4.0847e+07	2.81733e+07	2.46366e+07	2.57752e+07	2.97307e+07	3.46986e+07	4.1848e+07	3.45615e+07	2.62013e+07	1.87946e+07
metab_1787	678.604	9.30196	C42 H80 O5 N1	Cer(d18:1/23:1)	6.12825e+08	4.99496e+08	4.58651e+08	4.26601e+08	5.24061e+08	5.16669e+08	4.96442e+08	4.74283e+08	5.27435e+08	5.2322e+08	5.43717e+08	5.28628e+08	4.43534e+08	4.88309e+08	5.10813e+08	5.26118e+08	3.99086e+08	4.65772e+08	4.99184e+08	5.05814e+08	4.55086e+08	4.8666e+08	3.93677e+08	4.74772e+08	3.4484e+08	4.89593e+08	4.80806e+08	4.92257e+08	4.70295e+08	4.57097e+08	3.41533e+08	4.25902e+08	5.25634e+08	4.86506e+08	5.29682e+08	5.55988e+08
metab_2879	803.588	8.38203	C92 H168 O17 P2	CL(19:1/18:1/22:2/24:1)	1.20111e+07	1.01857e+07	1.17059e+07	1.18711e+07	1.14702e+07	1.12483e+07	1.20735e+07	1.12992e+07	1.29727e+07	1.21067e+07	1.33196e+07	1.32237e+07	9.77121e+06	1.18035e+07	1.17526e+07	9.84654e+06	9.54991e+06	1.09687e+07	9.89004e+06	1.43974e+07	1.10724e+07	1.15328e+07	1.10058e+07	1.09691e+07	1.07331e+07	1.51778e+07	1.21459e+07	1.25095e+07	9.79871e+06	1.00409e+07	1.09377e+07	1.67613e+07	1.15706e+07	1.33331e+07	1.12575e+07	1.4816e+07
metab_2136	759.526	5.73467	C86 H152 O17 P2	CL(17:1/18:1/20:3/22:2)	4.82943e+07	4.63433e+07	4.36275e+07	4.12954e+07	5.28099e+07	4.50565e+07	4.18637e+07	4.10724e+07	4.64746e+07	4.46768e+07	5.43903e+07	4.46738e+07	3.44063e+07	4.88868e+07	4.01188e+07	5.17607e+07	4.3648e+07	3.91495e+07	4.6281e+07	4.69769e+07	5.51111e+07	5.33844e+07	4.58759e+07	4.49637e+07	5.35488e+07	5.22599e+07	6.14316e+07	6.65458e+07	3.90006e+07	4.40529e+07	3.73442e+07	4.15241e+07	4.63278e+07	4.22529e+07	4.02536e+07	5.17844e+07
metab_2075	930.717	11.4054	C52 H101 O10 N1 P1	PC(25:0/18:1)	3.6726e+07	2.83383e+07	3.50955e+07	3.08435e+07	3.88299e+07	3.26515e+07	2.89215e+07	3.14008e+07	2.75617e+07	3.12872e+07	2.83391e+07	3.27411e+07	2.76189e+07	3.20157e+07	3.51528e+07	3.10884e+07	2.88605e+07	3.08316e+07	2.63804e+07	3.31324e+07	2.92061e+07	2.78667e+07	3.11449e+07	2.47455e+07	3.34358e+07	3.12807e+07	3.13575e+07	3.38418e+07	2.96169e+07	2.99358e+07	2.2046e+07	3.18422e+07	3.39097e+07	3.21561e+07	3.19182e+07	3.17504e+07
metab_532	688.603	12.8611	C47 H78 O2 N1	ChE(20:5)	2.36229e+08	2.15209e+08	2.07201e+08	2.01208e+08	2.35228e+08	2.20214e+08	2.02196e+08	2.062e+08	2.28221e+08	2.15209e+08	2.21215e+08	2.04198e+08	2.10204e+08	2.39232e+08	2.41234e+08	2.45238e+08	1.90184e+08	2.01195e+08	2.39232e+08	2.40233e+08	2.21215e+08	2.2722e+08	1.94188e+08	2.13204e+08	1.89183e+08	1.99193e+08	2.07279e+08	2.22216e+08	2.21215e+08	2.17205e+08	1.87182e+08	2.03199e+08	2.1315e+08	2.03197e+08	1.99193e+08	1.89183e+08
metab_1292	745.622	7.69354	C42 H86 O6 N2 P1	SM(d19:0/18:1)	5.21939e+07	6.61122e+07	5.14558e+07	4.66675e+07	5.80986e+07	6.12618e+07	5.06122e+07	4.73356e+07	4.82754e+07	4.62801e+07	5.7403e+07	4.59726e+07	4.46017e+07	4.95578e+07	4.56559e+07	5.25102e+07	6.07388e+07	5.39044e+07	4.03844e+07	4.43885e+07	6.0102e+07	5.68911e+07	5.02959e+07	5.15647e+07	3.25815e+07	3.75374e+07	3.59569e+07	3.12995e+07	4.58625e+07	6.09085e+07	5.44172e+07	4.95315e+07	3.7432e+07	4.28095e+07	4.38641e+07	4.63945e+07
metab_1068	729.654	14.4668	C51 H85 O2	StE(22:3)	5.87498e+07	4.52772e+07	3.24392e+07	4.74407e+07	4.45904e+07	4.52245e+07	4.90285e+07	4.5751e+07	4.15264e+07	4.99796e+07	4.77791e+07	4.50349e+07	5.58968e+07	5.73761e+07	3.90961e+07	5.47345e+07	4.59643e+07	5.31568e+07	4.75616e+07	5.67421e+07	4.55416e+07	4.52246e+07	5.00931e+07	4.55708e+07	4.3534e+07	4.86059e+07	4.59643e+07	4.37453e+07	4.77606e+07	5.20884e+07	3.77224e+07	4.11037e+07	4.7021e+07	4.34283e+07	4.4802e+07	4.89165e+07
metab_239	678.507	5.47642	C36 H73 O8 N1 P1	PC(14:0/14:0)	1.91232e+10	1.50642e+10	1.57341e+10	1.49616e+10	19321329989	1.72406e+10	1.33763e+10	1.51646e+10	1.53537e+10	1.56598e+10	1.75378e+10	1.56691e+10	1.22864e+10	1.48493e+10	1.58341e+10	1.54571e+10	14272937957	1.35405e+10	1.44985e+10	1.42239e+10	1.38488e+10	1.31781e+10	1.30791e+10	11890049224	1.37602e+10	1.4557e+10	1.4047e+10	1.55562e+10	1.16919e+10	1.33718e+10	1.09983e+10	14268058622	1.50262e+10	9.02653e+09	1.40699e+10	1.68442e+10
metab_233	830.663	9.44603	C47 H93 O8 N1 P1	PC(16:1/23:0)	7.54299e+08	5.67847e+08	6.12545e+08	6.48921e+08	7.55284e+08	6.30224e+08	5.39629e+08	6.64433e+08	5.60252e+08	5.15305e+08	6.35147e+08	5.29683e+08	5.14027e+08	6.80785e+08	6.90286e+08	4.26879e+08	5.53883e+08	6.5268e+08	5.75942e+08	5.66225e+08	5.47124e+08	5.21904e+08	6.25265e+08	4.72668e+08	6.13571e+08	5.60073e+08	6.87229e+08	6.97184e+08	5.79018e+08	5.90186e+08	5.13042e+08	5.84927e+08	6.88671e+08	6.77093e+08	4.56912e+08	7.4307e+08
metab_229	688.587	8.90984	C43 H78 O5 N1	DG(18:0/22:5)	1.10782e+08	1.26468e+08	1.049e+08	1.11763e+08	1.10782e+08	1.08824e+08	1.15684e+08	1.19589e+08	1.19626e+08	1.11763e+08	1.2255e+08	1.18837e+08	1.70585e+08	1.52938e+08	1.8333e+08	1.20712e+08	1.00978e+08	1.10782e+08	1.25488e+08	1.62742e+08	1.25494e+08	1.3137e+08	1.80389e+08	1.43135e+08	1.15684e+08	1.11763e+08	1.06861e+08	1.02939e+08	1.25488e+08	1.41695e+08	1.15684e+08	1.10786e+08	6.68615e+07	1.14794e+08	1.09802e+08	9.90177e+07
metab_1208	634.541	7.94021	C39 H72 O5 N1	DG(16:0/20:4)	4.90523e+07	4.64753e+07	1.59491e+07	5.12366e+07	4.78323e+07	4.51244e+07	2.5837e+07	4.42413e+07	5.44726e+07	4.23891e+07	4.23361e+07	3.33947e+07	5.00422e+07	5.54527e+07	4.86504e+07	4.86251e+07	4.0009e+07	3.74078e+07	4.16651e+07	4.55889e+07	4.96037e+07	5.03522e+07	5.44296e+07	5.94206e+07	3.29506e+07	3.71244e+07	4.36428e+07	3.49305e+07	4.39181e+07	5.43438e+07	4.40988e+07	4.81864e+07	3.81589e+07	3.55139e+07	5.03304e+07	4.16202e+07
metab_1801	834.508	5.59405	C49 H73 O8 N1 P1	PE(22:6/22:6)	9.85503e+06	1.17091e+07	1.08851e+07	9.18634e+06	1.10031e+07	9.17313e+06	1.22483e+07	9.2805e+06	1.06244e+07	1.19814e+07	1.29805e+07	1.03087e+07	1.21724e+07	1.33363e+07	1.25313e+07	1.25565e+07	8.45985e+06	9.95773e+06	1.01221e+07	1.10308e+07	9.39441e+06	9.34226e+06	9.30397e+06	1.22526e+07	6.79693e+06	7.76598e+06	1.06934e+07	8.05462e+06	1.17116e+07	1.0591e+07	8.78019e+06	9.83212e+06	1.14228e+07	1.1354e+07	1.19564e+07	8.81247e+06
metab_996	787.587	6.70272	C51 H79 O6	TG(18:1/10:4/20:5)	2.86802e+08	4.87543e+08	4.5332e+08	4.66037e+08	3.98778e+08	4.61777e+08	3.9153e+08	4.43645e+08	3.95768e+08	3.98111e+08	4.1197e+08	4.40647e+08	2.3838e+08	4.58425e+08	4.80198e+08	4.96281e+08	4.87621e+08	4.64089e+08	4.89632e+08	4.73689e+08	4.06389e+08	4.26275e+08	4.80565e+08	4.54246e+08	4.20894e+08	4.49338e+08	4.30008e+08	4.66663e+08	8.06829e+07	4.59234e+08	4.09503e+08	2.2413e+08	4.41505e+08	4.21347e+08	4.27786e+08	4.40531e+08
metab_1842	750.529	6.27721	C39 H77 O10 N1 P1	PC(16:0/14:0)	2.09895e+09	2.17079e+09	2.13381e+09	2.15535e+09	2.2609e+09	2.20371e+09	2.08214e+09	2.01936e+09	2.07804e+09	2.04829e+09	2.07931e+09	1.94401e+09	2.0767e+09	2.25302e+09	2.24293e+09	2.26387e+09	2230993941	2174196914	2.10521e+09	2.02318e+09	2.22854e+09	2.10028e+09	2.03637e+09	2.06584e+09	2.06635e+09	2.12588e+09	2.16401e+09	2.0123e+09	1.97861e+09	2.13108e+09	1.91598e+09	2.19575e+09	2.0069e+09	1.97527e+09	2.16417e+09	2.09052e+09
[truncated: 715 more rows]

## Sheet: isolated OPCs
metab_id	CalcMz	Rt	IonFormula	Lipid	WT_1	WT_2	WT_3	WT_4	KO_1	KO_2	KO_3	KO_4	KO+GSH_1	KO+GSH_2	KO+GSH_3	KO+GSH_4	KO+Lip1_1	KO+Lip1_2	KO+Lip1_3	KO+Lip1_4
metab_1668	427.357	3.272	C29 H47 O2	ZyE(2:0)	628663	57217.9	218317	144286	7.74424e+06	2.82659e+06	6.30282e+06	7.01737e+06	267620	674672	558524	219342	152990	288467	304073	264004
[truncated: 1,535 more rows]
