# Supplementary material for: The E3 Ubiquitin Ligase RLIM Safeguards Oligodendrocyte Development and Myelination by Targeting SLC7A11 for Polyubiquitination to Regulate Ferroptotic Resistance
Source: Adv Sci (Weinh). 2026 Jul 23:e76315. Online ahead of print. doi: 10.1002/advs.76315 (PMC13395749; doi:10.1002/advs.76315)
Supplement: Supplementary file 5 — Supporting File 5: advs76315‐sup‐0005‐TableS3.xlsx. [file ADVS-9999-e76315-s001.xlsx]

## Sheet: Sheet1
	Protein Description	Gene Name	SequenceNumber	R-Turbo1	R-Turbo2	R-Turbo3	average R-Turbo	Turbo1	Turbo2	Turbo3	average Turbo	R-Turbo/Turbo	t test p value
	Keratin 10	Krt10	1	7925.96	5275.26	34266.8	15822.7	0	0	0	0
	Single-chain variable	scFv	3	225333	381800	340735	315956	0	0	0	0
	Propionyl-CoA carboxylase beta chain, mitochondrial (Fragment)	Pccb	2	69588.7	83199.3	71995.6	74927.9	0	0	0	0
	Kappa light chain (Fragment)	Igkc	1	7666.75	12102.9	16539.1	12102.9	0	0	0	0
	Calreticulin	Calr	1	3384.48	6916.79	10449.1	6916.79	0	0	0	0
	Galectin-3	Lgals3	1	13225.9	4531.81	15125.6	10961.1	0	0	0	0
	Beta-hexosaminidase subunit beta	Hexb	2	7160.79	4285.77	20976	10807.5	0	0	0	0
	Ly6/PLAUR domain-containing protein 3	Lypd3	1	36496.7	8276.96	64716.4	36496.7	0	0	0	0
	Transmembrane emp24 domain-containing protein 9	Tmed9	1	2297.7	9447.6	16597.5	9447.6	0	0	0	0
	BTB/POZ domain-containing protein KCTD4	Kctd4	1	5301.67	4438.58	3575.49	4438.58	0	0	0	0
	Alpha-actinin-2	Actn2	1	15301.4	7471.53	23131.3	15301.4	0	0	0	0
	Actin-related protein 2/3 complex subunit 1A	Arpc1a	1	10602.8	13042.4	11822.6	11822.6	0	0	0	0
	Cystine/glutamate transporter	Slc7a11	1	11100.9	13774.1	36435.7	20436.9	0	0	0	0
	E3 ubiquitin-protein ligase RLIM	Rlim	3	53572.1	57229	38975.4	49925.5	0	0	0	0
	Acetyl-Coenzyme A carboxylase alpha (Fragment)	Acaca	1	26033.1	26121.2	24050.5	25401.6	0	0	0	0
	Methylcrotonoyl-CoA carboxylase beta chain, mitochondrial	Mccc2	42	578692	598273	457705	544890	5053.24	6166.27	5988.14	5735.88	94.9967	0.000253792
	Lipoamide acyltransferase component of branched-chain alpha-keto acid dehydrogenase complex, mitochondrial	Dbt	42	393681	361375	325650	360235	2984.65	5396.82	9378.29	5919.92	60.8514	5.65772e-05
	Acetyl-Coenzyme A carboxylase alpha (Fragment)	Acaca	2	61858.9	47439.9	52015.4	53771.4	1652.83	1536.12	1419.42	1536.12	35.0046	0.00246539
	Propionyl-CoA carboxylase beta chain, mitochondrial	Pccb	37	252051	308668	268661	276460	5863.79	19309.6	4724.43	9965.94	27.7405	0.000107053
	E3 ubiquitin-protein ligase MARCHF5	Marchf5	16	100303	112785	79719.9	97602.6	8204.01	3485.81	607.919	4099.25	23.8099	0.000698388
	Acetyl-Coenzyme A carboxylase alpha (Fragment)	Acaca	2	121644	116977	87345	108655	2810.31	5801.71	5312.04	4641.35	23.4103	0.000645304
	Methylcrotonoyl-CoA carboxylase subunit alpha, mitochondrial	Mccc1	86	9548150	9916430	8261060	9241880	412033	393486	398191	401237	23.0335	6.09786e-05
	Propionyl-CoA carboxylase alpha chain, mitochondrial	Pcca	83	5078360	5154600	4405260	4.87941e+06	221101	218150	213006	217419	22.4424	4.01256e-05
	Splicing regulator ARVCF	Arvcf	3	1228710	858000	836013	974241	19228	94617.9	21916.2	45254	21.5283	0.00201488
	Anion exchange protein 4	Slc4a9	1	280946	295582	225213	267247	9962.49	13390.5	16708.5	13353.8	20.0128	0.000295699
	Mediator of RNA polymerase II transcription subunit 13-like	Med13l	6	548306	567145	307087	474179	25090	20052.6	25968.2	23703.6	20.0045	0.00577153
	Transcriptional protein SWT1	Swt1	3	80393.4	73418	59192.5	71001.3	1609.41	4941.7	4944.1	3831.74	18.5298	0.000448254
	Acetyl-CoA carboxylase 1	Acaca	280	10537400	11186800	9463340	1.03958e+07	577135	577961	580904	578667	17.9652	4.0486e-05
	Keratin, type II cytoskeletal 6A	Krt6a	27	5213310	3456280	4034150	4234580	46430.7	666544	119112	277362	15.2673	0.00201576
	Keratin, type I cytoskeletal 16	Krt16	15	1490930	1064110	956751	1170597	33266.4	169919	33299.3	78828.2	14.85	0.0029811
	Cytochrome P450 4V2	Cyp4v2	1	117431	128444	74355.3	106743	6518.08	6171.85	9114.46	7268.13	14.6865	0.00383984
	Dihydrolipoyllysine-residue acetyltransferase component of pyruvate dehydrogenase complex, mitochondrial	Dlat	13	61500.9	54443.6	49705.6	55216.7	5327.72	4448.52	3569.33	4448.52	12.4124	0.00146657
	Insulin receptor-related protein	Insrr	2	1988940	1057300	1069250	1371830	37988.4	238590	67245	114608	11.9698	0.0162237
	2-oxoisovalerate dehydrogenase subunit alpha, mitochondrial	Bckdha	8	51288.1	44528	23583	39799.7	5008.77	2061.9	3377.3	3482.66	11.428	0.0123297
	Keratin, type I cytoskeletal 19	Krt19	8	592911	384006	458726	478548	14180.8	83211.4	28239.1	41877.1	11.4274	0.00250421
	Keratin, type II cytoskeletal 75	Krt75	2	100272	121768	54221.4	92087.1	8242.48	13223.2	3261.75	8242.48	11.1723	0.0483529
	Keratin, type I cytoskeletal 14	Krt14	20	9563710	9673690	8687620	9308340	484560	1575550	518084	859398	10.8312	5.8707e-05
	Corneodesmosin	Cdsn	1	133394	164290	303082	200255	13646.9	31544.4	13092.2	19427.8	10.3077	0.02624
	Keratin, type II cytoskeletal 72	Krt72	1	153453	206754	259771	206659	19423.5	30168.7	11255.2	20282.5	10.1891	0.00393473
	Keratin, type II cytoskeletal 73	Krt73	3	292692	302311	547330	380778	21317.1	74642.2	17824.7	37928	10.0395	0.0158896
	Zinc finger protein GLI1	Gli1	1	233749	209889	180696	208111	26976.8	19205.4	17128	21103.4	9.86151	0.000279697
	Basic helix-loop-helix ARNT-like protein 2	Bmal2	1	63955.9	46325.9	76943.8	62408.5	4170.99	10254.8	4831.13	6418.97	9.72251	0.00351074
	IgG3 (Fragment)	IGHG3	5	54706	164854	137961	119174	13853.7	13719.5	9970.19	12514.5	9.52287	0.0324476
	ATP-dependent DNA helicase Q5	Recql5	13	104368	167902	178275	150182	14963.7	18788.7	13686.1	15812.8	9.49745	0.00438464
	Keratin 90	Krt90	2	123029	159409	256210	179549	9346.2	30392.9	17435.1	19058.1	9.42117	0.0162509
	Keratin, type II cytoskeletal 1	Krt1	8	8640680	8806090	12313400	9.92006e+06	769625	1814990	623268	1.06929e+06	9.2772	0.00213188
	LIM domain-containing protein 1	Limd1	24	101037	113447	179915	131466	14483.7	15630.5	12705.3	14273.2	9.21073	0.00875698
	Pyruvate carboxylase, mitochondrial	Pc	155	22278900	23607600	20545800	22144100	2418000	2512960	2288510	2406490	9.20183	2.43428e-05
	Elongation factor Ts, mitochondrial	Tsfm	2	14596.1	15246	9486.8	13109.6	359.602	2500.23	1429.92	1429.92	9.16811	0.0181743
	Caspase recruitment domain family, member 6	Card6	26	90773.5	85196.3	72520.3	82830	8287.94	8341.83	10547.8	9059.19	9.14321	0.000172597
	Keratin, type II cytoskeletal 80	Krt80	5	52487.3	63476.4	119838	78600.6	6367.56	13623.6	5877.36	8622.84	9.11539	0.0290918
	Junction plakoglobin	Jup	50	361818	377075	652767	463887	26576.5	95641.9	31641.5	51286.6	9.04498	0.0131755
	Pyruvate carboxylase	Pcx	5	130347	176986	150009	152447	17102.8	21531	12122.6	16918.8	9.01053	0.000600859
	Propionyl-Coenzyme A carboxylase, alpha polypeptide (Fragment)	Pcca	2	13061.5	27844.4	20184.2	20363.4	3057.46	1464.22	2260.84	2260.84	9.00699	0.0469112
	Keratin, type I cytoskeletal 17	Krt17	56	30235100	24729900	23216700	2.60606e+07	1514360	5649350	1540120	2.90128e+06	8.98245	0.000798829
	Desmoplakin	Dsp	123	387679	384924	613366	461990	35106.4	89329.1	31548.6	51994.7	8.88532	0.00626057
	Keratin, type I cytoskeletal 42	Krt42	10	1714740	1853000	1314970	1627570	81053.5	381200	89222.2	183825	8.8539	0.00158142
	Acetyl-CoA carboxylase 2	Acacb	96	1834900	1828580	1555300	1.73959e+06	207170	201910	206299	205126	8.48059	7.62912e-05
	Serine protease hepsin	Hpn	2	1386550	2237940	2108370	1.91095e+06	268510	311789	104141	228147	8.37599	0.00348321
	Keratin, type II cytoskeletal 5	Krt5	48	7998330	7761720	9228480	8329510	629449	1795410	590681	1005180	8.28659	0.000262675
	Keratin, type I cytoskeletal 26	Krt26	1	43997.1	49559.3	76130.7	56562.4	3616.9	12383.4	4531.33	6843.88	8.26467	0.00847381
	Keratin, type II cytoskeletal 71	Krt71	3	56706.8	39746.3	48226.6	48226.6	6092.09	5757.72	5924.91	5924.9	8.13963	0.0379314
	IgL2 (Fragment)	IGLC2	4	37741.9	70254	55659.5	54551.8	8546.77	6573.12	5037.31	6719.07	8.11896	0.0071896
	Protein-glutamine gamma-glutamyltransferase E	Tgm3	5	180087	193343	262535	211988	13086.2	42284.4	24224.8	26531.8	7.98997	0.00233355
	Catenin beta-1	Ctnnb1	1	154362	120274	197841	157492	13319.2	33542	13598.8	20153.3	7.8147	0.00422402
	Adhesion G-protein coupled receptor G4	Adgrg4	2	61960.9	76176.4	42860.6	60332.6	3918.21	11904.3	7911.25	7911.26	7.62618	0.0263873
	F-box/LRR-repeat protein 4	Fbxl4	1	207345	94419.6	118155	139973	12600.3	23665.5	19367.3	18544.4	7.54802	0.0245163
	Transmembrane and coiled-coil domains protein 2	Tmcc2	2	71483.5	65619.2	77347.8	71483.5	7676.97	11846	9421.34	9648.1	7.40907	0.000913943
	Keratin, type II cytoskeletal 79	Krt79	4	888947	774320	1071730	911666	82411	220710	71356.2	124826	7.30351	0.00135925
	Keratin, type I cytoskeletal 10	Krt10	16	13417800	11290600	21974400	1.55609e+07	1346380	4118850	1129400	2198210	7.07891	0.0171645
	Keratin, type II cytoskeletal 2 oral	Krt76	6	13349500	14721700	19196800	15756000	1668600	3593690	1439750	2.23401e+06	7.05278	0.00203155
	Desmocollin-1	Dsc1	2	274445	287488	333807	298580	36249.8	69066.4	23169.8	42828.7	6.9715	0.000347584
	Type II cytokeratin Kb39 (Fragment)	Krt77	1	56335.8	110733	109260	92109.6	12588.8	17453.4	9613.04	13218.4	6.96828	0.0119327
	Keratin, type II cytoskeletal 2 epidermal	Krt2	12	10560100	10371000	11645200	1.08588e+07	1084880	2411400	1252840	1583040	6.85944	8.68241e-05
	Angio-associated migratory protein	Aamp	5	242765	274123	292699	269862	41799.9	31880.7	45748.8	39809.8	6.77879	0.000109485
	Neurosecretory protein VGF	Vgf	6	433398	237447	335422	335422	43333.8	52602.8	54611.8	50182.8	6.68401	0.0299484
	Dynein, axonemal, heavy chain 7B	Dnah7b	1	73306.7	64832.8	29773.3	55970.9	7408.03	14253.3	4054.14	8571.82	6.52964	0.02558
	Histone-lysine N-methyltransferase ASH1L	Ash1l	2	111090	95191	103140	103140	16483	15469.3	15735.4	15895.9	6.4885	0.000683929
	Meiosis-specific nuclear structural protein 1	Mns1	8	156406	111682	111664	126584	12198.9	24527.3	23403.3	20043.2	6.31557	0.00230279
	MKIAA0969 protein (Fragment)	Plekha6	3	168918	136764	201073	168918	25499.7	26926.3	28747.4	27057.8	6.24288	0.0096682
	Desmoglein-1-beta	Dsg1b	13	359896	365576	560668	428713	42731.6	119040	46856	69542.5	6.16476	0.00700724
	Atonal bHLH transcription factor 8 (Fragment)	Atoh8	1	440044	466761	490980	465928	76071.6	64683	88067.5	76274	6.10861	1.76572e-05
	Plakophilin-1	Pkp1	20	130345	146804	114693	130614	11269.4	39554.4	14238.9	21687.6	6.02253	0.00107844
	Annexin A1	Anxa1	2	6534.95	7980.83	7837.33	7451.04	1394.33	1080.88	1237.61	1237.61	6.02053	0.00196962
	Dermokine	Dmkn	1	184042	143291	151802	159712	21010.5	23052.5	35777.4	26613.5	6.00116	0.000551112
	Isocitrate dehydrogenase [NAD] subunit alpha, mitochondrial	Idh3a	7	27826.5	38992.7	37735.6	34851.6	5401.3	6785.93	5378.08	5855.1	5.95235	0.00123872
	Zinc finger CCHC domain-containing protein 17	Zcchc17	1	39507.4	49934.3	44720.9	44720.8	6237.26	9252.99	7745.12	7745.12	5.77406	0.020871
	1-phosphatidylinositol 4,5-bisphosphate phosphodiesterase eta-2	Plch2	1	31154.1	29254.8	27355.4	29254.8	3590.75	6636.78	5113.76	5113.77	5.72078	0.0100177
	Leucine-rich repeat flightless-interacting protein 2	Lrrfip2	2	25745.1	27217	14044.9	22335.7	2469.71	5376.92	4094.89	3980.51	5.61126	0.0124702
	Lon protease homolog, mitochondrial	Lonp1	24	70373.9	79278.4	49505.6	66386	12865	11495.8	11279.8	11880.2	5.58795	0.00350804
	Catalase	Cat	10	61697	81571	84188.1	75818.7	10300.2	20127.6	10348.8	13592.2	5.5781	0.00134907
	Leucine-rich repeat and coiled-coil domain-containing protein 1	Lrrcc1	4	74039.5	106976	90507.8	90507.8	16640.8	19029.2	13062.5	16244.2	5.57171	0.00948472
	2-oxoisovalerate dehydrogenase subunit beta, mitochondrial	Bckdhb	4	39185.7	32562.6	33683.3	35143.9	5391.76	5987.84	7635.32	6338.31	5.54468	0.000180745
	CASP8-associated protein 2	Casp8ap2	3	28626.3	32563.9	27973.1	29721.1	6321.05	5931.25	3835.26	5362.52	5.54238	0.000116351
	Catalase	Cat	2	27348	19599.8	23619.1	23522.3	2667.91	7736.08	2808.89	4404.29	5.34077	0.00237307
	Serine protease 59 (Fragment)	Prss59	2	121419	146427	109639	125828	14016.6	12799.2	44778.8	23864.9	5.27253	0.0024895
	Predicted pseudogene 5478	Gm5478	2	229304	168664	180972	192980	22045.4	70992.5	17188.4	36742.1	5.25229	0.00346876
	Histone-lysine N-methyltransferase NSD3	Nsd3	19	121570	147748	105224	124847	22850.3	22594.1	27080.3	24174.9	5.16434	0.00127868
	Origin recognition complex subunit 1	Orc1	3	9515.61	14180.5	11848.1	11848.1	2494.48	2324.89	2063.79	2294.39	5.16393	0.0120004
	Glyceraldehyde-3-phosphate dehydrogenase, testis-specific	Gapdhs	2	32367.1	35790.6	30502.2	32886.6	7713.98	4481.96	7178.51	6458.15	5.09227	0.00013754
	Citrate synthase, mitochondrial	Cs	5	17841.5	13730.4	12879.4	14817.1	3557.2	2919.13	2281.06	2919.13	5.07586	0.00996156
	Peptidyl-prolyl cis-trans isomerase B	Ppib	2	57018.1	78647.1	66489.1	67384.8	13783.7	12608.8	14237.7	13543.4	4.97547	0.00101567
	Spectrin beta chain	Sptbn2	3	152370	144782	118168	138440	29748.7	29956.7	24082.5	27929.3	4.9568	0.000468955
	Long-chain specific acyl-CoA dehydrogenase, mitochondrial	Acadl	6	23670.8	21431.7	16950.6	20684.4	4918.97	4239.45	3391.76	4183.39	4.9444	0.00123291
	Krt78 protein (Fragment)	Krt78	4	4781160	2871860	5499800	4.38427e+06	380831	777675	1552210	903572	4.85216	0.015286
	Krueppel-like factor 7	Klf7	1	54585.3	54434	53174.1	54064.5	9799.53	13777.5	9995.42	11190.8	4.83115	6.20752e-06
	Transmembrane protease serine 13	Tmprss13	2	902308	1176110	1164360	1080926	222187	155893	300125	226068	4.78141	0.000974474
	SRC kinase signaling inhibitor 1	Srcin1	3	104333	61018.7	63281.3	76211	22327.2	9451.26	16483.1	16087.2	4.73737	0.0145012
	DnaJ homolog subfamily C member 10	Dnajc10	4	9696.19	4315.52	9320.36	7777.36	2119.89	981.046	1965.1	1688.68	4.60559	0.0263236
	Caskin-2	Caskin2	13	98876.4	95528.2	64803.1	86402.6	19179.4	17656.4	19577.2	18804.3	4.59482	0.00339057
	Predicted gene 11639	Efcab3	3	10202700	9906800	8145640	9418380	2265000	1936970	1976010	2.05933e+06	4.57352	0.00034769
	Arginase-1	Arg1	4	151481	129027	120762	133757	20217.2	48931.4	19574.7	29574.4	4.52271	0.00145037
	Serine protease 3B	Prss3b	4	175278	204073	197307	192219	37012.9	50882.7	40040	42645.2	4.50741	0.000101499
	Myosin light chain 1/3, skeletal muscle isoform	Myl1	2	26888	37114.4	24388.1	29463.5	5481.52	10359	3964.7	6601.74	4.46299	0.0062457
	Collagen alpha-1(I) chain	Col1a1	4	86796.7	97068.9	73580.1	85815.2	19246.8	22203.8	16312.7	19254.4	4.45691	0.000685778
	Ubiquinone biosynthesis protein COQ4 homolog, mitochondrial	Coq4	2	10625.3	9293.49	7961.68	9293.49	2479.91	2355.75	1503.62	2113.09	4.39805	0.00673139
	Malate dehydrogenase, mitochondrial	Mdh2	11	30649.1	26319.7	37646.8	31538.5	5328.26	10346.6	5961.46	7212.11	4.373	0.00265418
	Proteasome subunit beta type-1	Psmb1	6	42518.4	40048.2	74659.4	52408.7	9655.79	15278.4	11054.8	11996.3	4.36872	0.0230838
	Monofunctional C1-tetrahydrofolate synthase, mitochondrial	Mthfd1l	29	146742	139165	100447	128785	30628.3	31811.3	26336.3	29592	4.35201	0.00234801
	Bromodomain and WD repeat-containing protein 3	Brwd3	1	63988.6	66468.3	51739.9	60732.3	16164	14207.8	11804	14058.6	4.31994	0.000588939
	Proteasomal ubiquitin receptor ADRM1	Adrm1	2	10684.4	12864	15043.5	12864	3854.23	2553.37	2636.4	3014.67	4.26712	0.0104479
	Teneurin-1	Tenm1	1	13652.5	17803.6	6518.58	12658.2	2970.77	2990.2	2968.14	2976.37	4.25291	0.042475
	G patch domain-containing protein 2	Gpatch2	1	1867240	2393270	2121540	2127350	491020	603521	417805	504115	4.21997	0.000547051
	Calpain-1 catalytic subunit	Capn1	8	15649	6608.76	17973.9	13410.6	2408.95	5190.1	2050.51	3216.52	4.16927	0.0474793
	Coactosin-like protein	Cotl1	3	11236	8844.14	13627.8	11236	3332.8	3236.57	1552.28	2707.22	4.15038	0.0215937
	Hemopexin	Hpx	2	9756.1	10650.8	11545.4	10650.8	3348.78	2055.79	2329.88	2578.15	4.13116	0.00237596
	Succinyl-CoA:3-ketoacid coenzyme A transferase 1, mitochondrial	Oxct1	6	19427.3	29560.6	24258.7	24415.5	9728.71	3604.11	4415.65	5916.16	4.12692	0.00614875
	Electron transfer flavoprotein subunit beta	Etfb	10	29409.4	24194.3	23569.4	25724.4	6471.34	5816	6423.31	6236.88	4.12455	0.000472327
	Inositol-3-phosphate synthase 1	Isyna1	21	253252	251886	226329	243822	56056.9	62058.5	60541.3	59552.2	4.09426	3.27119e-05
	Coiled-coil domain containing 162	Ccdc162	1	109085	76767.4	71747.5	85866.6	23387.3	21939.8	17620	20982.4	4.09232	0.00537668
	Succinate--CoA ligase [GDP-forming] subunit beta, mitochondrial	Suclg2	13	30512	37137	28918.2	32189.1	8862.19	7408.52	7772.66	8014.46	4.01638	0.000694947
	Hypoxia up-regulated protein 1	Hyou1	9	16201.5	16536.3	16730.4	16489.4	3600.3	5152.18	3570.98	4107.82	4.01415	2.21729e-05
	Proteasome subunit alpha type-6	Psma6	12	42485.4	42413.3	85823.3	56907.3	14068.8	14633.2	14062.7	14254.9	3.99212	0.041976
	Hemoglobin subunit alpha	Hba	2	65460.7	57170.1	53705.1	58778.6	18570.9	14742.4	11953	15088.8	3.89552	0.00039141
	Collagen alpha-1(II) chain	Col2a1	1	21616.3	26465.8	26158.8	24747	7275.04	8053.71	3906.85	6411.87	3.85956	0.000815577
	Collagen alpha-2(I) chain	Col1a2	3	74949.8	85733	60940.1	73874.3	23402.8	17022.3	17115.8	19180.3	3.85157	0.0018621
	trypsin	Try10	4	6203370	5380810	4385770	5.32332e+06	1652230	1404400	1094260	1383630	3.84736	0.00200669
	4'-phosphopantetheine phosphatase	Pank4	6	18893.7	11496.8	15195.2	15195.2	3811.93	3056.35	5168.05	4012.11	3.78735	0.0299817
	Ubiquitin-like FUBI-ribosomal protein eS30 fusion protein	Fau	1	61435.7	117827	108770	96010.9	27491.8	23623.8	25142.7	25419.4	3.77707	0.0157451
	Voltage-dependent anion-selective channel protein 3	Vdac3	1	32066.4	41871.3	41833.7	38590.5	9071.17	7337.11	14272.2	10226.8	3.77345	0.00184589
	Protein SREK1IP1	Srek1ip1	1	12491.2	9302.59	10896.9	10896.9	2646.41	2954.03	3308.81	2969.75	3.6693	0.00729466
	Endoplasmin	Hsp90b1	7	12671.8	15186.7	20897.2	16251.9	3732.54	5241.17	4319.14	4430.95	3.66781	0.00877255
	Histidine ammonia-lyase	Hal	9	35546.8	27115	36978.6	33213.5	12757.3	11018.6	3560.45	9112.12	3.64498	0.00446838
	Serine hydroxymethyltransferase, mitochondrial	Shmt2	18	47788.4	47285	43116.1	46063.2	13117.2	12575.5	12554.3	12749	3.61308	2.38252e-05
	Actin, beta (Fragment)	Actb	1	13612.7	9194.2	10258.3	11021.7	1815.62	2778.84	4600.35	3064.94	3.59607	0.00700932
	Haptoglobin	Hp	1	11172.4	9998.27	10585.3	10585.3	3674.78	2987.19	2299.6	2987.19	3.54358	0.0138652
	Calcium/calmodulin-dependent protein kinase II, delta (Fragment)	Camk2d	1	10789	9933.41	9077.82	9933.41	1976.6	4166.26	2275.41	2806.09	3.53995	0.00728652
	Medium-chain specific acyl-CoA dehydrogenase, mitochondrial	Acadm	5	52698.2	60853	30228.6	47926.6	15198.1	14262.8	11498.8	13653.2	3.51027	0.0205511
	3-hydroxyacyl-CoA dehydrogenase type-2	Hsd17b10	2	11910.9	8615.98	6745.96	9090.95	3937.6	1820.09	2069.89	2609.19	3.4842	0.0171615
	Protein NipSnap homolog 1	Nipsnap1	2	17644.4	22813.3	20610	20355.9	4858.74	5898.06	7117.94	5958.25	3.41642	0.000914625
	eIF-2-alpha kinase GCN2	Eif2ak4	38	39916.8	34931	29945.2	34931	10318.1	9590.89	10934	10281	3.39763	0.00716156
	Aspartate aminotransferase, mitochondrial	Got2	10	31164.8	24248.4	24017.1	26476.8	7967.29	7101.9	9426.65	8165.28	3.2426	0.00168978
	ATP synthase subunit alpha, mitochondrial	Atp5f1a	42	738244	746047	681144	721812	223128	225400	221685	223404	3.23097	1.69368e-05
	Vacuolar protein sorting-associated protein 51 homolog	Vps51	20	47751.1	29670.9	38711	38711	10289	13221.5	12487.1	11999.2	3.22613	0.0297421
	U3 small nucleolar ribonucleoprotein protein IMP4	Imp4	6	147262	84510.5	101794	111189	34307.1	37613.4	31521.2	34480.6	3.22468	0.0150865
	Small ribosomal subunit protein mS29	Dap3	3	7359.79	7716.73	11648.1	8908.21	2566.86	3730.06	2007.12	2768.01	3.21827	0.0137778
	Actin, aortic smooth muscle	Acta2	4	815403	869523	852389	845772	270253	246902	272441	263199	3.21343	5.36096e-06
	Platelet factor 4	Pf4	1	100000	104021	103260	102427	39617.6	32595.8	24113.3	32108.9	3.18999	0.000111359
	ATP synthase subunit beta, mitochondrial	Atp5f1b	28	200301	205239	201225	202255	60182.3	72460.3	59900.1	64180.9	3.15133	6.19714e-06
	2-oxoglutarate dehydrogenase complex component E1	Ogdh	18	34421.4	34597.4	30700.6	33239.8	9138.98	10540.3	12144.4	10607.9	3.1335	0.000124416
	Isocitrate dehydrogenase [NAD] subunit gamma 1, mitochondrial	Idh3g	9	17883.2	25623.7	14463.8	19323.6	7067.66	5873.02	5626.87	6189.18	3.12215	0.0169153
	60S acidic ribosomal protein P0	Rplp0	1	20030.8	16518.7	18274.8	18274.8	4627.06	6625.7	6827.38	6026.71	3.03229	0.0045651
	Electron transfer flavoprotein subunit alpha, mitochondrial	Etfa	12	77612.9	78848.2	62660.7	73040.6	22993.7	21200.8	28119.7	24104.7	3.03014	0.000944964
	Prohibitin 1	Phb1	5	33952.4	23442.7	21581.8	26325.6	8177.57	7823.82	10131.9	8711.1	3.02208	0.0108512
	60 kDa heat shock protein, mitochondrial	Hspd1	28	103898	111933	98503.8	104778	37344.4	31875.4	36124.1	35114.6	2.98389	8.02708e-05
	Phosphoenolpyruvate carboxykinase [GTP], mitochondrial	Pck2	14	26985.1	24318.4	25943.4	25749	9629.9	7781.29	8518.99	8643.39	2.97903	5.44889e-05
	Succinate--CoA ligase [ADP-forming] subunit beta, mitochondrial	Sucla2	6	13359.7	13358.6	11859	12859.1	4122.17	4937.96	3984.57	4348.23	2.95732	0.0001271
	Dihydrolipoyl dehydrogenase, mitochondrial	Dld	3	11958.9	12597.2	8873.05	11143	3843.04	4071.63	3415.01	3776.56	2.95058	0.00320946
	Dynactin subunit 4	Dctn4	15	29941.5	44627.9	44533.3	39700.9	9693.56	15950.7	15003.7	13549.3	2.9301	0.00761063
	Glutaredoxin-related protein 5, mitochondrial	Glrx5	1	15731.7	13427.1	15974.4	15044.4	4739.69	4119.65	6637.83	5165.72	2.91235	0.000881682
	Proteasome subunit beta type-8	Psmb8	2	18052.4	15839.1	16993.5	16961.7	6372.48	4821.31	6504.86	5899.55	2.87508	0.000189377
	IQ motif containing F3	Iqcf3	2	112914	150105	124121	129047	47061.1	41999.5	46790.3	45283.6	2.84974	0.00167296
	Lipoyl synthase, mitochondrial	Lias	2	8025.48	6840.31	7432.9	7432.9	2121.32	4756.3	994.569	2624.06	2.83259	0.0495318
	ADP-ribosylation factor-like protein 5C	Arl5c	1	22072.1	13277.3	18630.6	17993.3	7971.34	5485.31	5680.72	6379.12	2.82066	0.0123195
	Insulin-like growth factor-binding protein 3	Igfbp3	1	21261.8	21114.1	15735.6	19370.5	10550	5320.65	4743.4	6871.35	2.81902	0.00850352
	Lysozyme C-1	Lyz1	2	180680	168173	111825	153559	84563.3	51418.9	27922.8	54635	2.81064	0.0210043
	Isocitrate dehydrogenase [NADP], mitochondrial	Idh2	16	42349.7	46681.4	31792.7	40274.6	12782.8	16734.9	13897.1	14471.6	2.78301	0.00486621
	Transmembrane 9 superfamily member 2	Tm9sf2	3	4558.81	5607.94	6657.06	5607.94	1311.48	2178.25	2620.5	2036.74	2.75338	0.0308194
	Dihydrolipoyllysine-residue succinyltransferase component of 2-oxoglutarate dehydrogenase complex, mitochondrial	Dlst	4	30493.7	14156.1	22916.5	22522.1	8819.46	8905.74	6847.88	8191.03	2.74961	0.0397185
	Myosin light polypeptide 6	Myl6	14	275799	316168	262318	284762	112694	99977.1	99163.1	103945	2.73955	0.000418701
	Trifunctional enzyme subunit alpha, mitochondrial	Hadha	26	112776	110418	95028.1	106074	41230	38226.2	37375.8	38944	2.72376	0.000294638
	GDNF-inducible zinc finger protein 1	Gzf1	1	15616.7	13902.5	12188.4	13902.5	3978.66	6632.62	4822.28	5144.52	2.7024	0.0126029
	Large ribosomal subunit protein eL39	Rpl39	3	1330060	1383360	1189460	1300960	491067	386705	567339	481704	2.70075	0.000464833
	Hemoglobin subunit beta-1	Hbb-b1	2	31080.8	36939.7	33213.9	33744.8	13444.2	13617.8	10898.7	12653.6	2.66682	0.000393752
	Ras-related protein Rab-7a	Rab7a	6	23295.5	12638.8	23124.3	19686.2	6588.24	8545.32	7047.49	7393.68	2.66257	0.0262899
	Aldehyde dehydrogenase X, mitochondrial	Aldh1b1	7	10797.2	9044.78	12398.3	10746.8	3785.32	4181.37	4234.13	4066.94	2.64247	0.00240976
	High mobility group protein 20A	Hmg20a	10	95989.2	44286.6	70919	70398.3	30141.2	26368.6	23981.1	26830.3	2.62383	0.0442154
	Actin, cytoplasmic 2	Actg1	41	5586390	5537140	5100830	5408120	2090530	2022150	2104990	2.07256e+06	2.6094	2.85827e-05
	NADH-cytochrome b5 reductase 3	Cyb5r3	7	35732	24025.2	23244.6	27667.3	11180.9	8762.44	11919	10620.8	2.60501	0.0147569
	Mitochondrial import receptor subunit TOM40 homolog	Tomm40	6	54487	50097	41657.9	48747.3	20901.5	19960.9	15390.1	18750.8	2.59974	0.00191087
	Peptidyl-prolyl cis-trans isomerase A	Ppia	10	84829.3	90374	147833	107679	48087.8	38682.2	38272	41680.7	2.58342	0.0317913
	Aconitate hydratase, mitochondrial	Aco2	18	36372.2	32579.1	28465.6	32472.3	13715.2	12855.9	11333.1	12634.7	2.57008	0.00114489
	RNA binding motif protein, X-linked-like-1	Rbmxl1	9	34615.8	21211.8	45149.4	33659	12902.3	16617.1	10733	13417.5	2.5086	0.0470438
	Ubiquitin carboxyl-terminal hydrolase isozyme L1	Uchl1	7	26575.6	13741.5	18342.5	19553.2	9122	7115.4	7236.47	7824.62	2.49893	0.0369848
	Peroxiredoxin-6	Prdx6	20	122986	118070	95280.4	112112	41984.8	45328	47829.9	45047.6	2.48875	0.00152485
	Isocitrate dehydrogenase [NAD] subunit, mitochondrial	Idh3b	17	132322	120370	104205	118966	48755.6	49730.7	45637.5	48041.3	2.47632	0.00100131
	Trifunctional enzyme subunit beta, mitochondrial	Hadhb	12	48096.6	37501	37901.8	41166.5	15330.4	17815.6	16822	16656	2.47157	0.00228721
	ADP-dependent glucokinase	Adpgk	4	13240.7	12645.5	12050.3	12645.5	3898.2	8246.71	3320.59	5155.17	2.45298	0.0356451
	Adenosylhomocysteinase	Ahcy	3	16003.8	14456.2	22913.7	17791.2	5667.55	9513.98	6652.97	7278.17	2.44447	0.0209055
	Short-chain specific acyl-CoA dehydrogenase, mitochondrial	Acads	13	52223.8	52108.6	37405	47245.8	23360.6	16797.9	17944.1	19367.5	2.43943	0.00634094
	Beta-actin-like protein 2	Actbl2	3	24207.1	35967	45516.9	35230.3	16032.2	12834.7	14466	14444.3	2.43905	0.0289514
	Small ribosomal subunit protein eS19	Rps19	4	18630.4	27094.9	16261.3	20662.2	8972.57	8957.62	7496.39	8475.53	2.43787	0.021472
	Actin-related protein 2/3 complex subunit 4	Arpc4	5	67977.1	61574.2	63252	64267.8	26622.6	30977	21782.6	26460.7	2.4288	0.000321581
	Myosin-10	Myh10	139	368630	356750	309808	345063	139656	137325	149456	142146	2.42753	0.000379349
	Calnexin	Canx	4	14430.2	9567.91	15735.3	13244.5	6479.98	5982.54	3927.47	5463.33	2.42425	0.0186479
	Myosin-9	Myh9	243	1176790	1145890	989445	1.10404e+06	467927	443109	473198	461411	2.39275	0.000396117
	Prohibitin-2	Phb2	11	120555	99215.8	115498	111756	49139.8	47875.8	43632.9	46882.8	2.38374	0.000618454
	Ras-related protein Rab-2B	Rab2b	7	65492.2	48728.2	69692	61304.1	19181.2	27986.1	30218.3	25795.2	2.37657	0.00800221
	Mitochondrial inner membrane m-AAA protease component AFG3L2	Afg3l2	4	15213.1	18518.9	17632.3	17121.4	6670.68	7604.43	7427.16	7234.09	2.36677	0.000654689
	Actin-related protein 3	Actr3	23	66981.1	73439.7	74320.7	71580.5	30946.4	30190.2	29932.7	30356.4	2.358	6.03193e-05
	Succinate--CoA ligase [ADP/GDP-forming] subunit alpha, mitochondrial	Suclg1	8	75942.5	78616.6	75715	76758	33726.8	31202.3	33604.2	32844.4	2.33702	3.82237e-06
	Actin, cytoplasmic 2	Actg1	3	383160	465766	451187	433371	176480	206239	177634	186784	2.32017	0.000826745
	Cystatin-B	Cstb	1	18962.4	14545.9	16754.2	16754.2	8495.86	8531.47	4843.38	7290.24	2.29816	0.0254466
	Pyrroline-5-carboxylate reductase 2	Pycr2	5	16008.5	12379.3	11380.8	13256.2	8485.66	5023.33	3892.1	5800.36	2.28541	0.0194006
	Dual specificity protein phosphatase 12	Dusp12	3	13825	12356.2	10887.4	12356.2	7753	4722.48	3809.46	5428.31	2.27625	0.0350329
	Protein disulfide-isomerase A3	Pdia3	5	8804.18	7139.8	10981.2	8975.06	3325.42	4328.75	4279.63	3977.93	2.25621	0.0125361
	NADH dehydrogenase [ubiquinone] flavoprotein 1, mitochondrial	Ndufv1	13	22236.8	17472	18929.2	19546	8551.03	10135.8	7610.3	8765.71	2.22983	0.00247376
	Myosin-14	Myh14	8	145026	197005	188184	176738	82027.9	79747.4	76096.3	79290.5	2.229	0.00380481
	Bifunctional methylenetetrahydrofolate dehydrogenase/cyclohydrolase, mitochondrial	Mthfd2	8	64855.8	57430	43135.7	55140.5	24105	24748.7	25581.4	24811.7	2.22236	0.00898563
	Actin-related protein 2/3 complex subunit 3	Arpc3	9	50411.1	47104.7	55343.8	50953.2	23536.7	23670.8	21632.4	22946.6	2.22051	0.000351863
	Fumarate hydratase, mitochondrial	Fh	9	27274.4	23224.5	22363.8	24287.6	11017.5	12200	10205.5	11141	2.18002	0.00125648
	ADP-ribosylhydrolase ARH1	Adprh	4	5864.28	6003.04	7219.13	6362.15	2880.43	3127.88	2829.89	2946.07	2.15954	0.00148471
	Myosin, light chain 12A, regulatory, non-sarcomeric	Myl12a	9	112787	130173	92201.8	111721	50887.9	50244.7	55105.5	52079.4	2.1452	0.00575731
	Procollagen-lysine,2-oxoglutarate 5-dioxygenase 1	Plod1	20	33624.9	28502.1	26494.9	29540.6	14131.6	13813	13396.7	13780.4	2.14367	0.00179021
	Deoxyhypusine synthase	Dhps	6	10773.5	11853.2	8622.24	10416.3	6434.02	4284.11	3973.42	4897.18	2.127	0.0107742
	Prothrombin	F2	10	108287	109834	112451	110191	72712.2	46877.3	36427.8	52005.8	2.11882	0.0058397
	Cytochrome b-c1 complex subunit 2, mitochondrial	Uqcrc2	21	132755	135974	112095	126941	57010.9	62704.3	60117.2	59944.1	2.11766	0.000941693
	Leucine-rich PPR motif-containing protein, mitochondrial	Lrpprc	38	32657.1	30888.5	28021.2	30522.3	14775.5	13974.9	15042	14597.5	2.09093	0.000329663
	Stomatin-like protein 2, mitochondrial	Stoml2	4	16756.6	18606.2	16412.4	17258.4	5567.11	11156.5	8155.88	8293.16	2.08104	0.00691045
	Pyruvate dehydrogenase E1 component subunit beta, mitochondrial	Pdhb	9	20051.3	21797.3	22921.9	21590.2	9741.35	12339.4	9359.03	10479.9	2.06014	0.000897899
	Actin-related protein 2	Actr2	20	120335	135959	108202	121499	64094.6	57188.8	55985.4	59089.6	2.05618	0.00176931
	Ubiquinone biosynthesis O-methyltransferase, mitochondrial	Coq3	4	7949.39	7008.76	9602.26	8186.8	4987.43	4249.24	2738.6	3991.76	2.05093	0.0140446
	Dolichyl-diphosphooligosaccharide--protein glycosyltransferase subunit 2	Rpn2	9	21114.1	18827.5	18811	19584.2	10540.5	8921.97	9205.13	9555.87	2.04944	0.000390988
	Small ribosomal subunit protein uS10m	Mrps10	4	11078.4	14123.5	14401.7	13201.2	5779.62	4342.26	9208.92	6443.6	2.04873	0.0196442
	Calcium/calmodulin-dependent protein kinase type II subunit gamma	Camk2g	10	20842.4	23951.3	27060.2	23951.3	10289.6	11537.6	13263.3	11696.8	2.04767	0.0175337
	Glyceraldehyde-3-phosphate dehydrogenase	Gapdh	39	2027960	2090320	1929810	2016030	965428	1051730	937243	984800	2.04715	5.8955e-05
	Fascin	Fscn1	14	28756.8	26369.4	35665	30263.7	12364.4	17129	14878.4	14790.6	2.04615	0.00760891
	Transmembrane protein 263	Tmem263	9	51477.4	47819.8	68754.9	56017.4	25900.2	28691.6	28178.2	27590	2.03035	0.0120142
	Elongation factor G, mitochondrial	Gfm1	8	18259.2	14916.9	13845.8	15674	6352.54	9148.85	7719.64	7740.34	2.02497	0.00697365
	Ras-related protein Rab-14	Rab14	11	43469.8	52796.6	57955.9	51407.4	26679.2	26556.5	23497.8	25577.8	2.00984	0.00408433
	Small ribosomal subunit protein uS14	Rps29	7	136941	135659	143684	138761	62054	79858.6	65471.2	69127.9	2.00731	0.000314217
	ADP-ribosylation factor-like protein 8B	Arl8b	11	72155.1	87325.8	65070.6	74850.5	37539.3	36643.5	37877.2	37353.3	2.00385	0.00467197
	Putative divalent cation/proton antiporter TMEM165	Tmem165	5	18264.2	14433.9	23161.5	18619.9	11574.2	7766.93	8919.64	9420.26	1.97658	0.0292099
	ATP synthase protein 8	Mtatp8	2	25738.7	21490.3	23614.5	23614.5	12773	9431.61	13637.5	11947.4	1.97654	0.0146325
	NADH dehydrogenase [ubiquinone] iron-sulfur protein 2, mitochondrial	Ndufs2	5	20192.5	16624.3	19531.1	18782.6	9361.36	10297	9182.39	9613.58	1.95376	0.0013371
	Glutathione S-transferase LANCL1	Lancl1	8	17157.2	14207.6	20106.9	17157.2	9279.08	9914.82	7186.54	8793.48	1.95113	0.0417112
	N-alpha-acetyltransferase 15, NatA auxiliary subunit	Naa15	27	42639.7	45256.7	43948.2	43948.2	19809.6	24924.9	23256.1	22663.5	1.93916	0.00226833
	Albumin	Alb	5	64707.7	47460.2	42056.5	51408.1	33537.1	23029.9	23145.7	26570.9	1.93475	0.0316916
	Nicotinamide phosphoribosyltransferase	Nampt	16	29706.7	27056.2	31323.9	29362.3	15274.2	15933.3	14388.9	15198.8	1.93188	0.000430084
	Myeloperoxidase	Mpo	3	10233	11692.4	7761.03	9895.48	5800.29	4135.21	5490.36	5141.95	1.92446	0.019364
	2-methoxy-6-polyprenyl-1,4-benzoquinol methylase, mitochondrial	Coq5	9	22196.4	20235.9	24475.8	22302.7	13479.2	14075.5	7213.54	11589.4	1.9244	0.0130294
	ATP synthase subunit O, mitochondrial	Atp5po	11	49576.1	55137.6	40098.1	48270.6	22957.9	27796.8	25156.8	25303.8	1.90764	0.00757394
	Dolichyl-diphosphooligosaccharide--protein glycosyltransferase 48 kDa subunit	Ddost	5	9225.76	13358.6	12282.4	11622.3	5915.77	5825.99	6572.61	6104.79	1.90379	0.011886
	Lysosomal alpha-glucosidase	Gaa	13	46198.8	39006	42560.4	42588.4	22638.7	24019.8	20496	22384.8	1.90256	0.000950721
	ATP-dependent Clp protease ATP-binding subunit clpX-like, mitochondrial	Clpx	8	14606.8	16317.9	16744.8	15889.8	8360.87	7622.15	9120.85	8367.96	1.89889	0.000658093
	Voltage-dependent anion-selective channel protein 2	Vdac2	16	366022	361365	360203	362530	195424	189218	190609	191750	1.89064	3.15794e-07
	Calcium uniporter protein, mitochondrial	Mcu	7	48364.4	59836.2	36344.8	48181.8	27261.8	22045.6	27301.6	25536.3	1.88679	0.0318641
	Tetratricopeptide repeat protein 9C	Ttc9c	8	61762.4	54772.5	68752.4	61762.4	33937.2	35653.3	28993.9	32861.5	1.87948	0.0156296
	ATP synthase F(0) complex subunit B1, mitochondrial	Atp5pb	10	58429.1	60609.1	50244.8	56427.7	34098.1	27464.4	28758.7	30107.1	1.87423	0.0021737
	Delta-1-pyrroline-5-carboxylate synthase	Aldh18a1	27	71478.2	84758.2	55230.9	70489.1	36117.5	37703.3	39217.3	37679.4	1.87076	0.0187494
	Elongation factor Tu, mitochondrial	Tufm	38	248403	254544	215409	239452	128067	130815	125403	128095	1.86933	0.000812429
	ATP synthase subunit gamma, mitochondrial	Atp5f1c	18	208668	239123	188064	211952	118926	110045	111189	113387	1.86928	0.00283856
	Pyruvate dehydrogenase E1 component subunit alpha, somatic form, mitochondrial	Pdha1	9	17125	18968	14808.7	16967.2	8906.24	10034.2	8348.02	9096.15	1.86532	0.00377107
	Aldehyde dehydrogenase, mitochondrial	Aldh2	12	28955.4	35662.8	31161.4	31926.5	18678.4	16743.7	16473.3	17298.5	1.84563	0.00220217
	Cytochrome P450 20A1	Cyp20a1	5	9821.03	7427.66	11936.7	9728.46	5982.74	4920.57	5046.58	5316.63	1.82982	0.0304867
	Heat shock protein 75 kDa, mitochondrial	Trap1	29	71862.8	71708	68024.1	70531.6	39545	38445.2	38081	38690.4	1.82298	1.80265e-05
	Erlin-2	Erlin2	13	977039	840519	711771	843110	475497	452242	462189	463309	1.81976	0.00781688
	Inorganic pyrophosphatase	Ppa1	23	183745	184160	157264	175056	91120.7	99852.3	98137.7	96370.2	1.8165	0.00106457
	m-AAA protease-interacting protein 1, mitochondrial	Maip1	5	19086.9	15533	17026	17215.3	12467.7	8483.55	7490.5	9480.58	1.81585	0.0135792
	Voltage-dependent anion-selective channel protein 3	Vdac3	17	213715	217729	183479	204974	107050	115740	119718	114169	1.79535	0.0013634
	Rho GTPase-activating protein 17	Arhgap17	19	28690.9	39730.1	34210.5	34210.5	20874.8	17213.6	19948.9	19345.8	1.76837	0.0419747
	Mitochondrial tRNA methylthiotransferase CDK5RAP1	Cdk5rap1	6	7236.46	7735.58	8234.7	7735.58	4525.17	4801.74	3934.56	4420.49	1.74994	0.00688635
	Procollagen-lysine,2-oxoglutarate 5-dioxygenase 2	Plod2	13	18339.2	12874.1	13005.9	14739.7	9941.09	6188.39	9199.27	8442.92	1.74581	0.0419818
	Macrophage migration inhibitory factor	Mif	3	65238.8	47697.9	49189.4	54042	33028.1	35914.3	24748.1	31230.2	1.73044	0.0251246
	Thrombospondin-1	Thbs1	10	1704360	1912200	1803120	1806560	1449290	958992	737477	1.04859e+06	1.72285	0.0256838
	Proliferating cell nuclear antigen	Pcna	14	97886.2	95759.5	88614.3	94086.7	58013.8	55243.8	50666.5	54641.4	1.72189	0.000364659
	Mitochondrial adenyl nucleotide antiporter SLC25A24	Slc25a24	5	14118.6	15095.9	12850.8	14021.8	8429.19	9430.4	6729.88	8196.49	1.7107	0.00467535
	Ras-related protein Rab-33B	Rab33b	1	269507	260570	321318	283798	171739	169599	157063	166134	1.70825	0.00378967
	Mitochondrial import inner membrane translocase subunit Tim23	Timm23	8	27540.5	33023.5	31776.9	30780.3	17315.7	19955.9	16954.9	18075.5	1.70287	0.0026529
	Guided entry of tail-anchored proteins factor CAMLG	Camlg	6	13115	9978.17	11546.6	11546.6	5835.11	7047.25	7476.3	6786.22	1.70148	0.0373127
	Actin-related protein 2/3 complex subunit 2	Arpc2	12	64480.4	58945.9	60174.7	61200.3	36947.3	38010.6	32954.7	35970.9	1.70139	0.00037726
	Dehydrogenase/reductase SDR family member 1	Dhrs1	6	21708.8	19525.9	15352.8	18862.5	11650.4	10969.6	10827.1	11149	1.69185	0.014865
	Alpha-enolase	Eno1	44	813313	898855	731145	814438	464108	500915	483192	482738	1.68712	0.00259413
	D-beta-hydroxybutyrate dehydrogenase, mitochondrial	Bdh1	15	60707.2	65728.8	54839.2	60425.1	35824.8	37299.2	34964.3	36029.4	1.6771	0.00162688
	Acylglycerol kinase, mitochondrial	Agk	9	12547.8	17840.7	19587.1	16658.5	9160.72	11015.4	9775.39	9983.84	1.66855	0.0378744
	85/88 kDa calcium-independent phospholipase A2	Pla2g6	14	23795.8	33088.9	34115.9	30333.5	19465.7	15592.5	19871.4	18309.9	1.65668	0.0277126
	Stress-70 protein, mitochondrial	Hspa9	60	360641	356527	286436	334535	201483	206173	199688	202448	1.65245	0.0054413
	Protein MEMO1	Memo1	3	9920.26	10310.1	10934.9	10388.4	7296	7679.97	3969.37	6315.11	1.64501	0.0284725
	Serine dehydratase-like	Sdsl	4	17161.4	15726.5	13089.9	15325.9	8060.67	9321.84	10751	9377.84	1.63427	0.013925
	Cathepsin B	Ctsb	6	19781.1	18802	26792.8	21792	12749.1	13650.2	13828.8	13409.4	1.62513	0.0298695
	Vacuolar protein sorting-associated protein 26A	Vps26a	6	30602.5	21387.8	32799.4	28263.2	18513.3	16869.8	17232.1	17538.4	1.61151	0.0385057
	Lysophospholipid acyltransferase 5	Lpcat3	3	16826.8	11724.9	15026.4	14526	11249.1	7298.1	8509.74	9018.98	1.61061	0.0439626
	Actin-related protein 2/3 complex subunit 1B	Arpc1b	18	55014	55122.2	42207.5	50781.2	31265.8	31499.2	32020.8	31595.3	1.60724	0.0110802
	SUMO-activating enzyme subunit 1	Sae1	6	8005.22	9378.82	8761.71	8715.25	6112.08	4784.63	5391.63	5429.45	1.60518	0.00400357
	Large ribosomal subunit protein uL23m	Mrpl23	4	6416.4	6007.74	6993.46	6472.53	3779.94	3973.76	4430.8	4061.5	1.59363	0.00220426
	Nuclear pore complex protein Nup98-Nup96	Nup98	64	270792	249138	215183	245038	159737	151332	150337	153802	1.5932	0.00517585
	Pyruvate kinase PKM	Pkm	47	139146	129482	124962	131197	82097	82286.6	83995.8	82793.1	1.58463	0.000331813
	Protein KIBRA	Wwc1	26	49682.7	53240.3	46125.1	49682.7	31805.2	30975.7	31659.6	31480.2	1.57822	0.00647068
	Signal-induced proliferation-associated 1-like protein 1	Sipa1l1	27	13832	14780.2	14306.1	14306.1	9440.8	9431.85	8390.26	9087.64	1.57424	0.0027875
	NADH-ubiquinone oxidoreductase 75 kDa subunit, mitochondrial	Ndufs1	26	70092.7	71390.1	54304.7	65262.5	41813.4	41619	40971.1	41467.8	1.57381	0.0123672
	Ras-related protein Rab-1B	Rab1b	12	114785	106785	126677	116082	74214	76869.9	70289.9	73791.3	1.57312	0.00225407
	Heat shock protein HSP 90-alpha	Hsp90aa1	17	54820.3	49963.7	52616.1	52466.7	35844.6	31540.9	33231.2	33538.9	1.56435	0.000548616
	Monocarboxylate transporter 1	Slc16a1	9	36158.1	45596.2	36630.2	39461.5	25925.6	23578	26348.3	25284	1.56073	0.0112835
	Ubiquitin-ribosomal protein eS31 fusion protein	Rps27a	15	3556980	2855290	3204010	3.20543e+06	1899760	1986980	2293630	2.06012e+06	1.55594	0.00821685
	WASH complex subunit 2	Washc2	49	114332	111133	112732	112732	67788.2	70079.8	82204.5	73357.5	1.53675	0.00684689
	Dolichyl-diphosphooligosaccharide--protein glycosyltransferase subunit STT3A	Stt3a	13	32147.4	32233.5	25749.7	30043.5	20829.4	17140.4	20975.2	19648.3	1.52906	0.0139162
	Cytochrome b-c1 complex subunit 1, mitochondrial	Uqcrc1	10	20224.6	15767.9	15358.3	17116.9	9547.53	11307.6	13103.8	11319.6	1.51214	0.0359891
	Integrator complex subunit 7	Ints7	5	5305.78	6197.99	5751.89	5751.89	4315.11	3308.96	3809.81	3811.29	1.50917	0.0304828
	Transferrin receptor protein 1	Tfrc	29	47429.1	49647.5	42941.5	46672.7	30405.9	31079.1	31339.7	30941.6	1.50841	0.00139057

## Sheet: Sheet2
	Protein Description	Gene Name	SequenceNumber	R-Turbo1	R-Turbo2	R-Turbo3	average R-Turbo	Turbo1	Turbo2	Turbo3	average Turbo	R-Turbo/Turbo	t test p value
	Propionyl-CoA carboxylase beta chain, mitochondrial (Fragment)	Pccb	2	69588.7	83199.3	71995.6	74927.9	0	0	0	0
	Calreticulin	Calr	1	3384.48	6916.79	10449.1	6916.79	0	0	0	0
	Galectin-3	Lgals3	1	13225.9	4531.81	15125.6	10961.1	0	0	0	0
	Beta-hexosaminidase subunit beta	Hexb	2	7160.79	4285.77	20976	10807.5	0	0	0	0
	Ly6/PLAUR domain-containing protein 3	Lypd3	1	36496.7	8276.96	64716.4	36496.7	0	0	0	0
	Transmembrane emp24 domain-containing protein 9	Tmed9	1	2297.7	9447.6	16597.5	9447.6	0	0	0	0
	BTB/POZ domain-containing protein KCTD4	Kctd4	1	5301.67	4438.58	3575.49	4438.58	0	0	0	0
	Alpha-actinin-2	Actn2	1	15301.4	7471.53	23131.3	15301.4	0	0	0	0
	Actin-related protein 2/3 complex subunit 1A	Arpc1a	1	10602.8	13042.4	11822.6	11822.6	0	0	0	0
	Cystine/glutamate transporter	Slc7a11	1	11100.9	13774.1	36435.7	20436.9	0	0	0	0
	E3 ubiquitin-protein ligase RLIM	Rlim	3	53572.1	57229	38975.4	49925.5	0	0	0	0
	Acetyl-Coenzyme A carboxylase alpha (Fragment)	Acaca	1	26033.1	26121.2	24050.5	25401.6	0	0	0	0
	Methylcrotonoyl-CoA carboxylase beta chain, mitochondrial	Mccc2	42	578692	598273	457705	544890	5053.24	6166.27	5988.14	5735.88	94.9967	0.000253792
	Lipoamide acyltransferase component of branched-chain alpha-keto acid dehydrogenase complex, mitochondrial	Dbt	42	393681	361375	325650	360235	2984.65	5396.82	9378.29	5919.92	60.8514	5.65772e-05
	Acetyl-Coenzyme A carboxylase alpha (Fragment)	Acaca	2	61858.9	47439.9	52015.4	53771.4	1652.83	1536.12	1419.42	1536.12	35.0046	0.00246539
	Propionyl-CoA carboxylase beta chain, mitochondrial	Pccb	37	252051	308668	268661	276460	5863.79	19309.6	4724.43	9965.94	27.7405	0.000107053
	E3 ubiquitin-protein ligase MARCHF5	Marchf5	16	100303	112785	79719.9	97602.6	8204.01	3485.81	607.919	4099.25	23.8099	0.000698388
	Acetyl-Coenzyme A carboxylase alpha (Fragment)	Acaca	2	121644	116977	87345	108655	2810.31	5801.71	5312.04	4641.35	23.4103	0.000645304
	Methylcrotonoyl-CoA carboxylase subunit alpha, mitochondrial	Mccc1	86	9548150	9916430	8261060	9241880	412033	393486	398191	401237	23.0335	6.09786e-05
	Propionyl-CoA carboxylase alpha chain, mitochondrial	Pcca	83	5078360	5154600	4405260	4.87941e+06	221101	218150	213006	217419	22.4424	4.01256e-05
	Splicing regulator ARVCF	Arvcf	3	1228710	858000	836013	974241	19228	94617.9	21916.2	45254	21.5283	0.00201488
	Anion exchange protein 4	Slc4a9	1	280946	295582	225213	267247	9962.49	13390.5	16708.5	13353.8	20.0128	0.000295699
	Mediator of RNA polymerase II transcription subunit 13-like	Med13l	6	548306	567145	307087	474179	25090	20052.6	25968.2	23703.6	20.0045	0.00577153
	Transcriptional protein SWT1	Swt1	3	80393.4	73418	59192.5	71001.3	1609.41	4941.7	4944.1	3831.74	18.5298	0.000448254
	Acetyl-CoA carboxylase 1	Acaca	280	10537400	11186800	9463340	1.03958e+07	577135	577961	580904	578667	17.9652	4.0486e-05
	Cytochrome P450 4V2	Cyp4v2	1	117431	128444	74355.3	106743	6518.08	6171.85	9114.46	7268.13	14.6865	0.00383984
	Dihydrolipoyllysine-residue acetyltransferase component of pyruvate dehydrogenase complex, mitochondrial	Dlat	13	61500.9	54443.6	49705.6	55216.7	5327.72	4448.52	3569.33	4448.52	12.4124	0.00146657
	Insulin receptor-related protein	Insrr	2	1988940	1057300	1069250	1371830	37988.4	238590	67245	114608	11.9698	0.0162237
	2-oxoisovalerate dehydrogenase subunit alpha, mitochondrial	Bckdha	8	51288.1	44528	23583	39799.7	5008.77	2061.9	3377.3	3482.66	11.428	0.0123297
	Corneodesmosin	Cdsn	1	133394	164290	303082	200255	13646.9	31544.4	13092.2	19427.8	10.3077	0.02624
	Zinc finger protein GLI1	Gli1	1	233749	209889	180696	208111	26976.8	19205.4	17128	21103.4	9.86151	0.000279697
	Basic helix-loop-helix ARNT-like protein 2	Bmal2	1	63955.9	46325.9	76943.8	62408.5	4170.99	10254.8	4831.13	6418.97	9.72251	0.00351074
	ATP-dependent DNA helicase Q5	Recql5	13	104368	167902	178275	150182	14963.7	18788.7	13686.1	15812.8	9.49745	0.00438464
	LIM domain-containing protein 1	Limd1	24	101037	113447	179915	131466	14483.7	15630.5	12705.3	14273.2	9.21073	0.00875698
	Pyruvate carboxylase, mitochondrial	Pc	155	22278900	23607600	20545800	22144100	2418000	2512960	2288510	2406490	9.20183	2.43428e-05
	Elongation factor Ts, mitochondrial	Tsfm	2	14596.1	15246	9486.8	13109.6	359.602	2500.23	1429.92	1429.92	9.16811	0.0181743
	Caspase recruitment domain family, member 6	Card6	26	90773.5	85196.3	72520.3	82830	8287.94	8341.83	10547.8	9059.19	9.14321	0.000172597
	Junction plakoglobin	Jup	50	361818	377075	652767	463887	26576.5	95641.9	31641.5	51286.6	9.04498	0.0131755
	Pyruvate carboxylase	Pcx	5	130347	176986	150009	152447	17102.8	21531	12122.6	16918.8	9.01053	0.000600859
	Propionyl-Coenzyme A carboxylase, alpha polypeptide (Fragment)	Pcca	2	13061.5	27844.4	20184.2	20363.4	3057.46	1464.22	2260.84	2260.84	9.00699	0.0469112
	Desmoplakin	Dsp	123	387679	384924	613366	461990	35106.4	89329.1	31548.6	51994.7	8.88532	0.00626057
	Acetyl-CoA carboxylase 2	Acacb	96	1834900	1828580	1555300	1.73959e+06	207170	201910	206299	205126	8.48059	7.62912e-05
	Serine protease hepsin	Hpn	2	1386550	2237940	2108370	1.91095e+06	268510	311789	104141	228147	8.37599	0.00348321
	Protein-glutamine gamma-glutamyltransferase E	Tgm3	5	180087	193343	262535	211988	13086.2	42284.4	24224.8	26531.8	7.98997	0.00233355
	Catenin beta-1	Ctnnb1	1	154362	120274	197841	157492	13319.2	33542	13598.8	20153.3	7.8147	0.00422402
	Adhesion G-protein coupled receptor G4	Adgrg4	2	61960.9	76176.4	42860.6	60332.6	3918.21	11904.3	7911.25	7911.26	7.62618	0.0263873
	F-box/LRR-repeat protein 4	Fbxl4	1	207345	94419.6	118155	139973	12600.3	23665.5	19367.3	18544.4	7.54802	0.0245163
	Transmembrane and coiled-coil domains protein 2	Tmcc2	2	71483.5	65619.2	77347.8	71483.5	7676.97	11846	9421.34	9648.1	7.40907	0.000913943
	Desmocollin-1	Dsc1	2	274445	287488	333807	298580	36249.8	69066.4	23169.8	42828.7	6.9715	0.000347584
	Angio-associated migratory protein	Aamp	5	242765	274123	292699	269862	41799.9	31880.7	45748.8	39809.8	6.77879	0.000109485
	Neurosecretory protein VGF	Vgf	6	433398	237447	335422	335422	43333.8	52602.8	54611.8	50182.8	6.68401	0.0299484
	Dynein, axonemal, heavy chain 7B	Dnah7b	1	73306.7	64832.8	29773.3	55970.9	7408.03	14253.3	4054.14	8571.82	6.52964	0.02558
	Histone-lysine N-methyltransferase ASH1L	Ash1l	2	111090	95191	103140	103140	16483	15469.3	15735.4	15895.9	6.4885	0.000683929
	Meiosis-specific nuclear structural protein 1	Mns1	8	156406	111682	111664	126584	12198.9	24527.3	23403.3	20043.2	6.31557	0.00230279
	MKIAA0969 protein (Fragment)	Plekha6	3	168918	136764	201073	168918	25499.7	26926.3	28747.4	27057.8	6.24288	0.0096682
	Desmoglein-1-beta	Dsg1b	13	359896	365576	560668	428713	42731.6	119040	46856	69542.5	6.16476	0.00700724
	Atonal bHLH transcription factor 8 (Fragment)	Atoh8	1	440044	466761	490980	465928	76071.6	64683	88067.5	76274	6.10861	1.76572e-05
	Plakophilin-1	Pkp1	20	130345	146804	114693	130614	11269.4	39554.4	14238.9	21687.6	6.02253	0.00107844
	Annexin A1	Anxa1	2	6534.95	7980.83	7837.33	7451.04	1394.33	1080.88	1237.61	1237.61	6.02053	0.00196962
	Dermokine	Dmkn	1	184042	143291	151802	159712	21010.5	23052.5	35777.4	26613.5	6.00116	0.000551112
	Isocitrate dehydrogenase [NAD] subunit alpha, mitochondrial	Idh3a	7	27826.5	38992.7	37735.6	34851.6	5401.3	6785.93	5378.08	5855.1	5.95235	0.00123872
	Zinc finger CCHC domain-containing protein 17	Zcchc17	1	39507.4	49934.3	44720.9	44720.8	6237.26	9252.99	7745.12	7745.12	5.77406	0.020871
	1-phosphatidylinositol 4,5-bisphosphate phosphodiesterase eta-2	Plch2	1	31154.1	29254.8	27355.4	29254.8	3590.75	6636.78	5113.76	5113.77	5.72078	0.0100177
	Leucine-rich repeat flightless-interacting protein 2	Lrrfip2	2	25745.1	27217	14044.9	22335.7	2469.71	5376.92	4094.89	3980.51	5.61126	0.0124702
	Lon protease homolog, mitochondrial	Lonp1	24	70373.9	79278.4	49505.6	66386	12865	11495.8	11279.8	11880.2	5.58795	0.00350804
	Catalase	Cat	10	61697	81571	84188.1	75818.7	10300.2	20127.6	10348.8	13592.2	5.5781	0.00134907
	Leucine-rich repeat and coiled-coil domain-containing protein 1	Lrrcc1	4	74039.5	106976	90507.8	90507.8	16640.8	19029.2	13062.5	16244.2	5.57171	0.00948472
	2-oxoisovalerate dehydrogenase subunit beta, mitochondrial	Bckdhb	4	39185.7	32562.6	33683.3	35143.9	5391.76	5987.84	7635.32	6338.31	5.54468	0.000180745
	CASP8-associated protein 2	Casp8ap2	3	28626.3	32563.9	27973.1	29721.1	6321.05	5931.25	3835.26	5362.52	5.54238	0.000116351
	Catalase	Cat	2	27348	19599.8	23619.1	23522.3	2667.91	7736.08	2808.89	4404.29	5.34077	0.00237307
	Serine protease 59 (Fragment)	Prss59	2	121419	146427	109639	125828	14016.6	12799.2	44778.8	23864.9	5.27253	0.0024895
	Predicted pseudogene 5478	Gm5478	2	229304	168664	180972	192980	22045.4	70992.5	17188.4	36742.1	5.25229	0.00346876
	Histone-lysine N-methyltransferase NSD3	Nsd3	19	121570	147748	105224	124847	22850.3	22594.1	27080.3	24174.9	5.16434	0.00127868
	Origin recognition complex subunit 1	Orc1	3	9515.61	14180.5	11848.1	11848.1	2494.48	2324.89	2063.79	2294.39	5.16393	0.0120004
	Glyceraldehyde-3-phosphate dehydrogenase, testis-specific	Gapdhs	2	32367.1	35790.6	30502.2	32886.6	7713.98	4481.96	7178.51	6458.15	5.09227	0.00013754
	Citrate synthase, mitochondrial	Cs	5	17841.5	13730.4	12879.4	14817.1	3557.2	2919.13	2281.06	2919.13	5.07586	0.00996156
	Peptidyl-prolyl cis-trans isomerase B	Ppib	2	57018.1	78647.1	66489.1	67384.8	13783.7	12608.8	14237.7	13543.4	4.97547	0.00101567
	Spectrin beta chain	Sptbn2	3	152370	144782	118168	138440	29748.7	29956.7	24082.5	27929.3	4.9568	0.000468955
	Long-chain specific acyl-CoA dehydrogenase, mitochondrial	Acadl	6	23670.8	21431.7	16950.6	20684.4	4918.97	4239.45	3391.76	4183.39	4.9444	0.00123291
	Transmembrane protease serine 13	Tmprss13	2	902308	1176110	1164360	1080926	222187	155893	300125	226068	4.78141	0.000974474
	SRC kinase signaling inhibitor 1	Srcin1	3	104333	61018.7	63281.3	76211	22327.2	9451.26	16483.1	16087.2	4.73737	0.0145012
	DnaJ homolog subfamily C member 10	Dnajc10	4	9696.19	4315.52	9320.36	7777.36	2119.89	981.046	1965.1	1688.68	4.60559	0.0263236
	Caskin-2	Caskin2	13	98876.4	95528.2	64803.1	86402.6	19179.4	17656.4	19577.2	18804.3	4.59482	0.00339057
	Predicted gene 11639	Efcab3	3	10202700	9906800	8145640	9418380	2265000	1936970	1976010	2.05933e+06	4.57352	0.00034769
	Arginase-1	Arg1	4	151481	129027	120762	133757	20217.2	48931.4	19574.7	29574.4	4.52271	0.00145037
	Serine protease 3B	Prss3b	4	175278	204073	197307	192219	37012.9	50882.7	40040	42645.2	4.50741	0.000101499
	Myosin light chain 1/3, skeletal muscle isoform	Myl1	2	26888	37114.4	24388.1	29463.5	5481.52	10359	3964.7	6601.74	4.46299	0.0062457
	Collagen alpha-1(I) chain	Col1a1	4	86796.7	97068.9	73580.1	85815.2	19246.8	22203.8	16312.7	19254.4	4.45691	0.000685778
	Ubiquinone biosynthesis protein COQ4 homolog, mitochondrial	Coq4	2	10625.3	9293.49	7961.68	9293.49	2479.91	2355.75	1503.62	2113.09	4.39805	0.00673139
	Malate dehydrogenase, mitochondrial	Mdh2	11	30649.1	26319.7	37646.8	31538.5	5328.26	10346.6	5961.46	7212.11	4.373	0.00265418
	Proteasome subunit beta type-1	Psmb1	6	42518.4	40048.2	74659.4	52408.7	9655.79	15278.4	11054.8	11996.3	4.36872	0.0230838
	Monofunctional C1-tetrahydrofolate synthase, mitochondrial	Mthfd1l	29	146742	139165	100447	128785	30628.3	31811.3	26336.3	29592	4.35201	0.00234801
	Bromodomain and WD repeat-containing protein 3	Brwd3	1	63988.6	66468.3	51739.9	60732.3	16164	14207.8	11804	14058.6	4.31994	0.000588939
	Proteasomal ubiquitin receptor ADRM1	Adrm1	2	10684.4	12864	15043.5	12864	3854.23	2553.37	2636.4	3014.67	4.26712	0.0104479
	Teneurin-1	Tenm1	1	13652.5	17803.6	6518.58	12658.2	2970.77	2990.2	2968.14	2976.37	4.25291	0.042475
	G patch domain-containing protein 2	Gpatch2	1	1867240	2393270	2121540	2127350	491020	603521	417805	504115	4.21997	0.000547051
	Calpain-1 catalytic subunit	Capn1	8	15649	6608.76	17973.9	13410.6	2408.95	5190.1	2050.51	3216.52	4.16927	0.0474793
	Coactosin-like protein	Cotl1	3	11236	8844.14	13627.8	11236	3332.8	3236.57	1552.28	2707.22	4.15038	0.0215937
	Hemopexin	Hpx	2	9756.1	10650.8	11545.4	10650.8	3348.78	2055.79	2329.88	2578.15	4.13116	0.00237596
	Succinyl-CoA:3-ketoacid coenzyme A transferase 1, mitochondrial	Oxct1	6	19427.3	29560.6	24258.7	24415.5	9728.71	3604.11	4415.65	5916.16	4.12692	0.00614875
	Electron transfer flavoprotein subunit beta	Etfb	10	29409.4	24194.3	23569.4	25724.4	6471.34	5816	6423.31	6236.88	4.12455	0.000472327
	Inositol-3-phosphate synthase 1	Isyna1	21	253252	251886	226329	243822	56056.9	62058.5	60541.3	59552.2	4.09426	3.27119e-05
	Coiled-coil domain containing 162	Ccdc162	1	109085	76767.4	71747.5	85866.6	23387.3	21939.8	17620	20982.4	4.09232	0.00537668
	Succinate--CoA ligase [GDP-forming] subunit beta, mitochondrial	Suclg2	13	30512	37137	28918.2	32189.1	8862.19	7408.52	7772.66	8014.46	4.01638	0.000694947
	Hypoxia up-regulated protein 1	Hyou1	9	16201.5	16536.3	16730.4	16489.4	3600.3	5152.18	3570.98	4107.82	4.01415	2.21729e-05
	Proteasome subunit alpha type-6	Psma6	12	42485.4	42413.3	85823.3	56907.3	14068.8	14633.2	14062.7	14254.9	3.99212	0.041976
	Hemoglobin subunit alpha	Hba	2	65460.7	57170.1	53705.1	58778.6	18570.9	14742.4	11953	15088.8	3.89552	0.00039141
	Collagen alpha-1(II) chain	Col2a1	1	21616.3	26465.8	26158.8	24747	7275.04	8053.71	3906.85	6411.87	3.85956	0.000815577
	Collagen alpha-2(I) chain	Col1a2	3	74949.8	85733	60940.1	73874.3	23402.8	17022.3	17115.8	19180.3	3.85157	0.0018621
	trypsin	Try10	4	6203370	5380810	4385770	5.32332e+06	1652230	1404400	1094260	1383630	3.84736	0.00200669
	4'-phosphopantetheine phosphatase	Pank4	6	18893.7	11496.8	15195.2	15195.2	3811.93	3056.35	5168.05	4012.11	3.78735	0.0299817
	Ubiquitin-like FUBI-ribosomal protein eS30 fusion protein	Fau	1	61435.7	117827	108770	96010.9	27491.8	23623.8	25142.7	25419.4	3.77707	0.0157451
	Voltage-dependent anion-selective channel protein 3	Vdac3	1	32066.4	41871.3	41833.7	38590.5	9071.17	7337.11	14272.2	10226.8	3.77345	0.00184589
	Protein SREK1IP1	Srek1ip1	1	12491.2	9302.59	10896.9	10896.9	2646.41	2954.03	3308.81	2969.75	3.6693	0.00729466
	Endoplasmin	Hsp90b1	7	12671.8	15186.7	20897.2	16251.9	3732.54	5241.17	4319.14	4430.95	3.66781	0.00877255
	Histidine ammonia-lyase	Hal	9	35546.8	27115	36978.6	33213.5	12757.3	11018.6	3560.45	9112.12	3.64498	0.00446838
	Serine hydroxymethyltransferase, mitochondrial	Shmt2	18	47788.4	47285	43116.1	46063.2	13117.2	12575.5	12554.3	12749	3.61308	2.38252e-05
	Actin, beta (Fragment)	Actb	1	13612.7	9194.2	10258.3	11021.7	1815.62	2778.84	4600.35	3064.94	3.59607	0.00700932
	Haptoglobin	Hp	1	11172.4	9998.27	10585.3	10585.3	3674.78	2987.19	2299.6	2987.19	3.54358	0.0138652
	Calcium/calmodulin-dependent protein kinase II, delta (Fragment)	Camk2d	1	10789	9933.41	9077.82	9933.41	1976.6	4166.26	2275.41	2806.09	3.53995	0.00728652
	Medium-chain specific acyl-CoA dehydrogenase, mitochondrial	Acadm	5	52698.2	60853	30228.6	47926.6	15198.1	14262.8	11498.8	13653.2	3.51027	0.0205511
	3-hydroxyacyl-CoA dehydrogenase type-2	Hsd17b10	2	11910.9	8615.98	6745.96	9090.95	3937.6	1820.09	2069.89	2609.19	3.4842	0.0171615
	Protein NipSnap homolog 1	Nipsnap1	2	17644.4	22813.3	20610	20355.9	4858.74	5898.06	7117.94	5958.25	3.41642	0.000914625
	eIF-2-alpha kinase GCN2	Eif2ak4	38	39916.8	34931	29945.2	34931	10318.1	9590.89	10934	10281	3.39763	0.00716156
	Aspartate aminotransferase, mitochondrial	Got2	10	31164.8	24248.4	24017.1	26476.8	7967.29	7101.9	9426.65	8165.28	3.2426	0.00168978
	ATP synthase subunit alpha, mitochondrial	Atp5f1a	42	738244	746047	681144	721812	223128	225400	221685	223404	3.23097	1.69368e-05
	Vacuolar protein sorting-associated protein 51 homolog	Vps51	20	47751.1	29670.9	38711	38711	10289	13221.5	12487.1	11999.2	3.22613	0.0297421
	U3 small nucleolar ribonucleoprotein protein IMP4	Imp4	6	147262	84510.5	101794	111189	34307.1	37613.4	31521.2	34480.6	3.22468	0.0150865
	Small ribosomal subunit protein mS29	Dap3	3	7359.79	7716.73	11648.1	8908.21	2566.86	3730.06	2007.12	2768.01	3.21827	0.0137778
	Actin, aortic smooth muscle	Acta2	4	815403	869523	852389	845772	270253	246902	272441	263199	3.21343	5.36096e-06
	Platelet factor 4	Pf4	1	100000	104021	103260	102427	39617.6	32595.8	24113.3	32108.9	3.18999	0.000111359
	ATP synthase subunit beta, mitochondrial	Atp5f1b	28	200301	205239	201225	202255	60182.3	72460.3	59900.1	64180.9	3.15133	6.19714e-06
	2-oxoglutarate dehydrogenase complex component E1	Ogdh	18	34421.4	34597.4	30700.6	33239.8	9138.98	10540.3	12144.4	10607.9	3.1335	0.000124416
	Isocitrate dehydrogenase [NAD] subunit gamma 1, mitochondrial	Idh3g	9	17883.2	25623.7	14463.8	19323.6	7067.66	5873.02	5626.87	6189.18	3.12215	0.0169153
	60S acidic ribosomal protein P0	Rplp0	1	20030.8	16518.7	18274.8	18274.8	4627.06	6625.7	6827.38	6026.71	3.03229	0.0045651
	Electron transfer flavoprotein subunit alpha, mitochondrial	Etfa	12	77612.9	78848.2	62660.7	73040.6	22993.7	21200.8	28119.7	24104.7	3.03014	0.000944964
	Prohibitin 1	Phb1	5	33952.4	23442.7	21581.8	26325.6	8177.57	7823.82	10131.9	8711.1	3.02208	0.0108512
	60 kDa heat shock protein, mitochondrial	Hspd1	28	103898	111933	98503.8	104778	37344.4	31875.4	36124.1	35114.6	2.98389	8.02708e-05
	Phosphoenolpyruvate carboxykinase [GTP], mitochondrial	Pck2	14	26985.1	24318.4	25943.4	25749	9629.9	7781.29	8518.99	8643.39	2.97903	5.44889e-05
	Succinate--CoA ligase [ADP-forming] subunit beta, mitochondrial	Sucla2	6	13359.7	13358.6	11859	12859.1	4122.17	4937.96	3984.57	4348.23	2.95732	0.0001271
	Dihydrolipoyl dehydrogenase, mitochondrial	Dld	3	11958.9	12597.2	8873.05	11143	3843.04	4071.63	3415.01	3776.56	2.95058	0.00320946
	Dynactin subunit 4	Dctn4	15	29941.5	44627.9	44533.3	39700.9	9693.56	15950.7	15003.7	13549.3	2.9301	0.00761063
	Glutaredoxin-related protein 5, mitochondrial	Glrx5	1	15731.7	13427.1	15974.4	15044.4	4739.69	4119.65	6637.83	5165.72	2.91235	0.000881682
	Proteasome subunit beta type-8	Psmb8	2	18052.4	15839.1	16993.5	16961.7	6372.48	4821.31	6504.86	5899.55	2.87508	0.000189377
	IQ motif containing F3	Iqcf3	2	112914	150105	124121	129047	47061.1	41999.5	46790.3	45283.6	2.84974	0.00167296
	Lipoyl synthase, mitochondrial	Lias	2	8025.48	6840.31	7432.9	7432.9	2121.32	4756.3	994.569	2624.06	2.83259	0.0495318
	ADP-ribosylation factor-like protein 5C	Arl5c	1	22072.1	13277.3	18630.6	17993.3	7971.34	5485.31	5680.72	6379.12	2.82066	0.0123195
	Insulin-like growth factor-binding protein 3	Igfbp3	1	21261.8	21114.1	15735.6	19370.5	10550	5320.65	4743.4	6871.35	2.81902	0.00850352
	Lysozyme C-1	Lyz1	2	180680	168173	111825	153559	84563.3	51418.9	27922.8	54635	2.81064	0.0210043
	Isocitrate dehydrogenase [NADP], mitochondrial	Idh2	16	42349.7	46681.4	31792.7	40274.6	12782.8	16734.9	13897.1	14471.6	2.78301	0.00486621
	Transmembrane 9 superfamily member 2	Tm9sf2	3	4558.81	5607.94	6657.06	5607.94	1311.48	2178.25	2620.5	2036.74	2.75338	0.0308194
	Dihydrolipoyllysine-residue succinyltransferase component of 2-oxoglutarate dehydrogenase complex, mitochondrial	Dlst	4	30493.7	14156.1	22916.5	22522.1	8819.46	8905.74	6847.88	8191.03	2.74961	0.0397185
	Myosin light polypeptide 6	Myl6	14	275799	316168	262318	284762	112694	99977.1	99163.1	103945	2.73955	0.000418701
	Trifunctional enzyme subunit alpha, mitochondrial	Hadha	26	112776	110418	95028.1	106074	41230	38226.2	37375.8	38944	2.72376	0.000294638
	GDNF-inducible zinc finger protein 1	Gzf1	1	15616.7	13902.5	12188.4	13902.5	3978.66	6632.62	4822.28	5144.52	2.7024	0.0126029
	Large ribosomal subunit protein eL39	Rpl39	3	1330060	1383360	1189460	1300960	491067	386705	567339	481704	2.70075	0.000464833
	Hemoglobin subunit beta-1	Hbb-b1	2	31080.8	36939.7	33213.9	33744.8	13444.2	13617.8	10898.7	12653.6	2.66682	0.000393752
	Ras-related protein Rab-7a	Rab7a	6	23295.5	12638.8	23124.3	19686.2	6588.24	8545.32	7047.49	7393.68	2.66257	0.0262899
	Aldehyde dehydrogenase X, mitochondrial	Aldh1b1	7	10797.2	9044.78	12398.3	10746.8	3785.32	4181.37	4234.13	4066.94	2.64247	0.00240976
	High mobility group protein 20A	Hmg20a	10	95989.2	44286.6	70919	70398.3	30141.2	26368.6	23981.1	26830.3	2.62383	0.0442154
	Actin, cytoplasmic 2	Actg1	41	5586390	5537140	5100830	5408120	2090530	2022150	2104990	2.07256e+06	2.6094	2.85827e-05
	NADH-cytochrome b5 reductase 3	Cyb5r3	7	35732	24025.2	23244.6	27667.3	11180.9	8762.44	11919	10620.8	2.60501	0.0147569
	Mitochondrial import receptor subunit TOM40 homolog	Tomm40	6	54487	50097	41657.9	48747.3	20901.5	19960.9	15390.1	18750.8	2.59974	0.00191087
	Peptidyl-prolyl cis-trans isomerase A	Ppia	10	84829.3	90374	147833	107679	48087.8	38682.2	38272	41680.7	2.58342	0.0317913
	Aconitate hydratase, mitochondrial	Aco2	18	36372.2	32579.1	28465.6	32472.3	13715.2	12855.9	11333.1	12634.7	2.57008	0.00114489
	RNA binding motif protein, X-linked-like-1	Rbmxl1	9	34615.8	21211.8	45149.4	33659	12902.3	16617.1	10733	13417.5	2.5086	0.0470438
	Ubiquitin carboxyl-terminal hydrolase isozyme L1	Uchl1	7	26575.6	13741.5	18342.5	19553.2	9122	7115.4	7236.47	7824.62	2.49893	0.0369848
	Peroxiredoxin-6	Prdx6	20	122986	118070	95280.4	112112	41984.8	45328	47829.9	45047.6	2.48875	0.00152485
	Isocitrate dehydrogenase [NAD] subunit, mitochondrial	Idh3b	17	132322	120370	104205	118966	48755.6	49730.7	45637.5	48041.3	2.47632	0.00100131
	Trifunctional enzyme subunit beta, mitochondrial	Hadhb	12	48096.6	37501	37901.8	41166.5	15330.4	17815.6	16822	16656	2.47157	0.00228721
	ADP-dependent glucokinase	Adpgk	4	13240.7	12645.5	12050.3	12645.5	3898.2	8246.71	3320.59	5155.17	2.45298	0.0356451
	Adenosylhomocysteinase	Ahcy	3	16003.8	14456.2	22913.7	17791.2	5667.55	9513.98	6652.97	7278.17	2.44447	0.0209055
	Short-chain specific acyl-CoA dehydrogenase, mitochondrial	Acads	13	52223.8	52108.6	37405	47245.8	23360.6	16797.9	17944.1	19367.5	2.43943	0.00634094
	Beta-actin-like protein 2	Actbl2	3	24207.1	35967	45516.9	35230.3	16032.2	12834.7	14466	14444.3	2.43905	0.0289514
	Small ribosomal subunit protein eS19	Rps19	4	18630.4	27094.9	16261.3	20662.2	8972.57	8957.62	7496.39	8475.53	2.43787	0.021472
	Actin-related protein 2/3 complex subunit 4	Arpc4	5	67977.1	61574.2	63252	64267.8	26622.6	30977	21782.6	26460.7	2.4288	0.000321581
	Myosin-10	Myh10	139	368630	356750	309808	345063	139656	137325	149456	142146	2.42753	0.000379349
	Calnexin	Canx	4	14430.2	9567.91	15735.3	13244.5	6479.98	5982.54	3927.47	5463.33	2.42425	0.0186479
	Myosin-9	Myh9	243	1176790	1145890	989445	1.10404e+06	467927	443109	473198	461411	2.39275	0.000396117
	Prohibitin-2	Phb2	11	120555	99215.8	115498	111756	49139.8	47875.8	43632.9	46882.8	2.38374	0.000618454
	Ras-related protein Rab-2B	Rab2b	7	65492.2	48728.2	69692	61304.1	19181.2	27986.1	30218.3	25795.2	2.37657	0.00800221
	Mitochondrial inner membrane m-AAA protease component AFG3L2	Afg3l2	4	15213.1	18518.9	17632.3	17121.4	6670.68	7604.43	7427.16	7234.09	2.36677	0.000654689
	Actin-related protein 3	Actr3	23	66981.1	73439.7	74320.7	71580.5	30946.4	30190.2	29932.7	30356.4	2.358	6.03193e-05
	Succinate--CoA ligase [ADP/GDP-forming] subunit alpha, mitochondrial	Suclg1	8	75942.5	78616.6	75715	76758	33726.8	31202.3	33604.2	32844.4	2.33702	3.82237e-06
	Actin, cytoplasmic 2	Actg1	3	383160	465766	451187	433371	176480	206239	177634	186784	2.32017	0.000826745
	Cystatin-B	Cstb	1	18962.4	14545.9	16754.2	16754.2	8495.86	8531.47	4843.38	7290.24	2.29816	0.0254466
	Pyrroline-5-carboxylate reductase 2	Pycr2	5	16008.5	12379.3	11380.8	13256.2	8485.66	5023.33	3892.1	5800.36	2.28541	0.0194006
	Dual specificity protein phosphatase 12	Dusp12	3	13825	12356.2	10887.4	12356.2	7753	4722.48	3809.46	5428.31	2.27625	0.0350329
	Protein disulfide-isomerase A3	Pdia3	5	8804.18	7139.8	10981.2	8975.06	3325.42	4328.75	4279.63	3977.93	2.25621	0.0125361
	NADH dehydrogenase [ubiquinone] flavoprotein 1, mitochondrial	Ndufv1	13	22236.8	17472	18929.2	19546	8551.03	10135.8	7610.3	8765.71	2.22983	0.00247376
	Myosin-14	Myh14	8	145026	197005	188184	176738	82027.9	79747.4	76096.3	79290.5	2.229	0.00380481
	Bifunctional methylenetetrahydrofolate dehydrogenase/cyclohydrolase, mitochondrial	Mthfd2	8	64855.8	57430	43135.7	55140.5	24105	24748.7	25581.4	24811.7	2.22236	0.00898563
	Actin-related protein 2/3 complex subunit 3	Arpc3	9	50411.1	47104.7	55343.8	50953.2	23536.7	23670.8	21632.4	22946.6	2.22051	0.000351863
	Fumarate hydratase, mitochondrial	Fh	9	27274.4	23224.5	22363.8	24287.6	11017.5	12200	10205.5	11141	2.18002	0.00125648
	ADP-ribosylhydrolase ARH1	Adprh	4	5864.28	6003.04	7219.13	6362.15	2880.43	3127.88	2829.89	2946.07	2.15954	0.00148471
	Myosin, light chain 12A, regulatory, non-sarcomeric	Myl12a	9	112787	130173	92201.8	111721	50887.9	50244.7	55105.5	52079.4	2.1452	0.00575731
	Procollagen-lysine,2-oxoglutarate 5-dioxygenase 1	Plod1	20	33624.9	28502.1	26494.9	29540.6	14131.6	13813	13396.7	13780.4	2.14367	0.00179021
	Deoxyhypusine synthase	Dhps	6	10773.5	11853.2	8622.24	10416.3	6434.02	4284.11	3973.42	4897.18	2.127	0.0107742
	Prothrombin	F2	10	108287	109834	112451	110191	72712.2	46877.3	36427.8	52005.8	2.11882	0.0058397
	Cytochrome b-c1 complex subunit 2, mitochondrial	Uqcrc2	21	132755	135974	112095	126941	57010.9	62704.3	60117.2	59944.1	2.11766	0.000941693
	Leucine-rich PPR motif-containing protein, mitochondrial	Lrpprc	38	32657.1	30888.5	28021.2	30522.3	14775.5	13974.9	15042	14597.5	2.09093	0.000329663
	Stomatin-like protein 2, mitochondrial	Stoml2	4	16756.6	18606.2	16412.4	17258.4	5567.11	11156.5	8155.88	8293.16	2.08104	0.00691045
	Pyruvate dehydrogenase E1 component subunit beta, mitochondrial	Pdhb	9	20051.3	21797.3	22921.9	21590.2	9741.35	12339.4	9359.03	10479.9	2.06014	0.000897899
	Actin-related protein 2	Actr2	20	120335	135959	108202	121499	64094.6	57188.8	55985.4	59089.6	2.05618	0.00176931
	Ubiquinone biosynthesis O-methyltransferase, mitochondrial	Coq3	4	7949.39	7008.76	9602.26	8186.8	4987.43	4249.24	2738.6	3991.76	2.05093	0.0140446
	Dolichyl-diphosphooligosaccharide--protein glycosyltransferase subunit 2	Rpn2	9	21114.1	18827.5	18811	19584.2	10540.5	8921.97	9205.13	9555.87	2.04944	0.000390988
	Small ribosomal subunit protein uS10m	Mrps10	4	11078.4	14123.5	14401.7	13201.2	5779.62	4342.26	9208.92	6443.6	2.04873	0.0196442
	Calcium/calmodulin-dependent protein kinase type II subunit gamma	Camk2g	10	20842.4	23951.3	27060.2	23951.3	10289.6	11537.6	13263.3	11696.8	2.04767	0.0175337
	Glyceraldehyde-3-phosphate dehydrogenase	Gapdh	39	2027960	2090320	1929810	2016030	965428	1051730	937243	984800	2.04715	5.8955e-05
	Fascin	Fscn1	14	28756.8	26369.4	35665	30263.7	12364.4	17129	14878.4	14790.6	2.04615	0.00760891
	Transmembrane protein 263	Tmem263	9	51477.4	47819.8	68754.9	56017.4	25900.2	28691.6	28178.2	27590	2.03035	0.0120142
	Elongation factor G, mitochondrial	Gfm1	8	18259.2	14916.9	13845.8	15674	6352.54	9148.85	7719.64	7740.34	2.02497	0.00697365
	Ras-related protein Rab-14	Rab14	11	43469.8	52796.6	57955.9	51407.4	26679.2	26556.5	23497.8	25577.8	2.00984	0.00408433
	Small ribosomal subunit protein uS14	Rps29	7	136941	135659	143684	138761	62054	79858.6	65471.2	69127.9	2.00731	0.000314217
	ADP-ribosylation factor-like protein 8B	Arl8b	11	72155.1	87325.8	65070.6	74850.5	37539.3	36643.5	37877.2	37353.3	2.00385	0.00467197
	Putative divalent cation/proton antiporter TMEM165	Tmem165	5	18264.2	14433.9	23161.5	18619.9	11574.2	7766.93	8919.64	9420.26	1.97658	0.0292099
	ATP synthase protein 8	Mtatp8	2	25738.7	21490.3	23614.5	23614.5	12773	9431.61	13637.5	11947.4	1.97654	0.0146325
	NADH dehydrogenase [ubiquinone] iron-sulfur protein 2, mitochondrial	Ndufs2	5	20192.5	16624.3	19531.1	18782.6	9361.36	10297	9182.39	9613.58	1.95376	0.0013371
	Glutathione S-transferase LANCL1	Lancl1	8	17157.2	14207.6	20106.9	17157.2	9279.08	9914.82	7186.54	8793.48	1.95113	0.0417112
	N-alpha-acetyltransferase 15, NatA auxiliary subunit	Naa15	27	42639.7	45256.7	43948.2	43948.2	19809.6	24924.9	23256.1	22663.5	1.93916	0.00226833
	Albumin	Alb	5	64707.7	47460.2	42056.5	51408.1	33537.1	23029.9	23145.7	26570.9	1.93475	0.0316916
	Nicotinamide phosphoribosyltransferase	Nampt	16	29706.7	27056.2	31323.9	29362.3	15274.2	15933.3	14388.9	15198.8	1.93188	0.000430084
	Myeloperoxidase	Mpo	3	10233	11692.4	7761.03	9895.48	5800.29	4135.21	5490.36	5141.95	1.92446	0.019364
	2-methoxy-6-polyprenyl-1,4-benzoquinol methylase, mitochondrial	Coq5	9	22196.4	20235.9	24475.8	22302.7	13479.2	14075.5	7213.54	11589.4	1.9244	0.0130294
	ATP synthase subunit O, mitochondrial	Atp5po	11	49576.1	55137.6	40098.1	48270.6	22957.9	27796.8	25156.8	25303.8	1.90764	0.00757394
	Dolichyl-diphosphooligosaccharide--protein glycosyltransferase 48 kDa subunit	Ddost	5	9225.76	13358.6	12282.4	11622.3	5915.77	5825.99	6572.61	6104.79	1.90379	0.011886
	Lysosomal alpha-glucosidase	Gaa	13	46198.8	39006	42560.4	42588.4	22638.7	24019.8	20496	22384.8	1.90256	0.000950721
	ATP-dependent Clp protease ATP-binding subunit clpX-like, mitochondrial	Clpx	8	14606.8	16317.9	16744.8	15889.8	8360.87	7622.15	9120.85	8367.96	1.89889	0.000658093
	Voltage-dependent anion-selective channel protein 2	Vdac2	16	366022	361365	360203	362530	195424	189218	190609	191750	1.89064	3.15794e-07
	Calcium uniporter protein, mitochondrial	Mcu	7	48364.4	59836.2	36344.8	48181.8	27261.8	22045.6	27301.6	25536.3	1.88679	0.0318641
	Tetratricopeptide repeat protein 9C	Ttc9c	8	61762.4	54772.5	68752.4	61762.4	33937.2	35653.3	28993.9	32861.5	1.87948	0.0156296
	ATP synthase F(0) complex subunit B1, mitochondrial	Atp5pb	10	58429.1	60609.1	50244.8	56427.7	34098.1	27464.4	28758.7	30107.1	1.87423	0.0021737
	Delta-1-pyrroline-5-carboxylate synthase	Aldh18a1	27	71478.2	84758.2	55230.9	70489.1	36117.5	37703.3	39217.3	37679.4	1.87076	0.0187494
	Elongation factor Tu, mitochondrial	Tufm	38	248403	254544	215409	239452	128067	130815	125403	128095	1.86933	0.000812429
	ATP synthase subunit gamma, mitochondrial	Atp5f1c	18	208668	239123	188064	211952	118926	110045	111189	113387	1.86928	0.00283856
	Pyruvate dehydrogenase E1 component subunit alpha, somatic form, mitochondrial	Pdha1	9	17125	18968	14808.7	16967.2	8906.24	10034.2	8348.02	9096.15	1.86532	0.00377107
	Aldehyde dehydrogenase, mitochondrial	Aldh2	12	28955.4	35662.8	31161.4	31926.5	18678.4	16743.7	16473.3	17298.5	1.84563	0.00220217
	Cytochrome P450 20A1	Cyp20a1	5	9821.03	7427.66	11936.7	9728.46	5982.74	4920.57	5046.58	5316.63	1.82982	0.0304867
	Heat shock protein 75 kDa, mitochondrial	Trap1	29	71862.8	71708	68024.1	70531.6	39545	38445.2	38081	38690.4	1.82298	1.80265e-05
	Erlin-2	Erlin2	13	977039	840519	711771	843110	475497	452242	462189	463309	1.81976	0.00781688
	Inorganic pyrophosphatase	Ppa1	23	183745	184160	157264	175056	91120.7	99852.3	98137.7	96370.2	1.8165	0.00106457
	m-AAA protease-interacting protein 1, mitochondrial	Maip1	5	19086.9	15533	17026	17215.3	12467.7	8483.55	7490.5	9480.58	1.81585	0.0135792
	Voltage-dependent anion-selective channel protein 3	Vdac3	17	213715	217729	183479	204974	107050	115740	119718	114169	1.79535	0.0013634
	Rho GTPase-activating protein 17	Arhgap17	19	28690.9	39730.1	34210.5	34210.5	20874.8	17213.6	19948.9	19345.8	1.76837	0.0419747
	Mitochondrial tRNA methylthiotransferase CDK5RAP1	Cdk5rap1	6	7236.46	7735.58	8234.7	7735.58	4525.17	4801.74	3934.56	4420.49	1.74994	0.00688635
	Procollagen-lysine,2-oxoglutarate 5-dioxygenase 2	Plod2	13	18339.2	12874.1	13005.9	14739.7	9941.09	6188.39	9199.27	8442.92	1.74581	0.0419818
	Macrophage migration inhibitory factor	Mif	3	65238.8	47697.9	49189.4	54042	33028.1	35914.3	24748.1	31230.2	1.73044	0.0251246
	Thrombospondin-1	Thbs1	10	1704360	1912200	1803120	1806560	1449290	958992	737477	1.04859e+06	1.72285	0.0256838
	Proliferating cell nuclear antigen	Pcna	14	97886.2	95759.5	88614.3	94086.7	58013.8	55243.8	50666.5	54641.4	1.72189	0.000364659
	Mitochondrial adenyl nucleotide antiporter SLC25A24	Slc25a24	5	14118.6	15095.9	12850.8	14021.8	8429.19	9430.4	6729.88	8196.49	1.7107	0.00467535
	Ras-related protein Rab-33B	Rab33b	1	269507	260570	321318	283798	171739	169599	157063	166134	1.70825	0.00378967
	Mitochondrial import inner membrane translocase subunit Tim23	Timm23	8	27540.5	33023.5	31776.9	30780.3	17315.7	19955.9	16954.9	18075.5	1.70287	0.0026529
	Guided entry of tail-anchored proteins factor CAMLG	Camlg	6	13115	9978.17	11546.6	11546.6	5835.11	7047.25	7476.3	6786.22	1.70148	0.0373127
	Actin-related protein 2/3 complex subunit 2	Arpc2	12	64480.4	58945.9	60174.7	61200.3	36947.3	38010.6	32954.7	35970.9	1.70139	0.00037726
	Dehydrogenase/reductase SDR family member 1	Dhrs1	6	21708.8	19525.9	15352.8	18862.5	11650.4	10969.6	10827.1	11149	1.69185	0.014865
	Alpha-enolase	Eno1	44	813313	898855	731145	814438	464108	500915	483192	482738	1.68712	0.00259413
	D-beta-hydroxybutyrate dehydrogenase, mitochondrial	Bdh1	15	60707.2	65728.8	54839.2	60425.1	35824.8	37299.2	34964.3	36029.4	1.6771	0.00162688
	Acylglycerol kinase, mitochondrial	Agk	9	12547.8	17840.7	19587.1	16658.5	9160.72	11015.4	9775.39	9983.84	1.66855	0.0378744
	85/88 kDa calcium-independent phospholipase A2	Pla2g6	14	23795.8	33088.9	34115.9	30333.5	19465.7	15592.5	19871.4	18309.9	1.65668	0.0277126
	Stress-70 protein, mitochondrial	Hspa9	60	360641	356527	286436	334535	201483	206173	199688	202448	1.65245	0.0054413
	Protein MEMO1	Memo1	3	9920.26	10310.1	10934.9	10388.4	7296	7679.97	3969.37	6315.11	1.64501	0.0284725
	Serine dehydratase-like	Sdsl	4	17161.4	15726.5	13089.9	15325.9	8060.67	9321.84	10751	9377.84	1.63427	0.013925
	Cathepsin B	Ctsb	6	19781.1	18802	26792.8	21792	12749.1	13650.2	13828.8	13409.4	1.62513	0.0298695
	Vacuolar protein sorting-associated protein 26A	Vps26a	6	30602.5	21387.8	32799.4	28263.2	18513.3	16869.8	17232.1	17538.4	1.61151	0.0385057
	Lysophospholipid acyltransferase 5	Lpcat3	3	16826.8	11724.9	15026.4	14526	11249.1	7298.1	8509.74	9018.98	1.61061	0.0439626
	Actin-related protein 2/3 complex subunit 1B	Arpc1b	18	55014	55122.2	42207.5	50781.2	31265.8	31499.2	32020.8	31595.3	1.60724	0.0110802
	SUMO-activating enzyme subunit 1	Sae1	6	8005.22	9378.82	8761.71	8715.25	6112.08	4784.63	5391.63	5429.45	1.60518	0.00400357
	Large ribosomal subunit protein uL23m	Mrpl23	4	6416.4	6007.74	6993.46	6472.53	3779.94	3973.76	4430.8	4061.5	1.59363	0.00220426
	Nuclear pore complex protein Nup98-Nup96	Nup98	64	270792	249138	215183	245038	159737	151332	150337	153802	1.5932	0.00517585
	Pyruvate kinase PKM	Pkm	47	139146	129482	124962	131197	82097	82286.6	83995.8	82793.1	1.58463	0.000331813
	Protein KIBRA	Wwc1	26	49682.7	53240.3	46125.1	49682.7	31805.2	30975.7	31659.6	31480.2	1.57822	0.00647068
	Signal-induced proliferation-associated 1-like protein 1	Sipa1l1	27	13832	14780.2	14306.1	14306.1	9440.8	9431.85	8390.26	9087.64	1.57424	0.0027875
	NADH-ubiquinone oxidoreductase 75 kDa subunit, mitochondrial	Ndufs1	26	70092.7	71390.1	54304.7	65262.5	41813.4	41619	40971.1	41467.8	1.57381	0.0123672
	Ras-related protein Rab-1B	Rab1b	12	114785	106785	126677	116082	74214	76869.9	70289.9	73791.3	1.57312	0.00225407
	Heat shock protein HSP 90-alpha	Hsp90aa1	17	54820.3	49963.7	52616.1	52466.7	35844.6	31540.9	33231.2	33538.9	1.56435	0.000548616
	Monocarboxylate transporter 1	Slc16a1	9	36158.1	45596.2	36630.2	39461.5	25925.6	23578	26348.3	25284	1.56073	0.0112835
	Ubiquitin-ribosomal protein eS31 fusion protein	Rps27a	15	3556980	2855290	3204010	3.20543e+06	1899760	1986980	2293630	2.06012e+06	1.55594	0.00821685
	WASH complex subunit 2	Washc2	49	114332	111133	112732	112732	67788.2	70079.8	82204.5	73357.5	1.53675	0.00684689
	Dolichyl-diphosphooligosaccharide--protein glycosyltransferase subunit STT3A	Stt3a	13	32147.4	32233.5	25749.7	30043.5	20829.4	17140.4	20975.2	19648.3	1.52906	0.0139162
	Cytochrome b-c1 complex subunit 1, mitochondrial	Uqcrc1	10	20224.6	15767.9	15358.3	17116.9	9547.53	11307.6	13103.8	11319.6	1.51214	0.0359891
	Integrator complex subunit 7	Ints7	5	5305.78	6197.99	5751.89	5751.89	4315.11	3308.96	3809.81	3811.29	1.50917	0.0304828
	Transferrin receptor protein 1	Tfrc	29	47429.1	49647.5	42941.5	46672.7	30405.9	31079.1	31339.7	30941.6	1.50841	0.00139057
